# Supplementary material for: Crystal structure of [1,3-bis­(2,4,6-tri­methyl­phen­yl)imidazolidin-2-yl­idene]di­chlorido­{2-[1-(di­methyl­amino)­eth­yl]benzyl­idene}ruthenium including an unknown solvate
Source: Acta Crystallogr E Crystallogr Commun. 2019 Feb 8;75(Pt 3):342–5. doi: 10.1107/S2056989019001725 (PMC6399687; doi:10.1107/S2056989019001725)
Supplement: Supplementary file 1 [file e-75-00342-sup1.cif]

##############################################################################
#                                                                            #
# This CIF contains the data in a paper accepted for publication in          #
# Acta Crystallographica Section E. It conforms to the requirements of       #
# Notes for Authors for Acta Crystallographica Section E, and has been       #
# peer reviewed under the auspices of the IUCr Commission on Journals.       #
#                                                                            #
# Full details of the Crystallographic Information File format               #
# are given in the paper "The Crystallographic Information File (CIF):       #
# a New Standard Archive File for Crystallography" by S. R. Hall, F. H.      #
# Allen and I. D. Brown [Acta Cryst. (1991), A47, 655-685].                  #
#                                                                            #
# The current version of the core CIF dictionary is obtainable from          #
# ftp://ftp.iucr.org/pub/cif_core.dic.                                       #
#                                                                            #
# Software is freely available for graphical display of the structure(s)     #
# in this CIF. For information consult the CIF software page                 #
# http://www.iucr.org/resources/cif/software.                                #
#                                                                            #
# This file may be used for bona fide research purposes within the           #
# scientific community so long as proper attribution is given to the journal # 
# article from which it was obtained.                                        #
#                                                                            #
##############################################################################
data_I
_audit_creation_method     'SHELXL-2018/3'
_journal_date_recd_electronic     2018-12-03
_journal_date_accepted     2019-01-30
_journal_name_full     'Acta Crystallographica, Section E'
_journal_year     2019
_journal_volume     75
_journal_issue      3
_journal_page_first     342
_journal_page_last     345
_journal_paper_category     GM
_journal_paper_doi     10.1107/S2056989019001725
_journal_coeditor_code     HB7792
_publ_contact_author_name     'Flavien A. A. Toze'
_publ_contact_author_address
;
Department of Chemistry,
Faculty of Sciences,
University of Douala,
PO Box 24157, Douala,
Republic of Cameroon
;
_publ_contact_author_email     'toflavien@yahoo.fr'
_publ_contact_author_fax     ?
_publ_contact_author_phone     ?
_publ_section_title
;\
Crystal structure of
[1,3-bis(2,4,6-trimethylphenyl)imidazolidin-2-ylidene]dichlorido{2-[1-\
(dimethylamino)ethyl]benzylidene}ruthenium including an unknown solvate
;
loop_
    _publ_author_name
    _publ_author_address
    'Kirill B. Polyanskii'
;
Organic Chemistry Department,
Faculty of Science, Peoples' Friendship University of Russia (RUDN \
 University),
6 Miklukho-Maklaya St., Moscow 117198,
Russian Federation
;
    'Kseniia A. Alekseeva'
;
Organic Chemistry Department,
Faculty of Science, Peoples' Friendship University of Russia (RUDN \
 University),
6 Miklukho-Maklaya St., Moscow 117198,
Russian Federation
;
    'Pavel A. Kumandin'
;
Organic Chemistry Department,
Faculty of Science, Peoples' Friendship University of Russia (RUDN \
 University),
6 Miklukho-Maklaya St., Moscow 117198,
Russian Federation
;
    'Zeliha Atio\(glu'
;
\.Ilke Education and Health Foundation,
Cappadocia University,
Cappadocia Vocational College,
The Medical Imaging Techniques Program,
50420 Mustafapa\,sa, \"Urg\"up,
Nev\,sehir,
Turkey
;
    'Akkurt, Mehmet'
;
Department of Physics,
Faculty of Sciences,
Erciyes University,
38039 Kayseri,
Turkey
;
    'Flavien A. A. Toze'
;
Department of Chemistry,
Faculty of Sciences,
University of Douala,
PO Box 24157, Douala,
Republic of Cameroon
;
_publ_section_synopsis
;
The  compound [RuCl~2~(C~21~H~26~N~2~)(C~11~H~15~N)] is an example of a new
generation of <i>N</i>,<i>N</i>-dialkyl metallocomplex ruthenium catalysts
with an N\\rightarrowRu coordination bond in a six-membered chelate ring.
;
_chemical_name_systematic
;\
[1,3-Bis(2,4,6-trimethylphenyl)imidazolidin-2-ylidene]dichlorido{2-[1-\
(dimethylamino)ethyl]benzylidene}ruthenium
;
_chemical_name_common     ?
_chemical_formula_moiety     'C32 H41 Cl2 N3 Ru'
_chemical_formula_sum     'C32 H41 Cl2 N3 Ru'
_chemical_formula_iupac     '[Ru Cl2 (C21 H26 N2) (C11 H15 N)]'
_chemical_formula_weight     639.65
_chemical_melting_point     ?
_space_group_crystal_system     monoclinic
_space_group_name_H-M_alt     'C 2/c'
_space_group_name_Hall     '-C 2yc'
loop_
    _space_group_symop_operation_xyz
    'x, y, z'
    '-x, y, -z+1/2'
    'x+1/2, y+1/2, z'
    '-x+1/2, y+1/2, -z+1/2'
    '-x, -y, -z'
    'x, -y, z-1/2'
    '-x+1/2, -y+1/2, -z'
    'x+1/2, -y+1/2, z-1/2'
_cell_length_a     35.8175(17)
_cell_length_b     10.5633(5)
_cell_length_c     24.0946(11)
_cell_angle_alpha     90
_cell_angle_beta     131.781(2)
_cell_angle_gamma     90
_cell_volume     6797.9(6)
_cell_formula_units_Z     8
_cell_measurement_reflns_used     4879
_cell_measurement_theta_min     2.60
_cell_measurement_theta_max     24.88
_cell_measurement_temperature     296(2)
_exptl_crystal_description     'block'
_exptl_crystal_colour     'green'
_exptl_crystal_size_max     0.340
_exptl_crystal_size_mid     0.280
_exptl_crystal_size_min     0.210
_exptl_crystal_density_diffrn     1.250
_exptl_crystal_density_meas     ?
_exptl_crystal_density_method     ?
_exptl_crystal_F_000     2656
_exptl_absorpt_coefficient_mu     0.641
_exptl_absorpt_correction_type     none
_exptl_absorpt_process_details     ?
_exptl_absorpt_correction_T_min     ?
_exptl_absorpt_correction_T_max     ?
_diffrn_ambient_temperature     296(2)
_diffrn_radiation_type     MoK\a
_diffrn_radiation_wavelength     0.71073
_diffrn_radiation_source     ?
_diffrn_radiation_monochromator     ?
_diffrn_measurement_device_type     'Bruker APEXII CCD'
_diffrn_measurement_method     '\f and \w scans'
_diffrn_detector_area_resol_mean     ?
_diffrn_reflns_number     21100
_diffrn_reflns_av_R_equivalents     0.0412
_diffrn_reflns_av_unetI/netI     0.0576
_diffrn_reflns_theta_min     2.992
_diffrn_reflns_theta_max     27.141
_diffrn_reflns_theta_full     25.242
_diffrn_measured_fraction_theta_max     0.994
_diffrn_measured_fraction_theta_full     0.998
_diffrn_reflns_limit_h_min     -45
_diffrn_reflns_limit_h_max     45
_diffrn_reflns_limit_k_min     -13
_diffrn_reflns_limit_k_max     12
_diffrn_reflns_limit_l_min     -29
_diffrn_reflns_limit_l_max     30
_refine_special_details     ?
_reflns_number_total     7485
_reflns_number_gt     5440
_reflns_threshold_expression     'I > 2\s(I)'
_refine_ls_structure_factor_coef     Fsqd
_refine_ls_matrix_type     full
_refine_ls_R_factor_all     0.0605
_refine_ls_R_factor_gt     0.0382
_refine_ls_wR_factor_gt     0.1017
_refine_ls_wR_factor_ref     0.1097
_refine_ls_goodness_of_fit_ref     1.039
_refine_ls_restrained_S_all     1.039
_refine_ls_number_reflns     7485
_refine_ls_number_parameters     352
_refine_ls_number_restraints     0
_refine_ls_hydrogen_treatment     constr
_refine_ls_weighting_scheme     calc
_refine_ls_weighting_details
              'w=1/[\s^2^(Fo^2^)+(0.0547P)^2^+3.4409P] where P=(Fo^2^+2Fc^2^)/3'
_atom_sites_solution_hydrogens     geom
_atom_sites_solution_primary     direct
_atom_sites_solution_secondary     ?
_refine_ls_shift/su_max     0.000
_refine_ls_shift/su_mean     0.000
_refine_diff_density_max     0.455
_refine_diff_density_min     -0.443
_refine_ls_extinction_method     none
_refine_ls_extinction_coef     .
loop_
    _atom_type_symbol
    _atom_type_description
    _atom_type_scat_dispersion_real
    _atom_type_scat_dispersion_imag
    _atom_type_scat_source
    'C' 'C' 0.0033 0.0016
                         'International Tables Vol C Tables 4.2.6.8 and 6.1.1.4'
    'H' 'H' 0.0000 0.0000
                         'International Tables Vol C Tables 4.2.6.8 and 6.1.1.4'
    'N' 'N' 0.0061 0.0033
                         'International Tables Vol C Tables 4.2.6.8 and 6.1.1.4'
    'Cl' 'Cl' 0.1484 0.1585
                         'International Tables Vol C Tables 4.2.6.8 and 6.1.1.4'
    'Ru' 'Ru' -1.2594 0.8363
                         'International Tables Vol C Tables 4.2.6.8 and 6.1.1.4'
_computing_data_collection
;
APEX2 (Bruker, 2007)
;
_computing_cell_refinement
;
SAINT (Bruker, 2007)
;
_computing_data_reduction
;
SAINT (Bruker, 2007)
;
_computing_structure_solution
;
SHELXS97 (Sheldrick, 2008)
;
_computing_structure_refinement
;
SHELXL2014 (Sheldrick, 2015)
;
_computing_molecular_graphics
;
ORTEP-3 for Windows (Farrugia, 2012)
;
_computing_publication_material
;
PLATON (Spek, 2009)
;
loop_
    _atom_site_type_symbol
    _atom_site_label
    _atom_site_fract_x
    _atom_site_fract_y
    _atom_site_fract_z
    _atom_site_U_iso_or_equiv
    _atom_site_adp_type
    _atom_site_calc_flag
    _atom_site_occupancy
    _atom_site_disorder_assembly
    _atom_site_disorder_group
    Ru Ru1 0.36323(2) 0.25559(2) 0.30233(2) 0.01497(8) Uani d 1 . .
    Cl Cl1 0.27925(3) 0.19526(8) 0.21120(5) 0.02716(19) Uani d 1 . .
    Cl Cl2 0.43877(3) 0.35398(7) 0.35226(5) 0.02444(18) Uani d 1 . .
    N N1 0.38319(10) 0.0907(2) 0.26624(14) 0.0209(6) Uani d 1 . .
    N N2 0.35668(10) 0.4598(2) 0.38862(14) 0.0174(5) Uani d 1 . .
    N N3 0.33199(10) 0.5233(2) 0.28339(14) 0.0198(6) Uani d 1 . .
    C C1 0.43550(12) 0.0483(3) 0.33159(18) 0.0259(8) Uani d 1 . .
    H H1 0.455358 0.125580 0.355837 0.031 Uiso calc 1 . .
    C C2 0.46125(14) -0.0283(4) 0.3115(2) 0.0355(9) Uani d 1 . .
    H H2A 0.495658 -0.042027 0.355392 0.053 Uiso calc 1 . .
    H H2B 0.459579 0.017417 0.275447 0.053 Uiso calc 1 . .
    H H2C 0.444691 -0.108425 0.290984 0.053 Uiso calc 1 . .
    C C3 0.43498(12) -0.0165(3) 0.38758(18) 0.0234(7) Uani d 1 . .
    C C4 0.46076(13) -0.1295(3) 0.4219(2) 0.0298(8) Uani d 1 . .
    H H4 0.476461 -0.168616 0.407563 0.036 Uiso calc 1 . .
    C C5 0.46369(14) -0.1853(4) 0.4767(2) 0.0351(9) Uani d 1 . .
    H H5 0.481190 -0.260705 0.498552 0.042 Uiso calc 1 . .
    C C6 0.44114(13) -0.1303(3) 0.49874(19) 0.0297(8) Uani d 1 . .
    H H6 0.443424 -0.167247 0.535946 0.036 Uiso calc 1 . .
    C C7 0.41467(12) -0.0186(3) 0.46528(18) 0.0246(7) Uani d 1 . .
    H H7 0.399250 0.018681 0.480504 0.029 Uiso calc 1 . .
    C C8 0.41055(11) 0.0395(3) 0.40913(17) 0.0195(7) Uani d 1 . .
    C C9 0.38247(11) 0.1576(3) 0.37985(17) 0.0192(7) Uani d 1 . .
    H H9 0.372759 0.188017 0.404817 0.023 Uiso calc 1 . .
    C C10 0.34805(13) -0.0197(3) 0.23194(19) 0.0290(8) Uani d 1 . .
    H H10A 0.345193 -0.051843 0.266234 0.044 Uiso calc 1 . .
    H H10B 0.360709 -0.084894 0.220549 0.044 Uiso calc 1 . .
    H H10C 0.315705 0.006978 0.187030 0.044 Uiso calc 1 . .
    C C11 0.38039(15) 0.1501(3) 0.20776(19) 0.0315(8) Uani d 1 . .
    H H11A 0.406681 0.211464 0.230071 0.047 Uiso calc 1 . .
    H H11B 0.348547 0.191039 0.171901 0.047 Uiso calc 1 . .
    H H11C 0.384139 0.086122 0.183470 0.047 Uiso calc 1 . .
    C C12 0.34786(11) 0.4203(3) 0.32755(16) 0.0161(6) Uani d 1 . .
    C C13 0.34674(13) 0.5960(3) 0.38801(18) 0.0227(7) Uani d 1 . .
    H H13A 0.376768 0.640104 0.429556 0.027 Uiso calc 1 . .
    H H13B 0.320685 0.608402 0.389721 0.027 Uiso calc 1 . .
    C C14 0.32972(14) 0.6408(3) 0.31387(19) 0.0267(8) Uani d 1 . .
    H H14A 0.295961 0.674526 0.281612 0.032 Uiso calc 1 . .
    H H14B 0.352141 0.704645 0.321270 0.032 Uiso calc 1 . .
    C C15 0.36943(12) 0.3844(3) 0.44852(16) 0.0179(7) Uani d 1 . .
    C C16 0.41955(13) 0.3761(3) 0.51418(18) 0.0235(7) Uani d 1 . .
    C C17 0.43046(14) 0.3025(3) 0.57136(19) 0.0298(8) Uani d 1 . .
    H H17 0.463580 0.295647 0.615705 0.036 Uiso calc 1 . .
    C C18 0.39371(16) 0.2390(3) 0.5645(2) 0.0335(9) Uani d 1 . .
    C C19 0.34442(15) 0.2522(3) 0.4989(2) 0.0304(8) Uani d 1 . .
    H H19 0.319462 0.211225 0.494219 0.036 Uiso calc 1 . .
    C C20 0.33091(12) 0.3250(3) 0.43947(18) 0.0212(7) Uani d 1 . .
    C C21 0.45973(13) 0.4446(3) 0.52318(19) 0.0316(8) Uani d 1 . .
    H H21A 0.491880 0.414900 0.567151 0.047 Uiso calc 1 . .
    H H21B 0.457045 0.533797 0.527643 0.047 Uiso calc 1 . .
    H H21C 0.456104 0.429297 0.480524 0.047 Uiso calc 1 . .
    C C22 0.40732(18) 0.1573(4) 0.6276(2) 0.0503(12) Uani d 1 . .
    H H22A 0.440341 0.178879 0.672911 0.075 Uiso calc 1 . .
    H H22B 0.406526 0.069698 0.616245 0.075 Uiso calc 1 . .
    H H22C 0.383708 0.171613 0.633607 0.075 Uiso calc 1 . .
    C C23 0.27768(13) 0.3329(3) 0.3681(2) 0.0299(8) Uani d 1 . .
    H H23A 0.256838 0.285893 0.372514 0.045 Uiso calc 1 . .
    H H23B 0.274738 0.298087 0.328510 0.045 Uiso calc 1 . .
    H H23C 0.267244 0.419876 0.357329 0.045 Uiso calc 1 . .
    C C24 0.31131(13) 0.5223(3) 0.20761(17) 0.0220(7) Uani d 1 . .
    C C25 0.26105(13) 0.4902(3) 0.15098(19) 0.0271(8) Uani d 1 . .
    C C26 0.24212(15) 0.4841(4) 0.0789(2) 0.0412(10) Uani d 1 . .
    H H26 0.209202 0.458177 0.040854 0.049 Uiso calc 1 . .
    C C27 0.27115(18) 0.5156(4) 0.0622(2) 0.0500(12) Uani d 1 . .
    C C28 0.31984(17) 0.5575(4) 0.1182(2) 0.0446(11) Uani d 1 . .
    H H28 0.338852 0.582460 0.106630 0.054 Uiso calc 1 . .
    C C29 0.34055(14) 0.5626(3) 0.19176(19) 0.0294(8) Uani d 1 . .
    C C30 0.22693(13) 0.4698(3) 0.1655(2) 0.0342(9) Uani d 1 . .
    H H30A 0.245338 0.432243 0.213694 0.051 Uiso calc 1 . .
    H H30B 0.200096 0.414548 0.128166 0.051 Uiso calc 1 . .
    H H30C 0.213420 0.549657 0.163869 0.051 Uiso calc 1 . .
    C C31 0.2495(2) 0.5069(6) -0.0179(3) 0.087(2) Uani d 1 . .
    H H31A 0.275683 0.486405 -0.017664 0.131 Uiso calc 1 . .
    H H31B 0.234799 0.586665 -0.042432 0.131 Uiso calc 1 . .
    H H31C 0.224272 0.442093 -0.043926 0.131 Uiso calc 1 . .
    C C32 0.39242(14) 0.6178(3) 0.2506(2) 0.0337(9) Uani d 1 . .
    H H32A 0.405493 0.592815 0.299048 0.051 Uiso calc 1 . .
    H H32B 0.390623 0.708490 0.247040 0.051 Uiso calc 1 . .
    H H32C 0.414020 0.587167 0.243167 0.051 Uiso calc 1 . .
loop_
    _atom_site_aniso_label
    _atom_site_aniso_U_11
    _atom_site_aniso_U_22
    _atom_site_aniso_U_33
    _atom_site_aniso_U_12
    _atom_site_aniso_U_13
    _atom_site_aniso_U_23
    Ru1 0.01431(13) 0.01479(14) 0.01431(13) -0.00060(10) 0.00891(10) 0.00059(10)
    Cl1 0.0164(4) 0.0262(4) 0.0285(4) -0.0033(3) 0.0106(4) -0.0033(4)
    Cl2 0.0179(4) 0.0208(4) 0.0299(4) -0.0027(3) 0.0139(4) 0.0001(3)
    N1 0.0227(14) 0.0206(14) 0.0195(14) 0.0009(11) 0.0141(12) 0.0008(11)
    N2 0.0215(14) 0.0123(13) 0.0168(13) 0.0009(10) 0.0121(12) 0.0008(10)
    N3 0.0217(14) 0.0170(14) 0.0181(14) 0.0037(11) 0.0122(12) 0.0029(11)
    C1 0.0222(17) 0.0245(18) 0.0259(18) 0.0056(14) 0.0139(16) -0.0023(14)
    C2 0.035(2) 0.035(2) 0.042(2) 0.0024(17) 0.028(2) -0.0011(17)
    C3 0.0200(17) 0.0206(18) 0.0221(17) -0.0009(13) 0.0110(15) 0.0007(14)
    C4 0.0249(18) 0.0256(19) 0.030(2) 0.0017(15) 0.0149(16) 0.0021(16)
    C5 0.031(2) 0.023(2) 0.035(2) 0.0027(16) 0.0157(18) 0.0066(17)
    C6 0.0279(19) 0.028(2) 0.0216(18) -0.0021(15) 0.0115(16) 0.0076(15)
    C7 0.0250(18) 0.0217(18) 0.0238(18) -0.0033(14) 0.0149(16) -0.0001(14)
    C8 0.0179(15) 0.0174(16) 0.0160(15) -0.0042(12) 0.0083(14) -0.0005(12)
    C9 0.0217(16) 0.0181(17) 0.0194(16) -0.0013(13) 0.0143(14) -0.0031(13)
    C10 0.032(2) 0.0216(18) 0.030(2) -0.0042(15) 0.0187(17) -0.0067(15)
    C11 0.044(2) 0.031(2) 0.030(2) 0.0041(17) 0.0288(19) 0.0025(16)
    C12 0.0116(14) 0.0185(16) 0.0162(15) -0.0025(12) 0.0085(13) 0.0007(12)
    C13 0.0257(17) 0.0174(17) 0.0241(17) 0.0042(14) 0.0161(15) 0.0014(13)
    C14 0.035(2) 0.0172(18) 0.0313(19) 0.0064(15) 0.0233(17) 0.0026(14)
    C15 0.0233(16) 0.0145(16) 0.0142(15) 0.0014(13) 0.0117(14) -0.0017(12)
    C16 0.0268(18) 0.0194(17) 0.0214(17) 0.0012(14) 0.0149(15) -0.0016(14)
    C17 0.033(2) 0.0285(19) 0.0187(17) 0.0068(16) 0.0134(16) 0.0001(15)
    C18 0.053(2) 0.027(2) 0.034(2) 0.0070(18) 0.034(2) 0.0039(16)
    C19 0.044(2) 0.0282(19) 0.035(2) -0.0015(17) 0.0331(19) 0.0006(16)
    C20 0.0277(17) 0.0165(17) 0.0260(18) -0.0011(14) 0.0206(16) -0.0031(14)
    C21 0.0197(17) 0.032(2) 0.0253(19) -0.0008(15) 0.0076(15) 0.0024(16)
    C22 0.073(3) 0.049(3) 0.044(3) 0.015(2) 0.045(3) 0.018(2)
    C23 0.0277(19) 0.030(2) 0.034(2) -0.0045(15) 0.0220(17) -0.0061(16)
    C24 0.0284(18) 0.0182(17) 0.0186(16) 0.0048(14) 0.0153(15) 0.0042(13)
    C25 0.0275(19) 0.0203(18) 0.0241(18) 0.0041(14) 0.0133(16) 0.0047(14)
    C26 0.038(2) 0.044(2) 0.0205(19) 0.0013(19) 0.0107(18) 0.0057(17)
    C27 0.064(3) 0.057(3) 0.024(2) -0.001(2) 0.027(2) 0.002(2)
    C28 0.057(3) 0.053(3) 0.035(2) -0.001(2) 0.035(2) 0.008(2)
    C29 0.034(2) 0.0265(19) 0.0279(19) 0.0015(16) 0.0206(17) 0.0053(15)
    C30 0.0260(19) 0.029(2) 0.038(2) 0.0041(16) 0.0172(18) 0.0030(17)
    C31 0.099(5) 0.120(5) 0.037(3) -0.024(4) 0.043(3) -0.010(3)
    C32 0.036(2) 0.029(2) 0.039(2) 0.0002(16) 0.0264(19) 0.0064(17)
_geom_special_details
;
 All esds (except the esd in the dihedral angle between two l.s. planes)
 are estimated using the full covariance matrix.  The cell esds are taken
 into account individually in the estimation of esds in distances, angles
 and torsion angles; correlations between esds in cell parameters are only
 used when they are defined by crystal symmetry.  An approximate (isotropic)
 treatment of cell esds is used for estimating esds involving l.s. planes.
;
loop_
    _geom_bond_atom_site_label_1
    _geom_bond_atom_site_label_2
    _geom_bond_site_symmetry_2
    _geom_bond_distance
    _geom_bond_publ_flag
    Ru1 C9 . 1.822(3) y
    Ru1 C12 . 2.036(3) y
    Ru1 N1 . 2.265(3) y
    Ru1 Cl1 . 2.3397(8) y
    Ru1 Cl2 . 2.3476(8) y
    N1 C11 . 1.483(4) ?
    N1 C10 . 1.497(4) ?
    N1 C1 . 1.503(4) ?
    N2 C12 . 1.349(4) ?
    N2 C15 . 1.431(4) ?
    N2 C13 . 1.480(4) ?
    N3 C12 . 1.354(4) ?
    N3 C24 . 1.442(4) ?
    N3 C14 . 1.471(4) ?
    C1 C3 . 1.524(4) ?
    C1 C2 . 1.528(4) ?
    C1 H1 . 0.9800 ?
    C2 H2A . 0.9600 ?
    C2 H2B . 0.9600 ?
    C2 H2C . 0.9600 ?
    C3 C4 . 1.394(5) ?
    C3 C8 . 1.411(4) ?
    C4 C5 . 1.385(5) ?
    C4 H4 . 0.9300 ?
    C5 C6 . 1.357(5) ?
    C5 H5 . 0.9300 ?
    C6 C7 . 1.386(5) ?
    C6 H6 . 0.9300 ?
    C7 C8 . 1.401(4) ?
    C7 H7 . 0.9300 ?
    C8 C9 . 1.456(4) ?
    C9 H9 . 0.9300 ?
    C10 H10A . 0.9600 ?
    C10 H10B . 0.9600 ?
    C10 H10C . 0.9600 ?
    C11 H11A . 0.9600 ?
    C11 H11B . 0.9600 ?
    C11 H11C . 0.9600 ?
    C13 C14 . 1.528(4) ?
    C13 H13A . 0.9700 ?
    C13 H13B . 0.9700 ?
    C14 H14A . 0.9700 ?
    C14 H14B . 0.9700 ?
    C15 C20 . 1.394(4) ?
    C15 C16 . 1.396(4) ?
    C16 C17 . 1.392(5) ?
    C16 C21 . 1.492(5) ?
    C17 C18 . 1.386(5) ?
    C17 H17 . 0.9300 ?
    C18 C19 . 1.384(5) ?
    C18 C22 . 1.519(5) ?
    C19 C20 . 1.397(5) ?
    C19 H19 . 0.9300 ?
    C20 C23 . 1.494(5) ?
    C21 H21A . 0.9600 ?
    C21 H21B . 0.9600 ?
    C21 H21C . 0.9600 ?
    C22 H22A . 0.9600 ?
    C22 H22B . 0.9600 ?
    C22 H22C . 0.9600 ?
    C23 H23A . 0.9600 ?
    C23 H23B . 0.9600 ?
    C23 H23C . 0.9600 ?
    C24 C25 . 1.394(5) ?
    C24 C29 . 1.399(5) ?
    C25 C26 . 1.383(5) ?
    C25 C30 . 1.493(5) ?
    C26 C27 . 1.383(6) ?
    C26 H26 . 0.9300 ?
    C27 C28 . 1.387(6) ?
    C27 C31 . 1.529(6) ?
    C28 C29 . 1.393(5) ?
    C28 H28 . 0.9300 ?
    C29 C32 . 1.514(5) ?
    C30 H30A . 0.9600 ?
    C30 H30B . 0.9600 ?
    C30 H30C . 0.9600 ?
    C31 H31A . 0.9600 ?
    C31 H31B . 0.9600 ?
    C31 H31C . 0.9600 ?
    C32 H32A . 0.9600 ?
    C32 H32B . 0.9600 ?
    C32 H32C . 0.9600 ?
loop_
    _geom_angle_atom_site_label_1
    _geom_angle_atom_site_label_2
    _geom_angle_atom_site_label_3
    _geom_angle_site_symmetry_1
    _geom_angle_site_symmetry_3
    _geom_angle
    _geom_angle_publ_flag
    C9 Ru1 C12 . . 99.91(12) y
    C9 Ru1 N1 . . 87.49(12) y
    C12 Ru1 N1 . . 171.53(10) y
    C9 Ru1 Cl1 . . 100.30(10) y
    C12 Ru1 Cl1 . . 94.51(8) y
    N1 Ru1 Cl1 . . 88.15(7) y
    C9 Ru1 Cl2 . . 101.93(10) y
    C12 Ru1 Cl2 . . 85.25(8) y
    N1 Ru1 Cl2 . . 89.21(7) y
    Cl1 Ru1 Cl2 . . 157.47(3) y
    C11 N1 C10 . . 107.8(3) ?
    C11 N1 C1 . . 111.7(3) ?
    C10 N1 C1 . . 110.4(3) ?
    C11 N1 Ru1 . . 101.59(19) ?
    C10 N1 Ru1 . . 116.52(19) ?
    C1 N1 Ru1 . . 108.62(19) ?
    C12 N2 C15 . . 127.8(3) ?
    C12 N2 C13 . . 114.2(2) ?
    C15 N2 C13 . . 117.7(2) ?
    C12 N3 C24 . . 125.5(3) ?
    C12 N3 C14 . . 114.8(2) ?
    C24 N3 C14 . . 119.1(2) ?
    N1 C1 C3 . . 108.6(3) ?
    N1 C1 C2 . . 114.8(3) ?
    C3 C1 C2 . . 114.1(3) ?
    N1 C1 H1 . . 106.2 ?
    C3 C1 H1 . . 106.2 ?
    C2 C1 H1 . . 106.2 ?
    C1 C2 H2A . . 109.5 ?
    C1 C2 H2B . . 109.5 ?
    H2A C2 H2B . . 109.5 ?
    C1 C2 H2C . . 109.5 ?
    H2A C2 H2C . . 109.5 ?
    H2B C2 H2C . . 109.5 ?
    C4 C3 C8 . . 118.0(3) ?
    C4 C3 C1 . . 121.0(3) ?
    C8 C3 C1 . . 120.9(3) ?
    C5 C4 C3 . . 121.9(3) ?
    C5 C4 H4 . . 119.0 ?
    C3 C4 H4 . . 119.0 ?
    C6 C5 C4 . . 120.3(3) ?
    C6 C5 H5 . . 119.9 ?
    C4 C5 H5 . . 119.9 ?
    C5 C6 C7 . . 119.4(3) ?
    C5 C6 H6 . . 120.3 ?
    C7 C6 H6 . . 120.3 ?
    C6 C7 C8 . . 121.7(3) ?
    C6 C7 H7 . . 119.1 ?
    C8 C7 H7 . . 119.1 ?
    C7 C8 C3 . . 118.7(3) ?
    C7 C8 C9 . . 116.0(3) ?
    C3 C8 C9 . . 125.3(3) ?
    C8 C9 Ru1 . . 130.6(2) ?
    C8 C9 H9 . . 114.7 ?
    Ru1 C9 H9 . . 114.7 ?
    N1 C10 H10A . . 109.5 ?
    N1 C10 H10B . . 109.5 ?
    H10A C10 H10B . . 109.5 ?
    N1 C10 H10C . . 109.5 ?
    H10A C10 H10C . . 109.5 ?
    H10B C10 H10C . . 109.5 ?
    N1 C11 H11A . . 109.5 ?
    N1 C11 H11B . . 109.5 ?
    H11A C11 H11B . . 109.5 ?
    N1 C11 H11C . . 109.5 ?
    H11A C11 H11C . . 109.5 ?
    H11B C11 H11C . . 109.5 ?
    N2 C12 N3 . . 106.2(3) ?
    N2 C12 Ru1 . . 132.6(2) ?
    N3 C12 Ru1 . . 120.5(2) ?
    N2 C13 C14 . . 102.6(2) ?
    N2 C13 H13A . . 111.2 ?
    C14 C13 H13A . . 111.2 ?
    N2 C13 H13B . . 111.2 ?
    C14 C13 H13B . . 111.2 ?
    H13A C13 H13B . . 109.2 ?
    N3 C14 C13 . . 102.2(2) ?
    N3 C14 H14A . . 111.3 ?
    C13 C14 H14A . . 111.3 ?
    N3 C14 H14B . . 111.3 ?
    C13 C14 H14B . . 111.3 ?
    H14A C14 H14B . . 109.2 ?
    C20 C15 C16 . . 122.7(3) ?
    C20 C15 N2 . . 118.4(3) ?
    C16 C15 N2 . . 118.9(3) ?
    C17 C16 C15 . . 117.2(3) ?
    C17 C16 C21 . . 121.3(3) ?
    C15 C16 C21 . . 121.5(3) ?
    C18 C17 C16 . . 122.3(3) ?
    C18 C17 H17 . . 118.9 ?
    C16 C17 H17 . . 118.9 ?
    C19 C18 C17 . . 118.4(3) ?
    C19 C18 C22 . . 121.0(4) ?
    C17 C18 C22 . . 120.7(4) ?
    C18 C19 C20 . . 122.2(3) ?
    C18 C19 H19 . . 118.9 ?
    C20 C19 H19 . . 118.9 ?
    C15 C20 C19 . . 117.2(3) ?
    C15 C20 C23 . . 121.7(3) ?
    C19 C20 C23 . . 121.1(3) ?
    C16 C21 H21A . . 109.5 ?
    C16 C21 H21B . . 109.5 ?
    H21A C21 H21B . . 109.5 ?
    C16 C21 H21C . . 109.5 ?
    H21A C21 H21C . . 109.5 ?
    H21B C21 H21C . . 109.5 ?
    C18 C22 H22A . . 109.5 ?
    C18 C22 H22B . . 109.5 ?
    H22A C22 H22B . . 109.5 ?
    C18 C22 H22C . . 109.5 ?
    H22A C22 H22C . . 109.5 ?
    H22B C22 H22C . . 109.5 ?
    C20 C23 H23A . . 109.5 ?
    C20 C23 H23B . . 109.5 ?
    H23A C23 H23B . . 109.5 ?
    C20 C23 H23C . . 109.5 ?
    H23A C23 H23C . . 109.5 ?
    H23B C23 H23C . . 109.5 ?
    C25 C24 C29 . . 121.3(3) ?
    C25 C24 N3 . . 118.7(3) ?
    C29 C24 N3 . . 119.8(3) ?
    C26 C25 C24 . . 118.2(3) ?
    C26 C25 C30 . . 119.6(3) ?
    C24 C25 C30 . . 122.0(3) ?
    C27 C26 C25 . . 121.3(4) ?
    C27 C26 H26 . . 119.3 ?
    C25 C26 H26 . . 119.3 ?
    C26 C27 C28 . . 119.7(4) ?
    C26 C27 C31 . . 120.3(4) ?
    C28 C27 C31 . . 120.0(4) ?
    C27 C28 C29 . . 120.6(4) ?
    C27 C28 H28 . . 119.7 ?
    C29 C28 H28 . . 119.7 ?
    C28 C29 C24 . . 118.3(3) ?
    C28 C29 C32 . . 119.2(3) ?
    C24 C29 C32 . . 122.4(3) ?
    C25 C30 H30A . . 109.5 ?
    C25 C30 H30B . . 109.5 ?
    H30A C30 H30B . . 109.5 ?
    C25 C30 H30C . . 109.5 ?
    H30A C30 H30C . . 109.5 ?
    H30B C30 H30C . . 109.5 ?
    C27 C31 H31A . . 109.5 ?
    C27 C31 H31B . . 109.5 ?
    H31A C31 H31B . . 109.5 ?
    C27 C31 H31C . . 109.5 ?
    H31A C31 H31C . . 109.5 ?
    H31B C31 H31C . . 109.5 ?
    C29 C32 H32A . . 109.5 ?
    C29 C32 H32B . . 109.5 ?
    H32A C32 H32B . . 109.5 ?
    C29 C32 H32C . . 109.5 ?
    H32A C32 H32C . . 109.5 ?
    H32B C32 H32C . . 109.5 ?
loop_
    _geom_torsion_atom_site_label_1
    _geom_torsion_atom_site_label_2
    _geom_torsion_atom_site_label_3
    _geom_torsion_atom_site_label_4
    _geom_torsion_site_symmetry_1
    _geom_torsion_site_symmetry_2
    _geom_torsion_site_symmetry_3
    _geom_torsion_site_symmetry_4
    _geom_torsion
    _geom_torsion_publ_flag
    C11 N1 C1 C3 . . . . -177.6(3) ?
    C10 N1 C1 C3 . . . . -57.7(3) ?
    Ru1 N1 C1 C3 . . . . 71.2(3) ?
    C11 N1 C1 C2 . . . . -48.4(4) ?
    C10 N1 C1 C2 . . . . 71.4(3) ?
    Ru1 N1 C1 C2 . . . . -159.7(2) ?
    N1 C1 C3 C4 . . . . 135.9(3) ?
    C2 C1 C3 C4 . . . . 6.3(5) ?
    N1 C1 C3 C8 . . . . -47.5(4) ?
    C2 C1 C3 C8 . . . . -177.0(3) ?
    C8 C3 C4 C5 . . . . -1.4(5) ?
    C1 C3 C4 C5 . . . . 175.4(3) ?
    C3 C4 C5 C6 . . . . 0.0(6) ?
    C4 C5 C6 C7 . . . . 0.7(5) ?
    C5 C6 C7 C8 . . . . -0.1(5) ?
    C6 C7 C8 C3 . . . . -1.3(5) ?
    C6 C7 C8 C9 . . . . -178.9(3) ?
    C4 C3 C8 C7 . . . . 2.0(5) ?
    C1 C3 C8 C7 . . . . -174.8(3) ?
    C4 C3 C8 C9 . . . . 179.3(3) ?
    C1 C3 C8 C9 . . . . 2.5(5) ?
    C7 C8 C9 Ru1 . . . . -173.7(2) ?
    C3 C8 C9 Ru1 . . . . 8.9(5) ?
    C12 Ru1 C9 C8 . . . . -162.3(3) ?
    N1 Ru1 C9 C8 . . . . 13.6(3) ?
    Cl1 Ru1 C9 C8 . . . . 101.3(3) ?
    Cl2 Ru1 C9 C8 . . . . -75.1(3) ?
    C15 N2 C12 N3 . . . . 173.5(3) ?
    C13 N2 C12 N3 . . . . 0.0(3) ?
    C15 N2 C12 Ru1 . . . . -16.5(5) ?
    C13 N2 C12 Ru1 . . . . 170.1(2) ?
    C24 N3 C12 N2 . . . . -170.4(3) ?
    C14 N3 C12 N2 . . . . 0.5(4) ?
    C24 N3 C12 Ru1 . . . . 18.1(4) ?
    C14 N3 C12 Ru1 . . . . -171.0(2) ?
    C12 N2 C13 C14 . . . . -0.4(3) ?
    C15 N2 C13 C14 . . . . -174.6(3) ?
    C12 N3 C14 C13 . . . . -0.8(4) ?
    C24 N3 C14 C13 . . . . 170.8(3) ?
    N2 C13 C14 N3 . . . . 0.7(3) ?
    C12 N2 C15 C20 . . . . -82.6(4) ?
    C13 N2 C15 C20 . . . . 90.7(3) ?
    C12 N2 C15 C16 . . . . 99.2(4) ?
    C13 N2 C15 C16 . . . . -87.6(3) ?
    C20 C15 C16 C17 . . . . 1.5(5) ?
    N2 C15 C16 C17 . . . . 179.6(3) ?
    C20 C15 C16 C21 . . . . -177.7(3) ?
    N2 C15 C16 C21 . . . . 0.4(5) ?
    C15 C16 C17 C18 . . . . 0.1(5) ?
    C21 C16 C17 C18 . . . . 179.4(3) ?
    C16 C17 C18 C19 . . . . -1.4(5) ?
    C16 C17 C18 C22 . . . . 178.6(3) ?
    C17 C18 C19 C20 . . . . 1.2(5) ?
    C22 C18 C19 C20 . . . . -178.9(3) ?
    C16 C15 C20 C19 . . . . -1.7(5) ?
    N2 C15 C20 C19 . . . . -179.8(3) ?
    C16 C15 C20 C23 . . . . -178.7(3) ?
    N2 C15 C20 C23 . . . . 3.2(4) ?
    C18 C19 C20 C15 . . . . 0.3(5) ?
    C18 C19 C20 C23 . . . . 177.3(3) ?
    C12 N3 C24 C25 . . . . 80.9(4) ?
    C14 N3 C24 C25 . . . . -89.7(4) ?
    C12 N3 C24 C29 . . . . -104.1(4) ?
    C14 N3 C24 C29 . . . . 85.4(4) ?
    C29 C24 C25 C26 . . . . 7.8(5) ?
    N3 C24 C25 C26 . . . . -177.2(3) ?
    C29 C24 C25 C30 . . . . -168.6(3) ?
    N3 C24 C25 C30 . . . . 6.3(5) ?
    C24 C25 C26 C27 . . . . -3.6(6) ?
    C30 C25 C26 C27 . . . . 173.0(4) ?
    C25 C26 C27 C28 . . . . -1.7(7) ?
    C25 C26 C27 C31 . . . . 179.4(4) ?
    C26 C27 C28 C29 . . . . 3.0(7) ?
    C31 C27 C28 C29 . . . . -178.2(4) ?
    C27 C28 C29 C24 . . . . 1.1(6) ?
    C27 C28 C29 C32 . . . . -175.5(4) ?
    C25 C24 C29 C28 . . . . -6.6(5) ?
    N3 C24 C29 C28 . . . . 178.5(3) ?
    C25 C24 C29 C32 . . . . 169.9(3) ?
    N3 C24 C29 C32 . . . . -5.0(5) ?
loop_
    _geom_hbond_atom_site_label_D
    _geom_hbond_atom_site_label_H
    _geom_hbond_atom_site_label_A
    _geom_hbond_site_symmetry_A
    _geom_hbond_distance_DH
    _geom_hbond_distance_HA
    _geom_hbond_distance_DA
    _geom_hbond_angle_DHA
    _geom_hbond_publ_flag
    C1 H1 Cl2 . 0.98 2.47 3.258(3) 137 no
    C10 H10C Cl1 . 0.96 2.65 3.136(4) 112 no
    C11 H11A Cl2 . 0.96 2.78 3.381(4) 121 no
    C13 H13B Cl1 4 0.97 2.82 3.578(3) 135 yes
    C14 H14A Cl1 4 0.97 2.82 3.576(4) 135 yes
    C9 H9 Cg4 . 0.93 2.61 3.481(4) 157 yes
_shelx_space_group_comment
;
The symmetry employed for this shelxl refinement is uniquely defined
by the following loop, which should always be used as a source of
symmetry information in preference to the above space-group names.
They are only intended as comments.
;
_shelx_estimated_absorpt_T_min     0.811
_shelx_estimated_absorpt_T_max     0.877
_shelx_hkl_file
;
  -2   0   0   -0.83    0.12
   2   0   0   -0.85    0.10
   4   0   0  591.42   13.58
   6   0   0   78.15    2.33
  -6   0   0   73.51    2.32
   8   0   0   89.73    2.87
  -8   0   0   93.13    2.85
 -10   0   0  899.86   20.93
  10   0   0  887.72   20.95
 -12   0   0   80.41    2.87
  12   0   0   76.67    2.92
  14   0   0  171.88    5.29
 -14   0   0  175.78    5.25
  16   0   0    0.17    0.80
  18   0   0    0.98    0.91
  20   0   0   18.58    1.99
  22   0   0   78.68    3.67
  24   0   0   21.60    2.39
  26   0   0   35.64    3.15
  28   0   0   16.48    2.31
  30   0   0   23.42    2.78
  30   0   0   22.78    2.99
  32   0   0    1.85    1.96
  32   0   0   -1.45    1.33
  34   0   0    7.63    2.49
  34   0   0    6.73    2.26
  -1  -1   0   -0.01    0.14
  -1  -1   0    0.16    0.18
   1  -1   0   -0.26    0.11
   1   1   0   -0.07    0.17
  -1   1   0   -0.12    0.16
   1   1   0   -0.24    0.17
  -3  -1   0  176.48    4.10
  -3   1   0  155.43    4.04
  -5  -1   0  117.72    3.28
   5  -1   0  117.44    3.15
   5  -1   0  119.19    3.23
   5   1   0  118.81    3.30
  -5   1   0  118.15    3.23
   5   1   0  122.06    3.28
  -7  -1   0  119.76    3.47
   7  -1   0  122.01    3.36
  -7   1   0  114.36    3.45
   7   1   0  119.94    3.49
  -7   1   0  118.69    3.34
   7   1   0  117.78    3.52
  -9  -1   0  155.82    4.43
   9  -1   0  151.11    4.31
   9   1   0  153.32    4.46
  -9   1   0  157.33    4.32
  -9   1   0  154.30    4.46
  11  -1   0    2.43    0.73
 -11  -1   0    3.81    0.88
 -11   1   0    2.98    0.78
  11   1   0    3.04    0.85
 -11   1   0    3.42    0.87
  13  -1   0   16.06    1.43
 -13  -1   0   20.27    1.72
 -13   1   0   14.81    1.57
  13   1   0   18.57    1.65
 -13   1   0   16.46    1.52
  15  -1   0    1.26    0.79
  15   1   0    0.15    0.75
 -15   1   0    1.16    0.83
  17  -1   0    2.11    0.88
  17   1   0    4.57    1.22
  19  -1   0   -0.70    0.80
  19   1   0    0.26    0.90
  21  -1   0    3.17    1.08
  21   1   0    1.24    1.21
  21   1   0    2.22    1.12
  23  -1   0    2.91    1.23
  23   1   0    3.22    1.28
  23   1   0    2.84    1.36
  25  -1   0    3.05    1.37
  25   1   0    2.21    1.53
  25   1   0    2.26    1.32
  27  -1   0    0.39    1.18
  27   1   0    1.56    1.44
  27   1   0    5.15    1.70
  29  -1   0    8.50    1.88
  29   1   0    3.20    1.92
  29   1   0    1.67    1.52
  31  -1   0    0.02    1.43
  31   1   0    0.78    1.84
  31   1   0   -1.03    1.38
  33  -1   0    1.74    2.08
  33  -1   0    1.25    1.67
  33   1   0   -0.13    1.92
  33   1   0    2.27    1.79
   0  -2   0   -0.66    0.30
   0  -2   0    0.43    0.39
   0   2   0    0.30    0.42
  -2  -2   0   25.16    1.07
   2  -2   0   25.52    1.05
  -2  -2   0   26.69    1.13
  -2   2   0   25.92    1.05
   2   2   0   25.00    1.13
   2   2   0   24.29    1.13
   4  -2   0  449.38   10.57
  -4  -2   0  449.03   10.63
  -4  -2   0  445.78   10.73
   4   2   0  459.58   10.77
   4   2   0  438.04   10.64
  -4   2   0  454.61   10.57
  -6  -2   0   48.02    1.93
   6  -2   0   50.29    1.86
  -6  -2   0   48.37    1.84
   6   2   0   46.51    1.96
  -6   2   0   50.79    1.83
   6   2   0   50.32    1.92
   8  -2   0  195.88    5.25
   8  -2   0  201.82    5.41
  -8   2   0  200.29    5.37
   8   2   0  201.36    5.47
   8   2   0  203.07    5.57
  10  -2   0    3.71    0.80
 -10  -2   0    3.59    0.85
  10   2   0    2.77    0.85
  10   2   0    3.54    0.90
 -10   2   0    3.12    0.75
 -12  -2   0  337.54    8.72
  12  -2   0  313.46    8.37
 -12   2   0  329.50    8.67
  12   2   0  325.32    8.70
  12   2   0  320.55    8.73
  14  -2   0  215.00    6.08
  14   2   0  206.37    6.34
  14   2   0  209.64    6.36
 -14   2   0  217.72    6.28
  16  -2   0    6.66    1.14
  16   2   0    4.62    1.15
  16   2   0    6.86    1.23
  18  -2   0   25.90    2.10
  18   2   0   22.09    2.11
  18   2   0   22.21    2.22
  20  -2   0   19.49    1.86
  20   2   0   20.12    2.11
  20   2   0   15.21    1.90
  22  -2   0   77.41    3.58
  22   2   0   77.29    3.93
  22   2   0   72.97    3.93
  24  -2   0    7.42    1.57
  24   2   0    5.16    1.63
  24   2   0    7.65    1.74
  26  -2   0   87.26    4.23
  26   2   0   82.01    4.37
  26   2   0   93.14    4.75
  28  -2   0   22.06    2.55
  28   2   0   22.18    2.81
  28   2   0   19.74    2.81
  30  -2   0   23.01    2.70
  30   2   0   16.94    2.61
  30   2   0   27.38    3.19
  32  -2   0    8.56    2.12
  32   2   0   10.86    2.52
  32   2   0   10.60    2.27
   1  -3   0   87.15    2.69
  -1  -3   0   84.80    2.63
   1  -3   0   88.64    2.60
  -1   3   0   87.55    2.59
   1   3   0   86.20    2.72
  -3  -3   0    6.84    0.77
   3  -3   0    9.12    0.83
  -3  -3   0   10.50    1.00
   3   3   0    8.87    1.01
  -3   3   0    9.01    0.81
   3   3   0   10.37    0.98
  -5  -3   0  105.92    3.19
   5  -3   0  105.04    3.08
  -5  -3   0   99.10    3.24
   5   3   0  103.09    3.32
  -5   3   0  108.51    3.10
   5   3   0  106.88    3.24
   7  -3   0   29.75    1.56
  -7  -3   0   36.95    1.68
  -7  -3   0   34.18    1.70
   7   3   0   33.08    1.74
   7   3   0   36.88    1.93
  -7   3   0   32.68    1.59
  -9  -3   0   87.40    3.20
   9  -3   0   93.26    3.11
  -9  -3   0   91.21    3.10
  -9   3   0   96.44    3.09
   9   3   0   87.52    3.26
   9   3   0   88.95    3.19
  11  -3   0   10.48    1.31
  11  -3   0   11.76    1.38
  11   3   0    9.82    1.16
  11   3   0   12.60    1.42
 -11   3   0    9.26    1.19
  13  -3   0   47.37    2.22
  13   3   0   48.22    2.53
  13   3   0   48.42    2.49
 -13   3   0   52.80    2.40
  15  -3   0   44.98    2.25
  15   3   0   46.18    2.55
  15   3   0   40.98    2.55
  17  -3   0    0.58    0.85
  17   3   0    3.15    1.13
  17   3   0    1.97    1.07
  19  -3   0   -0.36    0.80
  19   3   0   -0.95    0.81
  19   3   0   -0.27    0.91
  21  -3   0   -0.19    0.88
  21   3   0    0.39    1.11
  21   3   0    0.16    1.14
  23  -3   0   10.03    1.65
  23   3   0   13.37    2.11
  23   3   0    9.70    1.91
  25  -3   0    8.62    1.67
  25   3   0    5.74    1.71
  25   3   0    8.09    1.81
  27  -3   0   17.96    2.21
  27   3   0   14.90    2.48
  27   3   0   11.64    2.24
  29  -3   0    5.45    1.70
  29   3   0    9.04    2.12
  29   3   0    6.84    2.03
  31  -3   0    1.72    1.58
  31   3   0    3.90    1.75
  31   3   0    2.47    1.85
  33  -3   0    0.86    1.60
  33   3   0    1.46    1.97
  33   3   0   -0.28    1.88
   0  -4   0  253.28    6.50
   0  -4   0  249.65    6.42
   0  -4   0  243.08    6.40
   0   4   0  244.46    6.53
   2  -4   0  253.10    6.49
   2  -4   0  255.83    6.65
  -2  -4   0  247.11    6.57
   2   4   0  252.23    6.66
  -2   4   0  255.45    6.47
  -4  -4   0   21.84    1.38
  -4  -4   0   20.09    1.36
   4  -4   0   19.03    1.29
   4   4   0   21.49    1.47
   4   4   0   19.34    1.43
  -4   4   0   21.31    1.27
  -6  -4   0   62.39    2.49
  -6  -4   0   59.54    2.31
   6  -4   0   59.77    2.22
   6   4   0   59.05    2.43
   6   4   0   53.56    2.44
  -6   4   0   57.50    2.19
   8  -4   0  219.88    6.10
  -8  -4   0  230.52    6.26
  -8  -4   0  230.82    6.44
   8   4   0  229.79    6.36
   8   4   0  223.48    6.49
  -8   4   0  227.70    6.12
  10  -4   0   96.29    3.36
 -10  -4   0  102.01    3.47
  10   4   0   99.91    3.54
  10   4   0   95.91    3.68
 -10   4   0   97.89    3.36
  12  -4   0    2.20    0.79
 -12   4   0    3.00    0.84
  12   4   0    1.95    0.90
  12   4   0    1.28    0.88
  14  -4   0   93.85    3.42
  14   4   0   91.28    3.83
  14   4   0   93.40    3.74
  16  -4   0   -0.17    0.75
  16   4   0    0.48    0.97
  16   4   0    0.45    0.88
  18  -4   0  198.88    6.09
  18   4   0  196.19    6.56
  18   4   0  193.36    6.65
  20  -4   0   -0.84    0.83
  20   4   0    0.62    1.06
  20   4   0   -1.79    1.02
  22  -4   0  123.35    4.75
  22   4   0  123.41    5.24
  22   4   0  130.31    5.46
  24  -4   0    1.08    1.08
  24   4   0    0.06    1.42
  24   4   0    0.50    1.31
  26  -4   0   25.61    2.53
  26   4   0   26.76    2.87
  26   4   0   32.60    3.36
  28  -4   0   17.42    2.28
  28   4   0   17.45    2.69
  28   4   0   12.50    2.33
  30  -4   0   21.72    2.64
  30   4   0   22.31    3.07
  30   4   0   21.58    3.14
  32  -4   0   34.24    3.30
  32   4   0   24.81    3.40
  32   4   0   26.61    3.50
   1  -5   0   27.68    1.62
  -1  -5   0   25.50    1.60
   1  -5   0   27.75    1.58
  -1  -5   0   28.21    1.61
   1  -5   0   25.95    1.44
   1   5   0   29.00    1.76
  -3  -5   0    0.57    0.57
   3  -5   0   -0.62    0.55
   3  -5   0   -0.28    0.53
  -3  -5   0   -0.15    0.60
   3   5   0   -0.20    0.70
  -3   5   0   -0.10    0.56
  -5  -5   0    0.14    0.69
  -5  -5   0   -0.05    0.57
   5  -5   0   -0.56    0.67
   5  -5   0    0.24    0.64
   5   5   0   -0.27    0.71
   5   5   0    1.23    0.83
  -5   5   0    0.20    0.57
  -7  -5   0   23.31    1.59
   7  -5   0   25.68    1.56
  -7   5   0   23.72    1.49
   7   5   0   24.30    1.78
   7   5   0   24.91    1.73
   9  -5   0    4.10    0.88
  -9  -5   0    3.71    0.94
   9   5   0    6.01    1.14
  -9   5   0    5.01    0.91
   9   5   0    2.62    0.95
  11  -5   0   -0.48    0.68
  11   5   0    0.33    0.86
 -11   5   0    0.80    0.67
  11   5   0    0.97    0.89
  13  -5   0   16.95    1.64
  13   5   0   17.72    2.04
  13   5   0   22.79    2.02
 -13   5   0   20.75    1.78
  15  -5   0   12.81    1.51
  15  -5   0   12.66    1.45
  15   5   0   12.39    1.61
  15   5   0   10.72    1.72
  17  -5   0    9.64    1.38
  17   5   0    9.75    1.70
  17   5   0    9.76    1.62
  19  -5   0    7.88    1.39
  19   5   0    7.45    1.61
  19   5   0    8.89    1.60
  21  -5   0    3.21    1.17
  21   5   0    3.20    1.50
  21   5   0    0.58    1.22
  23  -5   0    0.77    1.03
  23   5   0    1.27    1.32
  23   5   0   -0.78    1.33
  25  -5   0   -0.45    1.09
  25   5   0   -1.15    1.32
  25   5   0    2.85    1.64
  27  -5   0   14.08    2.05
  27   5   0    9.20    2.19
  27   5   0   13.64    2.49
  29  -5   0   11.78    2.06
  29   5   0    9.35    2.34
  29   5   0   15.66    2.84
  31  -5   0    2.32    1.52
  31   5   0   -0.30    1.88
  31   5   0    2.20    1.81
   0  -6   0    1.34    0.71
   0  -6   0    0.61    0.56
   0  -6   0    0.97    0.71
  -2  -6   0    0.89    0.69
  -2  -6   0   -0.01    0.66
   2  -6   0    0.34    0.66
   2  -6   0    0.07    0.46
   2   6   0    0.62    0.77
  -4  -6   0  349.47    9.45
   4  -6   0  337.41    8.83
   4   6   0  329.94    9.10
  -4   6   0  345.00    8.81
   6  -6   0  175.35    5.12
  -6   6   0  168.66    5.03
   6   6   0  175.11    5.41
   8  -6   0  196.50    5.82
   8   6   0  202.53    6.16
   8   6   0  217.58    6.54
  -8   6   0  202.41    5.82
  10  -6   0   29.56    1.88
 -10   6   0   28.87    1.81
  10   6   0   29.87    2.12
  10   6   0   30.17    2.46
  12  -6   0   46.81    2.41
 -12   6   0   47.94    2.36
  12   6   0   41.13    2.54
  12   6   0   43.08    2.72
  14  -6   0   60.50    2.88
  14   6   0   65.10    3.41
  14   6   0   58.05    3.10
  16  -6   0    3.90    1.03
  16  -6   0    2.22    0.95
  16   6   0    1.02    1.06
  16   6   0    1.27    1.21
  18  -6   0  143.24    4.92
  18   6   0  134.25    5.66
  18   6   0  136.27    5.36
  20  -6   0    9.66    1.56
  20   6   0    7.82    1.81
  20   6   0    8.86    1.75
  22  -6   0   43.49    2.81
  22   6   0   45.92    3.88
  22   6   0   45.98    3.38
  24  -6   0    0.74    1.20
  24   6   0    1.01    1.49
  24   6   0    0.29    1.43
  26  -6   0   14.38    2.11
  26   6   0   18.49    2.85
  26   6   0   12.54    2.38
  28  -6   0    8.07    1.80
  28   6   0    8.09    2.23
  28   6   0    5.18    2.10
  30   6   0   12.83    2.56
  30   6   0    8.16    2.38
  -1  -7   0    5.11    1.04
   1  -7   0    6.83    1.11
   1   7   0    8.11    1.34
   3  -7   0    2.12    0.84
  -3  -7   0    1.56    0.92
   3   7   0    0.25    0.90
   5  -7   0    7.03    1.14
  -5  -7   0    8.90    1.35
  -5   7   0    6.73    1.06
   5   7   0    4.92    1.15
   7  -7   0   88.64    3.30
   7   7   0   82.55    3.55
  -7   7   0   79.71    3.12
   9  -7   0    8.13    1.19
   9   7   0    6.80    1.38
   9   7   0    5.58    1.30
  -9   7   0    6.07    1.09
  11  -7   0    2.16    0.89
  11   7   0    2.95    1.24
  11   7   0    1.83    1.14
  13  -7   0    1.13    0.85
  13   7   0    0.43    1.07
  13   7   0    0.23    0.99
  15  -7   0    0.78    0.99
  15   7   0    2.43    1.23
  15   7   0    0.24    1.24
  17  -7   0   32.31    2.21
  17  -7   0   32.35    2.31
  17   7   0   27.88    2.96
  17   7   0   30.82    2.83
  19  -7   0    2.52    1.19
  19   7   0    4.93    1.57
  19   7   0    3.56    1.73
  21  -7   0    9.51    1.63
  21   7   0   10.25    2.04
  21   7   0   13.05    2.24
  23  -7   0   -0.05    1.15
  23   7   0   -1.40    1.33
  23   7   0    0.41    1.49
  25  -7   0    6.20    1.64
  25   7   0    9.45    2.30
  25   7   0    9.79    2.25
  27   7   0   -2.16    1.54
  27   7   0   -0.11    1.57
  29   7   0    0.20    1.84
  29   7   0    1.40    1.93
   0  -8   0  139.60    4.76
   2  -8   0    1.89    0.89
  -2  -8   0   -0.22    0.80
   2   8   0    1.14    1.03
  -4  -8   0  161.20    5.39
   4  -8   0  153.21    5.07
   4   8   0  162.77    5.54
  -6  -8   0    2.17    1.12
   6  -8   0    2.37    0.97
   6   8   0    2.61    1.14
   8  -8   0   62.67    2.91
   8   8   0   68.32    3.36
  10  -8   0   52.52    2.66
  10   8   0   55.61    3.11
  12  -8   0   10.09    1.45
  12   8   0   13.11    1.87
  12   8   0   10.91    2.00
  14  -8   0   25.05    2.16
  14   8   0   22.15    2.30
  14   8   0   22.11    2.48
  16  -8   0   64.54    3.20
  16   8   0   63.36    4.01
  16   8   0   62.44    3.61
  18  -8   0   69.60    3.49
  18   8   0   73.88    4.05
  18   8   0   78.90    4.45
  20  -8   0    2.79    1.19
  20   8   0    0.21    1.33
  20   8   0    2.01    1.67
  22  -8   0   18.46    2.15
  22   8   0   18.60    2.94
  22   8   0   28.56    3.12
  24   8   0    4.97    2.04
  24   8   0    1.51    1.68
  26   8   0   34.85    3.83
  26   8   0   38.42    3.74
  -1  -9   0    3.13    1.10
   1  -9   0    1.84    1.03
   3  -9   0    6.90    1.29
  -3  -9   0    8.36    1.43
   3   9   0    6.50    1.45
   5  -9   0   12.36    1.62
  -5  -9   0   14.78    1.87
   5   9   0   13.47    1.90
  -7  -9   0   11.53    1.78
   7  -9   0    9.79    1.47
   7   9   0   10.04    1.73
   9  -9   0   14.80    1.73
  -9  -9   0   16.16    2.06
   9   9   0   15.63    2.04
  11  -9   0   -0.07    0.95
  11   9   0    4.43    1.44
  13  -9   0   -0.09    0.94
  13   9   0    1.81    1.34
  15  -9   0    9.98    1.60
  15   9   0    7.85    1.87
  17  -9   0    3.70    1.26
  17   9   0    3.56    1.69
  17   9   0    2.95    1.60
  19  -9   0   10.39    1.81
  19   9   0   14.54    2.35
  19   9   0   10.29    2.31
  21   9   0    2.31    1.77
  21   9   0    2.72    1.73
  23   9   0    2.75    2.11
  23   9   0    3.74    1.86
  25   9   0    2.22    2.01
  25   9   0   -0.01    1.78
   0 -10   0   89.68    3.93
   2 -10   0   12.11    1.68
  -2 -10   0   10.31    1.72
  -4 -10   0   97.53    4.31
   4 -10   0  107.04    4.16
   6 -10   0   13.98    1.75
  -6 -10   0   14.69    2.00
   6  10   0   13.68    2.06
  -8 -10   0   10.97    1.98
   8 -10   0   12.30    1.70
   8  10   0   12.19    2.05
  10 -10   0   39.48    2.62
 -10 -10   0   41.55    3.18
  10  10   0   48.15    3.26
  12 -10   0   13.48    1.79
  12  10   0   11.92    2.10
  14 -10   0   25.74    2.37
  14  10   0   24.75    2.74
  16  10   0   31.75    3.15
  18  10   0   22.96    2.87
  20  10   0    2.94    1.86
  22  10   0   19.57    2.96
  -1 -11   0   10.98    1.84
   1 -11   0   13.71    1.93
   3 -11   0    7.61    1.57
  -3 -11   0    7.35    1.62
   5 -11   0    0.51    1.11
  -5 -11   0    0.43    1.19
  -7 -11   0    2.81    1.48
   7 -11   0    2.68    1.27
   7  11   0    3.25    1.60
   9 -11   0   -0.54    1.07
  -9 -11   0   -0.79    1.24
   9  11   0    1.83    1.50
 -11 -11   0   14.58    2.35
  11  11   0   11.59    2.18
 -13 -11   0    2.03    1.77
  13  11   0   -1.10    1.45
 -15 -11   0   12.45    2.48
  15  11   0   13.82    2.50
  17  11   0    0.35    1.64
  19  11   0    3.17    1.99
   0 -12   0   17.79    2.29
  -2 -12   0    4.15    1.51
   2 -12   0    3.49    1.48
  -4 -12   0   41.89    3.17
  -6 -12   0   18.10    2.43
  -8 -12   0   42.96    3.62
 -10 -12   0   15.11    2.46
  10  12   0   18.06    2.69
 -12 -12   0    8.29    2.23
  12  12   0    7.77    2.08
 -14 -12   0    8.63    2.38
  14  12   0    8.15    2.23
  -7 -13   0   -1.33    1.43
  -9 -13   0    1.67    1.73
  34   0  -1    0.87    1.91
  34   0  -1   -0.08    1.61
  32   0  -1   -2.03    1.30
  32   0  -1   -1.61    1.62
  30   0  -1   -1.44    1.50
  30   0  -1   -1.21    1.20
  28   0  -1    1.87    1.36
  28   0  -1    0.58    1.47
  26   0  -1    0.17    1.13
  24   0  -1   -0.70    0.86
  22   0  -1   -0.56    0.97
  20   0  -1    1.04    0.96
  18   0  -1    0.84    0.85
  16   0  -1    0.20    0.69
 -14   0   1    0.54    0.74
  14   0  -1   -0.13    0.69
 -12   0   1    0.18    0.65
  12   0  -1   -0.16    0.64
 -10   0   1   -0.12    0.56
  10   0  -1   -0.44    0.53
   8   0  -1   -0.09    0.47
  -8   0   1    0.25    0.49
  -6   0   1    0.04    0.38
   6   0  -1   -0.10    0.37
  -4   0   1    0.16    0.22
   4   0  -1   -0.15    0.19
   2   0  -1   -0.04    0.04
   2   0  -1   -0.01    0.06
  -2   0   1   -0.04    0.08
  -2   0   1    0.14    0.07
   0   0   1    0.01    0.06
   0   0  -1    0.14    0.09
  -2   0  -1   -0.36    0.25
   2   0   1   -0.46    0.22
  -2   0  -1   -0.35    0.23
   4   0   1   -1.12    0.42
  -4   0  -1   -0.73    0.39
  -4   0  -1   -1.33    0.37
  -6   0  -1   -1.04    0.51
   6   0   1   -1.36    0.61
  -8   0  -1   -0.44    0.58
   8   0   1    0.58    0.68
  10   0   1    0.85    0.75
 -10   0  -1   -0.06    0.59
  12   0   1    0.53    0.75
 -12   0  -1   -1.23    0.72
 -12   0  -1   -0.52    0.65
  14   0   1   -1.14    0.70
  16   0   1    1.43    0.85
  18   0   1    0.31    0.81
  20   0   1    1.13    0.99
  22   0   1   -1.21    0.88
  24   0   1    1.28    1.13
  26   0   1   -0.44    1.09
  28   0   1    0.27    1.28
  30   0   1   -1.38    1.18
  30   0   1   -1.06    1.61
  32   0   1    1.56    1.66
  32   0   1    1.08    2.04
  35  -1  -1   12.83    2.80
  35  -1  -1    9.16    2.38
  35   1  -1   12.14    2.79
  35   1  -1   14.82    2.65
  33  -1  -1   16.06    2.52
  33  -1  -1   12.42    2.72
  33   1  -1   14.66    2.63
  33   1  -1   15.08    2.82
  31  -1  -1    0.22    1.23
  31   1  -1    1.78    1.54
  31   1  -1    1.53    1.63
  29  -1  -1   28.56    2.90
  29   1  -1   31.05    3.27
  29   1  -1   27.36    2.98
  27  -1  -1    0.89    1.20
  27   1  -1    0.92    1.35
  27   1  -1    4.24    1.60
  25  -1  -1  162.23    5.83
  25   1  -1  160.10    5.98
  25   1  -1  156.38    6.23
  23  -1  -1   13.74    1.76
  23   1  -1   17.14    2.27
  23   1  -1   17.98    2.19
  21  -1  -1   13.28    1.67
  21   1  -1   14.50    1.80
  21   1  -1   12.43    1.81
  19  -1  -1   52.42    2.64
  19   1  -1   52.83    2.98
  19   1  -1   50.55    2.78
  17  -1  -1   40.25    2.17
  17   1  -1   37.95    2.43
  17   1  -1   41.00    2.36
  15  -1  -1  182.04    5.36
  15   1  -1  185.59    5.59
  15   1  -1  176.80    5.63
 -15   1   1  178.48    5.31
 -15   1   1  191.22    5.60
  13  -1  -1   82.42    2.93
 -13  -1   1   86.19    3.07
 -13   1   1   83.49    2.94
  13   1  -1   87.34    3.19
 -13   1   1   87.11    3.11
  13   1  -1   87.81    3.29
 -11  -1   1  428.27   10.85
  11  -1  -1  436.00   10.71
 -11   1   1  445.61   10.87
  11   1  -1  448.95   11.01
  11   1  -1  434.59   10.90
 -11   1   1  441.15   10.70
  -9  -1   1   81.37    2.73
   9  -1  -1   82.00    2.54
   9   1  -1   81.75    2.76
  -9   1   1   82.99    2.54
  -9   1   1   82.18    2.66
   9   1  -1   79.30    2.69
  -7  -1   1  208.75    5.33
   7  -1  -1  203.94    5.12
   7   1  -1  211.86    5.38
   7   1  -1  198.61    5.35
  -7   1   1  205.15    5.23
  -7   1   1  208.16    5.12
   5  -1  -1   18.17    0.77
  -5  -1   1   21.44    0.98
   5   1  -1   19.24    1.01
   5   1  -1   18.72    1.00
  -5   1   1   18.05    0.85
   1  -1  -1    0.04    0.10
  -1  -1   1    0.35    0.20
   1  -1  -1   -0.13    0.11
  -1  -1   1    0.20    0.21
   1   1  -1   -0.28    0.19
  -1   1   1   -0.12    0.14
   1   1  -1   -0.20    0.20
  -3  -1  -1   52.35    1.71
   3  -1   1   51.78    1.71
   3   1   1   50.63    1.75
   3   1   1   49.36    1.61
  -3   1  -1   52.60    1.71
   5  -1   1  222.09    5.51
   5  -1   1  209.71    5.56
  -5  -1  -1  215.46    5.56
   5   1   1  211.14    5.57
  -5   1  -1  219.80    5.57
  -7  -1  -1    8.15    0.99
   7  -1   1    8.69    0.90
  -7   1  -1   11.33    1.10
   7   1   1   10.51    1.09
   9  -1   1   81.94    2.84
  -9  -1  -1   82.74    2.92
  -9   1  -1   79.11    2.88
   9   1   1   81.79    2.92
  -9   1  -1   78.03    2.77
  11  -1   1  874.09   20.68
 -11  -1  -1  880.30   20.78
 -11   1  -1  865.72   20.60
  11   1   1  866.92   20.82
 -11   1  -1  866.70   20.82
  13  -1   1   -0.90    0.70
  13   1   1   -0.88    0.67
 -13   1  -1    0.25    0.74
  15  -1   1  244.84    7.06
  15   1   1  244.14    7.25
  17  -1   1   12.52    1.57
  17   1   1   11.04    1.57
  19  -1   1   35.32    2.41
  19   1   1   37.12    2.59
  21  -1   1    8.56    1.58
  21   1   1    8.38    1.59
  23  -1   1   65.69    3.60
  23   1   1   74.39    4.01
  23   1   1   65.47    3.74
  25  -1   1   84.82    4.32
  25   1   1   91.60    4.46
  25   1   1   92.81    4.81
  27  -1   1   14.48    2.20
  27   1   1   12.30    2.18
  27   1   1   17.80    2.68
  29  -1   1    3.88    1.71
  29   1   1    2.64    1.80
  29   1   1    2.99    1.92
  31  -1   1   16.48    2.58
  31   1   1   19.56    2.86
  31   1   1   13.58    2.72
  33  -1   1   16.65    2.68
  33  -1   1   14.48    3.15
  33   1   1   17.17    2.92
  33   1   1   21.81    3.36
  34  -2  -1    2.05    1.66
  34   2  -1    0.33    1.52
  34   2  -1    1.49    1.91
  32  -2  -1   -0.28    1.31
  32   2  -1    1.92    1.57
  32   2  -1    0.72    1.85
  30  -2  -1   11.30    2.00
  30   2  -1   10.85    2.44
  30   2  -1   11.01    2.21
  28  -2  -1   -0.53    1.14
  28   2  -1    2.94    1.57
  28   2  -1   -0.87    1.39
  26  -2  -1    1.34    1.21
  26   2  -1    2.24    1.36
  26   2  -1   -0.63    1.04
  24  -2  -1   13.41    1.78
  24   2  -1   17.80    2.20
  24   2  -1   17.57    2.30
  22  -2  -1    4.75    1.19
  22   2  -1    3.68    1.27
  22   2  -1    2.03    1.18
  20  -2  -1   15.51    1.60
  20   2  -1   15.58    1.88
  20   2  -1   16.54    2.03
  18  -2  -1   36.31    2.10
  18   2  -1   37.35    2.46
  18   2  -1   37.01    2.45
  16  -2  -1    3.53    0.89
  16   2  -1    3.96    1.01
  16   2  -1    6.26    1.24
  14  -2  -1   53.61    2.26
 -14   2   1   51.15    2.36
  14   2  -1   51.73    2.57
  14   2  -1   49.29    2.46
  12  -2  -1   87.10    2.87
 -12  -2   1   82.10    3.07
  12   2  -1   86.94    3.24
 -12   2   1   82.84    3.00
  12   2  -1   88.75    3.22
  10  -2  -1   96.46    2.98
 -10  -2   1  100.79    3.31
  10   2  -1   95.25    3.31
  10   2  -1   97.38    3.31
 -10   2   1  102.71    3.16
   8  -2  -1  100.78    3.00
   8  -2  -1  100.56    2.90
  -8  -2   1  104.86    3.20
  -8  -2   1  103.13    3.20
   8   2  -1  104.40    3.26
  -8   2   1  103.52    3.02
   8   2  -1   96.37    3.16
  -6  -2   1  308.47    7.75
  -6  -2   1  320.99    7.73
   6  -2  -1  318.60    7.50
   6   2  -1  301.83    7.77
  -6   2   1  312.97    7.48
   6   2  -1  308.32    7.72
  -4  -2   1    6.79    0.78
   4  -2  -1    6.08    0.54
  -4  -2   1    7.41    0.73
   4   2  -1    7.21    0.74
  -4   2   1    6.63    0.54
   4   2  -1    5.64    0.70
  -2  -2   1    3.32    0.51
   2  -2  -1    2.52    0.39
   2  -2  -1    2.71    0.35
  -2  -2   1    3.45    0.57
  -2  -2   1    2.48    0.48
   2   2  -1    2.73    0.54
  -2   2   1    3.29    0.41
   0  -2  -1    0.55    0.32
   0  -2   1    1.49    0.48
   0  -2   1    0.44    0.43
   0  -2  -1    1.35    0.33
   0   2   1    0.40    0.40
   0   2   1    1.32    0.41
   0   2  -1    0.74    0.44
   0   2  -1    1.30    0.44
  -2  -2  -1  399.65    9.48
  -2  -2  -1  405.40    9.62
   2  -2   1  405.93    9.60
   2   2   1  407.42    9.51
  -2   2  -1  396.01    9.57
   2   2   1  410.25    9.65
  -4  -2  -1  169.39    4.54
   4  -2   1  168.39    4.46
  -4  -2  -1  166.39    4.34
   4   2   1  169.68    4.40
  -4   2  -1  165.66    4.44
   4   2   1  161.54    4.53
  -6  -2  -1   85.08    2.69
   6  -2   1   85.11    2.81
  -6   2  -1   85.64    2.79
   6   2   1   81.71    2.87
   6   2   1   88.02    2.76
   8  -2   1    0.45    0.67
  -8  -2  -1    0.74    0.68
   8  -2   1    0.09    0.65
   8   2   1   -0.05    0.58
   8   2   1   -0.34    0.73
  -8   2  -1    0.38    0.62
 -10  -2  -1   85.17    3.11
  10  -2   1   79.12    2.94
  10   2   1   88.67    3.12
  10   2   1   81.42    3.20
 -10   2  -1   87.64    3.13
  12  -2   1   58.19    2.57
  12   2   1   62.36    2.78
 -12   2  -1   66.70    2.75
  12   2   1   59.83    2.70
  14  -2   1    4.19    1.02
  14   2   1    5.16    1.14
  14   2   1    4.70    1.10
  16  -2   1    6.12    1.17
  16   2   1    5.46    1.24
  16   2   1    5.07    1.22
  18  -2   1    3.01    1.08
  18   2   1    5.64    1.27
  18   2   1    4.79    1.31
  20  -2   1   11.34    1.62
  20   2   1   11.39    1.74
  20   2   1   10.15    1.63
  22  -2   1    1.47    0.98
  22   2   1    0.02    1.13
  22   2   1   -2.09    0.99
  24  -2   1    3.62    1.38
  24   2   1    0.11    1.33
  24   2   1    2.84    1.51
  26  -2   1   18.33    2.36
  26   2   1   20.28    2.61
  26   2   1   15.61    2.40
  28  -2   1    0.79    1.39
  28   2   1   -0.14    1.44
  28   2   1   -0.07    1.40
  30  -2   1    2.08    1.48
  30   2   1    4.77    2.09
  30   2   1    5.33    1.87
  32  -2   1    1.13    1.57
  32   2   1    0.91    1.64
  32   2   1    0.70    1.88
  33  -3  -1   52.51    3.68
  33   3  -1   46.94    4.26
  33   3  -1   56.40    4.67
  31  -3  -1    1.72    1.44
  31   3  -1    2.02    1.77
  31   3  -1    2.42    1.80
  29  -3  -1   40.31    2.98
  29   3  -1   38.26    3.53
  29   3  -1   44.12    3.79
  27  -3  -1    1.96    1.21
  27   3  -1    1.61    1.38
  27   3  -1    2.40    1.47
  25  -3  -1   65.16    3.43
  25   3  -1   67.41    3.98
  25   3  -1   70.62    3.98
  23  -3  -1   52.00    2.87
  23   3  -1   58.60    3.47
  23   3  -1   53.00    3.39
  21  -3  -1   39.75    2.37
  21   3  -1   38.86    2.82
  21   3  -1   44.64    2.86
  19  -3  -1   36.45    2.21
  19   3  -1   38.14    2.50
  19   3  -1   36.66    2.51
  17  -3  -1   55.99    2.51
  17   3  -1   53.91    2.86
  17   3  -1   51.88    2.87
  15  -3  -1   21.07    1.54
  15   3  -1   21.00    1.98
  15   3  -1   18.92    1.77
 -15   3   1   23.07    1.72
  13  -3  -1   50.35    2.08
  13   3  -1   46.17    2.42
 -13   3   1   46.23    2.20
  13   3  -1   48.74    2.52
 -11  -3   1  133.96    4.20
 -11  -3   1  136.51    4.34
  11  -3  -1  134.19    3.90
 -11   3   1  135.22    4.08
  11   3  -1  131.99    4.30
  11   3  -1  128.42    4.32
   9  -3  -1    5.29    0.82
  -9  -3   1    7.04    0.97
  -9  -3   1    5.32    0.89
  -9   3   1    5.16    0.80
   9   3  -1    4.14    0.95
   9   3  -1    5.67    1.03
  -7  -3   1  225.81    5.98
  -7  -3   1  220.43    6.04
   7  -3  -1  228.87    5.73
  -7   3   1  230.41    5.73
   7   3  -1  220.38    6.11
   7   3  -1  219.66    6.02
  -5  -3   1   85.16    2.76
   5  -3  -1   86.01    2.50
  -5  -3   1   84.40    2.80
   5   3  -1   85.35    2.79
  -5   3   1   85.73    2.49
   5   3  -1   83.27    2.84
   3  -3  -1  476.48   11.19
  -3  -3   1  465.99   11.26
   3  -3  -1  464.27   10.95
  -3  -3   1  474.52   11.26
   3   3  -1  464.69   11.28
  -3   3   1  465.21   10.94
   1  -3  -1   47.92    1.65
  -1  -3   1   47.57    1.87
   1  -3  -1   50.88    1.75
  -1  -3   1   48.44    1.87
   1  -3  -1   49.29    1.67
   1   3  -1   52.47    1.96
  -1   3   1   45.27    1.78
   1  -3   1  139.34    3.92
  -1  -3  -1  137.26    3.73
   1  -3   1  137.94    3.85
  -1  -3  -1  141.05    3.82
  -1   3  -1  138.34    3.82
   1   3   1  132.54    3.76
   1   3   1  142.74    3.90
  -3  -3  -1  384.09    9.13
   3  -3   1  376.50    9.21
  -3  -3  -1  368.16    9.25
   3   3   1  372.32    9.15
   3   3   1  379.74    9.34
  -3   3  -1  378.52    9.18
   5  -3   1    1.49    0.62
  -5  -3  -1    0.96    0.66
  -5  -3  -1    1.36    0.55
   5   3   1    1.76    0.62
  -5   3  -1    1.97    0.64
   5   3   1    0.76    0.71
   7  -3   1  128.45    3.95
  -7  -3  -1  124.78    3.85
  -7  -3  -1  137.10    4.12
  -7   3  -1  133.32    3.96
   7   3   1  131.83    3.95
   7   3   1  128.29    4.13
  -9  -3  -1   24.43    1.84
   9  -3   1   25.24    1.68
  -9   3  -1   21.99    1.67
   9   3   1   21.38    1.61
   9   3   1   19.85    1.69
  11  -3   1  168.99    4.94
  11  -3   1  157.96    5.00
  11   3   1  158.69    5.19
  11   3   1  165.65    5.06
 -11   3  -1  161.64    4.99
  13  -3   1    7.83    1.19
  13   3   1    7.13    1.32
  13   3   1    6.10    1.18
  15  -3   1   28.96    1.98
  15   3   1   29.82    2.45
  15   3   1   29.41    2.17
  17  -3   1   16.41    1.71
  17   3   1   18.86    2.01
  17   3   1   20.49    2.21
  19  -3   1   74.77    3.46
  19   3   1   77.23    3.89
  19   3   1   76.69    3.74
  21  -3   1   30.35    2.56
  21   3   1   37.78    3.21
  21   3   1   28.79    2.73
  23  -3   1   82.10    4.00
  23   3   1   89.99    4.47
  23   3   1   89.17    4.44
  25  -3   1   35.19    2.99
  25   3   1   38.02    3.49
  25   3   1   39.34    3.45
  27  -3   1    7.38    1.83
  27   3   1    7.99    1.99
  27   3   1    7.29    1.98
  29  -3   1   17.76    2.53
  29   3   1   21.31    3.01
  29   3   1   28.76    3.36
  31  -3   1   10.36    2.25
  31   3   1   12.10    2.62
  31   3   1   10.64    2.36
  32  -4  -1    0.94    1.35
  32   4  -1    0.31    1.77
  32   4  -1    0.85    1.66
  30  -4  -1   18.39    2.38
  30   4  -1   18.32    2.74
  30   4  -1   17.76    2.65
  28  -4  -1   -0.62    0.99
  28   4  -1   -1.20    1.39
  28   4  -1   -0.74    1.36
  26  -4  -1    1.76    1.10
  26   4  -1    2.32    1.54
  26   4  -1    1.04    1.47
  24  -4  -1    0.01    0.98
  24   4  -1    0.46    1.21
  24   4  -1    2.41    1.29
  22  -4  -1   -0.36    0.89
  22   4  -1   -1.15    1.01
  22   4  -1   -0.24    1.07
  20  -4  -1   -0.41    0.82
  20   4  -1    2.49    1.16
  20   4  -1    0.59    1.08
  18  -4  -1    2.57    0.90
  18   4  -1    2.94    1.26
  18   4  -1    4.97    1.24
  16  -4  -1   24.30    1.70
  16   4  -1   20.96    2.11
  16   4  -1   27.95    2.08
  14  -4  -1   19.19    1.52
 -14   4   1   19.77    1.71
  14   4  -1   18.70    1.80
  14   4  -1   22.92    2.08
  12  -4  -1   47.74    2.17
  12   4  -1   46.49    2.44
  12   4  -1   47.87    2.49
 -12   4   1   46.27    2.16
  10  -4  -1    1.81    0.78
 -10  -4   1    2.40    0.77
 -10   4   1    1.81    0.66
  10   4  -1    1.54    0.82
  10   4  -1    1.71    0.86
   8  -4  -1   17.74    1.26
  -8  -4   1   17.48    1.48
  -8  -4   1   21.40    1.46
   8   4  -1   19.66    1.58
   8   4  -1   19.58    1.68
  -8   4   1   21.11    1.31
   6  -4  -1    9.27    0.90
  -6  -4   1   11.42    1.19
  -6  -4   1    8.81    1.07
   6   4  -1    6.53    1.05
   6   4  -1    7.79    1.01
  -6   4   1   10.58    0.91
   4  -4  -1  106.42    3.25
   4  -4  -1   99.10    2.95
  -4  -4   1   98.15    3.21
  -4  -4   1   96.71    3.22
  -4   4   1  101.48    2.94
   4   4  -1   98.74    3.30
   2  -4  -1   36.85    1.54
   2  -4  -1   34.96    1.47
   2  -4  -1   38.57    1.69
  -2  -4   1   36.60    1.69
  -2  -4   1   36.98    1.80
   2   4  -1   33.29    1.79
   0  -4  -1    1.99    0.56
   0  -4  -1    2.32    0.59
   0  -4   1    1.67    0.71
   0  -4   1    2.05    0.69
   0  -4  -1    1.09    0.58
   0   4  -1    3.51    0.73
   0   4  -1    1.24    0.74
   0   4   1    1.73    0.66
   2  -4   1   24.40    1.55
  -2  -4  -1   25.01    1.39
   2  -4   1   25.24    1.50
  -2  -4  -1   25.08    1.34
   2   4   1   24.29    1.55
   2   4   1   25.92    1.52
  -2   4  -1   25.39    1.43
  -4  -4  -1   15.34    1.20
   4  -4   1   12.43    1.18
  -4  -4  -1   15.29    1.31
   4   4   1   10.46    1.16
  -4   4  -1   13.58    1.16
   4   4   1   10.20    1.04
  -6  -4  -1   39.02    1.80
   6  -4   1   38.21    1.88
  -6   4  -1   39.01    1.87
   6   4   1   35.39    1.90
   6   4   1   39.39    2.14
   8  -4   1   33.97    1.99
  -8  -4  -1   35.81    1.83
   8   4   1   32.30    2.00
   8   4   1   29.27    1.79
  -8   4  -1   33.61    1.81
 -10  -4  -1    6.47    1.02
  10  -4   1    4.51    1.01
  10   4   1    6.84    1.14
  10   4   1    7.33    1.28
 -10   4  -1    6.91    1.10
  12  -4   1   -0.34    0.68
  12  -4   1   -0.69    0.64
  12   4   1    0.43    0.78
  12   4   1   -0.01    0.81
 -12   4  -1   -0.93    0.67
  14  -4   1    7.46    1.22
  14   4   1    8.20    1.37
  14   4   1    6.62    1.44
  16  -4   1   24.14    2.02
  16   4   1   32.73    2.36
  16   4   1   26.67    2.51
  18  -4   1    0.98    0.97
  18   4   1    0.05    1.03
  18   4   1    1.54    1.09
  20  -4   1   12.93    1.76
  20   4   1   13.63    2.02
  20   4   1   11.46    1.86
  22  -4   1    3.83    1.35
  22   4   1    1.62    1.25
  22   4   1    2.77    1.42
  24  -4   1    2.76    1.29
  24   4   1    0.22    1.29
  24   4   1    0.23    1.36
  26  -4   1   13.73    2.07
  26   4   1   10.43    2.16
  26   4   1   12.59    2.45
  28  -4   1    8.69    1.93
  28   4   1    9.57    2.32
  28   4   1    8.73    2.26
  30  -4   1    2.27    1.67
  30   4   1    3.55    1.95
  30   4   1    0.92    1.99
  31  -5  -1   20.90    2.51
  31   5  -1   13.26    2.60
  31   5  -1   18.31    3.06
  29  -5  -1   39.98    3.17
  29   5  -1   35.92    3.77
  29   5  -1   30.30    3.31
  27  -5  -1    0.62    1.12
  27   5  -1    0.92    1.58
  27   5  -1   -0.73    1.41
  25  -5  -1   28.74    2.43
  25   5  -1   24.04    2.68
  25   5  -1   25.07    2.87
  23  -5  -1   13.18    1.68
  23   5  -1   12.85    2.12
  23   5  -1   11.30    2.00
  21  -5  -1  102.16    4.08
  21   5  -1  104.88    4.83
  21   5  -1  114.87    4.83
  19  -5  -1    9.23    1.34
  19   5  -1    8.50    1.65
  19   5  -1    8.07    1.56
  17  -5  -1   82.01    3.22
  17   5  -1   77.33    3.77
  17   5  -1   81.53    3.77
  15  -5  -1   64.20    2.66
 -15   5   1   60.02    2.73
  15   5  -1   56.34    3.07
  15   5  -1   57.24    3.00
  13  -5  -1   11.34    1.26
  13   5  -1    9.73    1.48
  13   5  -1   13.31    1.59
 -13   5   1   10.90    1.22
  11  -5  -1   96.60    3.28
  11   5  -1   95.63    3.84
  11   5  -1   93.36    3.63
 -11   5   1   91.91    3.22
   9  -5  -1   10.86    1.12
   9   5  -1    8.36    1.19
   9   5  -1    7.96    1.26
  -9   5   1   12.17    1.12
   7  -5  -1  173.24    4.80
  -7  -5   1  171.27    5.12
   7   5  -1  170.61    5.29
   7   5  -1  166.30    5.17
  -7   5   1  169.65    4.74
  -5  -5   1   -0.65    0.61
   5  -5  -1    0.92    0.64
  -5  -5   1   -0.64    0.57
   5  -5  -1   -0.38    0.53
   5   5  -1   -1.25    0.71
  -5   5   1   -0.05    0.50
   3  -5  -1  142.95    4.29
   3  -5  -1  146.80    4.09
   3  -5  -1  139.14    4.04
  -3  -5   1  136.72    4.30
  -3  -5   1  131.56    4.34
   3   5  -1  142.14    4.45
  -1  -5   1    1.15    0.72
   1  -5  -1    0.82    0.58
   1  -5  -1    0.81    0.52
  -1  -5   1    1.37    0.60
  -1  -5   1    0.05    0.63
   1  -5  -1    0.64    0.60
   1   5  -1    1.06    0.86
   1  -5   1   84.59    3.06
  -1  -5  -1   82.08    2.87
  -1  -5  -1   80.54    2.88
   1  -5   1   80.44    2.93
  -1  -5  -1   82.70    2.86
   1   5   1   81.39    2.94
  -1   5  -1   81.60    2.88
  -3  -5  -1   19.77    1.44
  -3  -5  -1   20.43    1.37
   3  -5   1   19.67    1.54
   3  -5   1   16.89    1.45
  -3   5  -1   19.35    1.40
   3   5   1   19.66    1.60
   3   5   1   21.82    1.52
   5  -5   1  203.99    5.74
  -5  -5  -1  202.67    5.70
  -5  -5  -1  213.16    6.30
   5   5   1  200.44    5.76
  -5   5  -1  198.77    5.66
   5   5   1  198.21    5.99
   7  -5   1  291.39    7.81
  -7  -5  -1  303.10    7.85
   7   5   1  286.17    8.15
  -7   5  -1  291.68    7.78
   7   5   1  290.13    7.90
   9  -5   1  104.29    3.68
  -9  -5  -1  109.99    3.98
   9   5   1  104.40    3.78
  -9   5  -1  107.76    3.68
   9   5   1  102.19    3.98
  11  -5   1   47.82    2.44
 -11   5  -1   48.43    2.39
  11   5   1   43.81    2.50
  11   5   1   48.39    2.81
  13  -5   1   -0.08    0.79
  13   5   1    0.52    0.93
  13   5   1    0.70    0.82
  15  -5   1   98.52    3.91
  15  -5   1   93.46    3.74
  15   5   1   91.62    4.02
  15   5   1  102.20    4.39
  17  -5   1   61.67    3.11
  17   5   1   70.31    3.49
  17   5   1   75.59    3.78
  19  -5   1  181.47    6.04
  19   5   1  180.16    6.39
  19   5   1  172.17    6.62
  21  -5   1   29.15    2.50
  21   5   1   21.95    2.45
  21   5   1   25.86    2.85
  23  -5   1   47.77    3.14
  23   5   1   48.03    3.77
  23   5   1   50.25    3.57
  25  -5   1   21.49    2.39
  25   5   1   13.97    2.29
  25   5   1   17.90    2.75
  27  -5   1   17.19    2.34
  27   5   1    9.68    2.24
  27   5   1   13.30    2.48
  29  -5   1   56.88    3.87
  29   5   1   62.14    4.57
  29   5   1   66.15    4.58
  30   6  -1    2.39    2.01
  30   6  -1    1.63    1.84
  28  -6  -1   -1.24    1.09
  28   6  -1    0.90    1.66
  28   6  -1    2.04    1.66
  26  -6  -1    4.47    1.38
  26   6  -1    5.45    1.81
  26   6  -1    3.96    1.87
  24  -6  -1    1.78    1.16
  24   6  -1    0.30    1.35
  24   6  -1    0.90    1.39
  22  -6  -1    3.41    1.21
  22   6  -1    2.80    1.53
  22   6  -1    1.49    1.48
  20  -6  -1   17.56    1.83
  20   6  -1   14.23    2.06
  20   6  -1   15.73    2.21
  18  -6  -1   10.52    1.43
  18   6  -1   11.08    1.75
  18   6  -1    9.06    1.74
  16  -6  -1    1.01    0.83
  16   6  -1    0.66    1.02
  16   6  -1   -0.03    1.11
  14  -6  -1   20.96    1.76
  14   6  -1   19.54    1.97
 -14   6   1   22.06    1.68
  14   6  -1   19.90    2.19
  12  -6  -1   -0.09    0.65
 -12   6   1    0.87    0.71
  12   6  -1    0.61    1.02
  12   6  -1    1.38    0.97
  10  -6  -1   20.61    1.51
  10   6  -1   23.35    2.01
  10   6  -1   21.16    2.05
 -10   6   1   22.99    1.51
   8  -6  -1   49.74    2.17
  -8   6   1   49.46    2.14
   8   6  -1   52.57    2.65
   6  -6  -1    9.76    1.09
   6   6  -1   11.13    1.42
  -6   6   1   12.74    1.21
   4  -6  -1   -0.18    0.57
  -4  -6   1   -0.11    0.74
   4  -6  -1    0.07    0.38
   4   6  -1   -0.73    0.79
  -2  -6   1    0.93    0.76
   2  -6  -1    0.17    0.60
   2  -6  -1    1.20    0.53
   2  -6  -1    1.29    0.67
   2   6  -1    0.23    0.80
   0  -6   1    1.32    0.66
   0  -6  -1    2.68    0.76
   0  -6  -1    1.83    0.69
   0  -6  -1    2.15    0.70
   0  -6   1    1.66    0.76
   0   6   1    1.81    0.83
   2  -6   1    1.32    0.77
  -2  -6  -1    1.53    0.70
  -2  -6  -1    1.25    0.75
  -2   6  -1    2.33    0.79
   2   6   1    2.63    0.86
   4  -6   1  119.08    3.97
  -4  -6  -1  118.61    3.96
   4   6   1  118.29    4.07
  -4   6  -1  124.54    3.96
   6  -6   1   15.55    1.53
   6   6   1   16.14    1.72
  -6   6  -1   20.03    1.65
   6   6   1   13.70    1.47
   8  -6   1  107.68    3.72
   8   6   1   99.16    3.81
  -8   6  -1   99.54    3.57
   8   6   1   97.04    4.04
  10  -6   1    0.65    0.77
  10   6   1    1.19    0.98
  10   6   1    0.94    0.87
  12  -6   1    2.82    0.98
  12   6   1    1.27    1.01
  12   6   1    2.71    1.10
  14  -6   1    2.15    0.97
  14   6   1    0.27    1.05
  14   6   1   -0.71    0.91
  16  -6   1    0.14    0.97
  16  -6   1    1.19    0.96
  16   6   1   -0.12    1.17
  16   6   1    0.59    1.06
  18  -6   1   31.50    2.52
  18   6   1   26.98    2.76
  18   6   1   37.25    3.00
  20  -6   1   -0.16    1.02
  20   6   1    0.97    1.28
  20   6   1   -0.07    1.32
  22  -6   1    0.93    1.17
  22   6   1    1.15    1.44
  22   6   1   -1.43    1.26
  24  -6   1    3.68    1.53
  24   6   1    0.82    1.44
  24   6   1    2.49    1.65
  26  -6   1    0.57    1.35
  26   6   1    0.88    1.61
  26   6   1    1.71    1.85
  28  -6   1    5.45    1.76
  28   6   1    3.88    2.18
  28   6   1    5.43    2.15
  29   7  -1   38.58    3.87
  29   7  -1   35.36    3.89
  27   7  -1    2.39    1.82
  27   7  -1    2.09    1.81
  25  -7  -1   13.19    1.88
  25   7  -1   13.37    2.50
  25   7  -1   12.56    2.32
  23  -7  -1    4.94    1.34
  23   7  -1    4.11    1.76
  23   7  -1    5.36    1.89
  21  -7  -1   69.83    3.36
  21   7  -1   73.22    4.30
  21   7  -1   79.98    4.30
  19  -7  -1   37.91    2.43
  19   7  -1   37.21    3.09
  19   7  -1   43.06    3.23
  17  -7  -1   31.72    2.19
  17   7  -1   38.42    3.05
  17   7  -1   42.39    3.04
  15  -7  -1   43.25    2.37
  15   7  -1   37.70    2.72
  15   7  -1   37.85    2.86
  13  -7  -1    6.30    1.16
 -13   7   1    6.70    1.34
  13   7  -1    6.69    1.57
  13   7  -1    6.05    1.42
  11  -7  -1   69.21    2.88
  11   7  -1   82.56    3.56
  11   7  -1   62.70    3.40
 -11   7   1   74.14    2.92
   9  -7  -1   42.91    2.14
   9   7  -1   36.21    2.53
  -9   7   1   43.22    2.08
   7  -7  -1  233.03    6.61
  -7   7   1  242.46    6.61
   7   7  -1  243.57    7.27
  -5  -7   1    4.44    1.15
   5  -7  -1    3.64    0.77
   5  -7  -1    3.09    0.87
   5   7  -1    3.47    1.11
  -3  -7   1   94.55    3.72
   3  -7  -1  100.63    3.46
   3   7  -1   97.70    3.89
   1  -7  -1   21.11    1.73
  -1  -7   1   22.50    1.86
  -1  -7  -1   75.92    3.11
   1  -7   1   80.88    3.22
   1   7   1   82.43    3.33
  -3  -7  -1   46.94    2.47
   3  -7   1   49.17    2.48
   3   7   1   53.49    2.65
   5  -7   1   33.21    2.09
   5   7   1   31.74    2.15
  -5   7  -1   35.93    2.05
   7  -7   1   88.45    3.47
   7   7   1   88.93    3.85
   7   7   1   88.07    3.61
   9  -7   1    3.31    1.04
   9   7   1    1.20    1.11
   9   7   1    1.67    1.02
  11  -7   1   28.01    2.07
  11   7   1   31.28    2.46
  11   7   1   30.35    2.71
  13  -7   1    6.44    1.28
  13   7   1    7.10    1.63
  13   7   1    6.97    1.43
  15  -7   1   79.93    3.65
  15   7   1   76.07    3.76
  15   7   1   81.79    4.19
  17  -7   1   -0.38    1.06
  17  -7   1    0.30    1.02
  17   7   1   -0.26    1.18
  17   7   1   -0.22    1.08
  19  -7   1   78.49    3.70
  19   7   1   81.50    4.22
  19   7   1   81.87    4.52
  21  -7   1   10.55    1.77
  21   7   1    9.06    2.13
  21   7   1   10.97    2.09
  23  -7   1   12.29    1.98
  23   7   1   13.92    2.33
  23   7   1   11.87    2.36
  25  -7   1    0.77    1.39
  25   7   1    2.47    1.85
  25   7   1    1.47    1.62
  27   7   1   14.78    2.70
  27   7   1   14.02    2.80
  28   8  -1    0.68    1.72
  28   8  -1   -0.01    1.79
  26   8  -1    8.70    2.34
  26   8  -1    9.80    2.51
  24   8  -1    1.74    1.67
  24   8  -1    3.36    1.87
  22  -8  -1    9.84    1.64
  22   8  -1   10.69    2.16
  22   8  -1   10.26    2.28
  20  -8  -1   -0.85    0.90
  20   8  -1   -0.59    1.36
  20   8  -1    0.68    1.47
  18  -8  -1   11.97    1.67
  18   8  -1   18.90    2.37
  18   8  -1   16.37    2.50
  16  -8  -1   -0.18    0.85
  16   8  -1    0.00    1.15
  16   8  -1    0.56    1.32
  14  -8  -1    3.66    1.02
  14   8  -1    1.64    1.20
  12  -8  -1    5.20    1.14
  12   8  -1    2.89    1.22
  10  -8  -1    0.77    0.78
 -10   8   1    0.15    0.78
  10   8  -1    0.22    1.04
   8  -8  -1   10.99    1.34
  -8  -8   1    9.48    1.62
   8   8  -1    8.22    1.53
   6  -8  -1   77.63    3.06
  -6  -8   1   75.16    3.50
   6   8  -1   77.42    3.60
  -4  -8   1   11.13    1.57
   4  -8  -1   11.99    1.40
   4   8  -1    8.91    1.59
   2  -8  -1    1.30    0.81
  -2  -8   1   -1.14    0.70
   0  -8  -1    3.22    0.95
   0  -8   1    3.09    1.05
  -2  -8  -1    5.83    1.20
   2  -8   1    5.05    1.16
   2   8   1    6.81    1.35
   4  -8   1   32.33    2.11
  -4  -8  -1   32.23    2.25
   4   8   1   29.26    2.34
   6  -8   1    1.41    0.95
   6   8   1    2.01    1.11
   8  -8   1    1.17    0.94
   8   8   1    2.15    1.10
  10  -8   1    4.10    1.16
  10   8   1    3.22    1.37
  10   8   1    3.12    1.28
  12  -8   1    3.72    1.19
  12   8   1    2.48    1.45
  12   8   1    1.99    1.22
  14  -8   1    0.57    1.03
  14   8   1   -0.36    1.10
  14   8   1    1.15    1.43
  16  -8   1    6.65    1.48
  16   8   1    8.87    1.78
  16   8   1    6.90    1.93
  18  -8   1   15.30    1.99
  18   8   1   17.29    2.60
  18   8   1   21.77    2.59
  20  -8   1    3.20    1.38
  20   8   1    2.56    1.62
  20   8   1    3.20    1.50
  22  -8   1   -1.84    1.09
  22   8   1   -1.09    1.50
  22   8   1    0.76    1.49
  24  -8   1    8.78    2.43
  24   8   1    8.20    2.42
  24   8   1    6.92    2.04
  26   8   1    3.13    2.07
  26   8   1    0.42    1.72
  25   9  -1   23.85    3.30
  25   9  -1   13.30    2.63
  23   9  -1    5.71    2.09
  23   9  -1    5.10    2.01
  21   9  -1   33.45    3.33
  21   9  -1   34.53    3.66
  19  -9  -1   14.56    1.86
  19   9  -1   20.35    2.74
  19   9  -1   23.16    2.78
  17  -9  -1   16.51    1.88
  17   9  -1   15.98    2.36
  15  -9  -1   89.20    3.73
  15   9  -1   92.16    4.60
  13  -9  -1   23.37    2.05
  13   9  -1   20.97    2.37
  11  -9  -1   48.04    2.56
  11   9  -1   44.46    3.12
  -9  -9   1   19.32    2.25
   9  -9  -1   22.79    1.94
   9   9  -1   19.78    2.25
   7  -9  -1   90.36    3.62
  -7  -9   1  101.42    4.30
   7   9  -1   97.87    4.31
   5  -9  -1   23.81    1.87
  -5  -9   1   23.84    2.30
   5   9  -1   24.97    2.36
  -3  -9   1   30.53    2.33
   3  -9  -1   26.99    1.97
  -1  -9   1    1.83    1.03
   1  -9  -1    3.59    1.04
   1  -9   1   61.86    3.12
  -1  -9  -1   67.17    3.14
  -3  -9  -1    0.03    0.85
   3  -9   1    0.41    0.94
   3   9   1   -0.81    1.02
  -5  -9  -1  104.03    4.38
   5  -9   1  109.03    4.22
   5   9   1  109.52    4.51
  -7  -9  -1   44.80    2.88
   7  -9   1   45.54    2.64
   7   9   1   45.24    2.91
   9  -9   1   -0.18    0.92
   9   9   1    0.30    1.15
  11  -9   1   37.21    2.51
  11   9   1   38.62    3.05
  13  -9   1    7.07    1.52
  13   9   1    9.74    1.86
  13   9   1    8.41    1.84
  15  -9   1  154.41    5.62
  15   9   1  144.97    6.44
  15   9   1  155.11    6.08
  17  -9   1    0.29    1.09
  17   9   1    1.12    1.40
  17   9   1   -1.13    1.31
  19  -9   1   39.77    3.03
  19   9   1   54.07    3.70
  19   9   1   40.60    3.90
  21  -9   1   17.79    3.22
  21   9   1   23.79    3.27
  21   9   1   18.10    2.68
  23   9   1    7.28    2.15
  23   9   1    8.29    2.40
  24  10  -1    0.39    1.90
  22  10  -1    2.44    1.80
  20  10  -1    2.70    1.89
  18  10  -1    6.83    2.04
  16  10  -1    2.92    1.64
  14 -10  -1   31.88    2.38
  14  10  -1   22.75    2.66
 -12 -10   1    0.67    1.37
  12 -10  -1   -1.22    0.90
  12  10  -1   -0.09    1.38
 -10 -10   1   15.61    2.27
  10 -10  -1   16.49    1.82
  10  10  -1   15.58    2.20
   8 -10  -1   15.13    1.73
  -8 -10   1   16.04    2.19
   8  10  -1   15.14    2.10
   6 -10  -1    0.16    0.91
  -6 -10   1    0.21    1.05
   6  10  -1    0.81    1.20
  -4 -10   1   17.72    2.15
   4 -10  -1   17.32    1.87
  -2 -10   1    2.61    1.26
   2 -10  -1    3.38    1.15
   0 -10  -1   21.41    2.07
   0 -10   1   18.95    2.05
   2 -10   1    5.61    1.35
  -2 -10  -1    5.24    1.29
   4 -10   1    0.64    1.02
  -4 -10  -1    0.64    1.06
   4  10   1   -1.31    1.08
  -6 -10  -1    2.72    1.22
   6 -10   1    0.67    1.01
   6  10   1   -0.08    1.23
   8 -10   1    6.53    1.44
  -8 -10  -1    7.67    1.73
   8  10   1    7.93    1.69
  10 -10   1    7.07    1.48
  10  10   1    7.26    1.85
  12 -10   1   33.62    2.74
  12  10   1   30.93    2.96
  14 -10   1    3.94    1.40
  14  10   1    3.48    1.60
  16 -10   1    9.23    1.80
  16  10   1    8.70    2.08
  18  10   1   -0.55    1.60
  20  10   1    2.74    1.82
  20  10   1    4.37    2.04
  22  10   1    0.69    1.84
  22  10   1    0.48    1.91
  19  11  -1   13.45    2.54
 -17 -11   1   -0.24    1.62
  17  11  -1    1.85    1.88
 -15 -11   1   39.06    3.77
  15  11  -1   32.40    3.31
 -13 -11   1    5.00    1.95
  13  11  -1    3.90    1.86
 -11 -11   1   23.98    2.78
  11  11  -1   24.55    2.75
  -9 -11   1   27.65    2.95
   9  11  -1   22.51    2.75
  -7 -11   1   35.14    3.09
   7 -11  -1   37.65    2.55
   7  11  -1   33.68    3.14
  -5 -11   1    9.88    1.84
   5 -11  -1    8.94    1.56
  -3 -11   1   57.67    3.44
   3 -11  -1   53.57    2.98
   1 -11  -1    8.51    1.61
  -1 -11   1   11.22    1.87
   1 -11   1  123.25    4.97
  -1 -11  -1  124.01    4.89
  -3 -11  -1   12.89    1.93
   3 -11   1   11.53    1.85
   5 -11   1   18.49    2.17
  -5 -11  -1   16.71    2.22
  -7 -11  -1   43.31    3.18
   7 -11   1   41.42    2.81
   7  11   1   43.11    3.41
  -9 -11  -1   -0.85    1.31
   9 -11   1    0.02    1.13
   9  11   1    0.85    1.38
 -11 -11  -1   44.56    3.73
  11  11   1   44.75    3.59
 -13 -11  -1    1.95    1.58
  13  11   1    7.04    2.01
  15  11   1   39.23    3.66
  17  11   1    1.65    1.76
  19  11   1   14.64    2.70
 -16 -12   1    0.00    1.83
  16  12  -1   -0.99    1.79
 -14 -12   1   24.76    3.14
  14  12  -1   26.82    3.19
 -12 -12   1    2.01    1.77
  12  12  -1    1.29    1.78
 -10 -12   1    1.64    1.60
  10  12  -1   -0.19    1.63
  -8 -12   1    3.03    1.69
  -6 -12   1    1.12    1.32
  -4 -12   1    3.75    1.55
  -2 -12   1    0.08    1.26
   0 -12   1   23.41    2.55
   0 -12  -1   23.53    2.37
  -2 -12  -1   -0.07    1.19
   2 -12   1    0.86    1.33
   4 -12   1    2.88    2.31
  -4 -12  -1    3.55    1.50
  -6 -12  -1   -0.86    1.27
  -8 -12  -1    6.76    1.85
   8  12   1    3.84    1.82
 -10 -12  -1    1.93    1.69
  10  12   1   -0.17    1.77
 -12 -12  -1   12.19    2.50
  12  12   1   13.03    2.51
 -14 -12  -1    1.32    1.83
  14  12   1    7.80    2.15
  -9 -13   1    3.05    1.78
  -7 -13   1   37.41    3.51
  -5 -13   1   -1.16    1.46
  36   0  -2   10.31    2.34
  36   0  -2   13.64    2.95
  34   0  -2    3.14    2.14
  34   0  -2    3.10    1.63
  32   0  -2   14.49    2.37
  32   0  -2   13.18    2.49
  30   0  -2    3.00    1.67
  30   0  -2    1.61    1.35
  28   0  -2  119.08    5.06
  28   0  -2  111.43    5.31
  26   0  -2   14.94    1.94
  24   0  -2  103.50    4.22
  22   0  -2   18.72    1.90
  20   0  -2   -0.36    0.75
  18   0  -2    5.13    1.07
 -16   0   2   43.46    2.14
  16   0  -2   44.37    2.19
  14   0  -2  390.72   10.03
 -14   0   2  405.86   10.06
 -12   0   2   65.01    2.37
  12   0  -2   65.69    2.40
  10   0  -2   85.64    2.65
 -10   0   2   83.47    2.63
   8   0  -2   23.79    1.13
  -8   0   2   22.53    1.11
  -6   0   2  541.45   12.38
   6   0  -2  537.79   12.38
   4   0  -2   -0.09    0.19
  -4   0   2   -0.21    0.16
   4   0  -2    0.00    0.15
  -4   0   2   -0.18    0.19
  -2   0   2    0.07    0.14
   2   0  -2   -0.05    0.09
   2   0  -2    0.04    0.14
  -2   0   2   -0.08    0.10
   0   0   2    0.19    0.22
   0   0  -2    0.09    0.23
   2   0   2  109.51    3.02
  -2   0  -2  113.64    3.01
   2   0   2  109.34    3.06
  -2   0  -2  112.33    3.06
   4   0   2  206.74    5.33
  -4   0  -2  204.67    5.39
  -4   0  -2  204.92    5.31
  -6   0  -2   54.54    2.09
   6   0   2   56.05    2.20
  -6   0  -2   56.30    2.23
   8   0   2  612.98   14.93
  -8   0  -2  608.07   14.99
  -8   0  -2  632.54   14.90
 -10   0  -2   -0.05    0.63
 -10   0  -2    1.16    0.73
  10   0   2   -0.06    0.75
  12   0   2  665.73   16.41
  14   0   2   16.55    1.64
  16   0   2   73.01    3.38
  18   0   2    3.17    1.12
  20   0   2   34.37    2.82
  22   0   2   60.62    3.55
  24   0   2   -0.97    1.07
  26   0   2   47.54    3.46
  28   0   2    8.88    2.11
  30   0   2    8.85    2.24
  30   0   2    7.83    2.34
  32   0   2    0.67    1.74
  32   0   2    3.91    2.21
  35  -1  -2    2.55    2.10
  35  -1  -2    1.43    1.61
  35   1  -2    4.04    1.93
  35   1  -2    1.20    1.54
  33  -1  -2   -0.62    1.81
  33  -1  -2    2.66    1.51
  33   1  -2    2.47    1.87
  33   1  -2    2.42    1.50
  31  -1  -2    2.62    1.45
  31   1  -2    0.65    1.67
  31   1  -2    2.63    1.45
  29  -1  -2    3.23    1.44
  29   1  -2    1.72    1.61
  29   1  -2    6.22    1.72
  27  -1  -2   -0.22    1.10
  27   1  -2   -0.63    0.99
  27   1  -2    1.44    1.38
  25  -1  -2    0.99    0.98
  25   1  -2    1.51    1.17
  25   1  -2    0.29    1.26
  23  -1  -2   14.70    1.73
  23   1  -2   13.87    1.79
  23   1  -2   14.78    2.09
  21  -1  -2    3.61    1.01
  21   1  -2    2.00    1.14
  21   1  -2    2.76    1.12
  19  -1  -2    1.28    0.81
  19   1  -2    0.31    0.88
  19   1  -2    0.47    0.96
  17  -1  -2    0.91    0.73
  17   1  -2    2.12    0.94
  17   1  -2    1.31    0.87
 -17   1   2    1.81    0.76
 -15  -1   2   38.27    1.98
  15  -1  -2   42.32    1.98
 -15   1   2   43.26    2.02
  15   1  -2   41.80    2.43
  15   1  -2   38.27    2.05
  13  -1  -2   48.29    1.96
 -13  -1   2   48.64    2.09
  13   1  -2   43.38    2.25
 -13   1   2   49.19    1.95
  13   1  -2   48.52    2.15
  11  -1  -2  193.11    5.19
 -11  -1   2  200.64    5.44
  11   1  -2  198.65    5.56
 -11   1   2  200.85    5.20
  11   1  -2  206.05    5.50
  -9  -1   2  122.23    3.46
   9  -1  -2  120.15    3.21
   9   1  -2  117.44    3.55
  -9   1   2  120.06    3.21
   9   1  -2  112.01    3.43
   7  -1  -2   10.59    0.67
  -7  -1   2   11.45    0.91
  -7  -1   2   14.17    1.02
   7   1  -2   11.08    0.92
  -7   1   2   10.38    0.66
   7   1  -2    9.18    0.85
  -5  -1   2  480.26   11.11
   5  -1  -2  466.68   10.76
  -5  -1   2  494.30   11.16
   5   1  -2  468.70   11.12
   5   1  -2  476.01   11.15
  -3  -1   2   -1.03    0.33
  -3  -1   2   -0.37    0.32
   3   1  -2   -0.94    0.30
  -1  -1  -2   11.67    0.77
   1  -1   2   10.53    0.82
  -1   1  -2    9.87    0.77
   1   1   2   11.92    0.60
   3  -1   2   -0.26    0.53
  -3  -1  -2   -1.02    0.45
   3   1   2    0.19    0.52
  -3   1  -2   -0.45    0.49
   5  -1   2  250.12    6.43
   5  -1   2  254.87    6.54
  -5  -1  -2  240.38    6.43
   5   1   2  254.80    6.50
  -5   1  -2  249.90    6.49
  -7  -1  -2   -0.52    0.56
   7  -1   2   -0.06    0.68
   7  -1   2    0.72    0.63
  -7   1  -2    0.16    0.61
   7   1   2    0.55    0.68
  -9  -1  -2   11.63    1.22
   9  -1   2    7.44    1.03
  -9   1  -2    7.97    1.10
   9   1   2   12.30    1.34
 -11  -1  -2   27.18    2.02
  11  -1   2   25.66    1.79
  11   1   2   29.07    1.86
 -11   1  -2   27.43    1.92
  13  -1   2   17.93    1.76
  13   1   2   15.38    1.57
  15  -1   2    7.86    1.35
  15   1   2    6.44    1.28
  17  -1   2    0.67    0.94
  17   1   2    0.78    0.97
  19  -1   2    1.23    0.99
  19   1   2    2.14    1.26
  21  -1   2   18.36    2.21
  21   1   2   15.03    2.05
  23  -1   2   -1.08    1.11
  23   1   2    0.96    1.19
  23   1   2    0.92    1.21
  25  -1   2    0.18    1.29
  25   1   2   -0.35    1.26
  25   1   2   -0.01    1.34
  27  -1   2   20.24    2.67
  27   1   2   15.03    2.39
  27   1   2   20.55    2.74
  29  -1   2    0.08    1.42
  29   1   2    0.68    1.46
  29   1   2   -0.87    1.58
  31  -1   2    1.77    1.70
  31   1   2   -0.05    1.95
  31   1   2    1.54    1.88
  34  -2  -2   -0.36    1.33
  34   2  -2   -0.12    1.69
  34   2  -2   -2.17    1.80
  32  -2  -2   29.83    2.92
  32   2  -2   27.66    3.31
  32   2  -2   19.93    2.76
  30  -2  -2    0.56    1.20
  30   2  -2    0.34    1.46
  30   2  -2   -0.98    1.42
  28  -2  -2   70.58    3.64
  28   2  -2   64.31    3.99
  28   2  -2   66.46    3.95
  26  -2  -2   68.68    3.48
  26   2  -2   69.41    3.78
  26   2  -2   79.51    4.28
  24  -2  -2   32.73    2.32
  24   2  -2   31.17    2.89
  24   2  -2   31.49    2.79
  22  -2  -2  130.44    4.56
  22   2  -2  125.72    5.09
  22   2  -2  127.93    4.97
  20  -2  -2   18.40    1.66
  20   2  -2   18.43    2.02
  20   2  -2   22.73    2.27
  18  -2  -2  193.83    5.66
  18   2  -2  189.21    6.04
  18   2  -2  194.43    6.20
  16  -2  -2    2.10    0.72
  16   2  -2    2.14    0.92
  16   2  -2    3.08    1.01
 -16   2   2    1.58    0.80
 -14  -2   2  405.08   10.26
  14  -2  -2  397.52    9.86
  14   2  -2  395.88   10.31
  14   2  -2  384.20   10.33
 -14   2   2  397.90   10.11
 -12  -2   2   69.36    2.68
  12  -2  -2   69.12    2.31
  12   2  -2   66.63    2.65
 -12   2   2   67.05    2.45
  12   2  -2   59.87    2.60
 -10  -2   2  113.73    3.48
  10  -2  -2  105.88    3.05
 -10  -2   2  111.70    3.48
  10   2  -2  105.70    3.47
 -10   2   2  109.72    3.22
  10   2  -2  109.44    3.54
   8  -2  -2   24.29    1.04
  -8  -2   2   23.77    1.41
  -8  -2   2   24.57    1.39
   8   2  -2   24.27    1.49
  -8   2   2   24.81    1.14
   8   2  -2   25.29    1.49
   6  -2  -2    9.00    0.65
   6   2  -2    8.45    0.90
  -6   2   2    8.45    0.63
   6   2  -2    9.19    0.93
  -4  -2   2  147.28    3.98
   4  -2  -2  149.06    3.53
  -4  -2   2  148.77    3.98
   4   2  -2  152.19    4.02
  -4   2   2  147.84    3.53
   2  -2  -2   59.05    1.66
   2  -2  -2   56.38    1.66
  -2  -2   2   57.82    1.97
  -2  -2   2   59.94    1.95
   2   2  -2   55.86    1.94
  -2   2   2   58.94    1.70
   2   2  -2   58.30    1.98
   0  -2   2   68.94    2.17
   0  -2  -2   66.59    1.87
   0  -2   2   67.47    2.19
   0  -2  -2   67.71    2.02
   0   2  -2   65.45    2.15
   0   2   2   68.74    2.08
   0   2   2   66.49    1.90
  -2  -2  -2   27.80    1.38
   2  -2   2   28.45    1.47
  -2  -2  -2   33.74    1.19
   2   2   2   28.98    1.22
  -2   2  -2   29.08    1.42
   2   2   2   30.93    1.41
   4  -2   2  154.81    4.45
  -4  -2  -2  159.06    4.19
  -4  -2  -2  158.70    4.45
  -4   2  -2  165.32    4.45
   4   2   2  153.61    4.44
   4   2   2  158.70    4.23
   6  -2   2  235.35    6.44
  -6  -2  -2  231.64    6.39
   6   2   2  243.39    6.48
   6   2   2  247.36    6.25
  -6   2  -2  240.97    6.40
   8  -2   2  484.73   12.03
  -8  -2  -2  491.45   12.02
   8  -2   2  479.29   11.87
  -8   2  -2  500.72   12.02
   8   2   2  470.00   12.03
   8   2   2  457.51   11.78
  10  -2   2    2.94    1.04
  10   2   2    3.39    0.96
  10   2   2    3.74    0.94
 -10   2  -2    3.96    1.16
  12  -2   2  133.68    4.48
  12   2   2  137.41    4.54
  12   2   2  137.13    4.71
  14  -2   2   26.83    1.97
  14   2   2   28.01    2.05
  14   2   2   28.61    1.97
  16  -2   2   35.60    2.37
  16   2   2   39.48    2.61
  16   2   2   37.08    2.49
  18  -2   2   28.41    2.36
  18   2   2   23.43    2.40
  18   2   2   16.67    1.95
  20  -2   2   68.38    3.48
  20   2   2   68.99    3.73
  20   2   2   63.75    3.55
  22  -2   2  117.68    4.86
  22   2   2  107.89    4.87
  22   2   2  108.65    4.95
  24  -2   2    8.58    1.84
  24   2   2    8.95    1.91
  24   2   2    8.15    1.86
  26  -2   2   41.54    3.09
  26   2   2   43.84    3.67
  26   2   2   45.58    3.84
  28  -2   2    4.31    1.73
  28   2   2    3.53    1.80
  28   2   2    3.29    1.90
  30  -2   2   19.74    2.79
  30   2   2   23.67    3.17
  30   2   2   21.76    3.12
  35  -3  -2    5.08    1.76
  35   3  -2    0.08    1.72
  35   3  -2    2.12    2.18
  33  -3  -2    2.08    1.40
  33   3  -2    2.13    1.74
  33   3  -2    3.51    1.96
  31  -3  -2    7.31    1.72
  31   3  -2    4.57    1.82
  31   3  -2    2.81    1.92
  29  -3  -2   46.36    3.09
  29   3  -2   42.91    3.73
  29   3  -2   43.42    3.82
  27  -3  -2    4.67    1.34
  27   3  -2    5.44    1.76
  27   3  -2    2.78    1.52
  25  -3  -2   -0.20    0.85
  25   3  -2    3.50    1.48
  25   3  -2   -0.12    1.21
  23  -3  -2   50.98    2.67
  23   3  -2   49.47    3.06
  23   3  -2   50.60    3.29
  21  -3  -2   18.03    1.69
  21   3  -2   14.18    1.85
  21   3  -2   16.98    2.07
  19  -3  -2   13.07    1.40
  19   3  -2   17.27    1.96
  19   3  -2   13.66    1.74
  17  -3  -2   -0.09    0.62
  17   3  -2   -0.42    0.87
  17   3  -2   -0.51    0.85
 -17   3   2    0.70    0.73
  15  -3  -2    0.74    0.61
 -15   3   2   -0.79    0.56
  15   3  -2   -0.53    0.80
  15   3  -2    0.54    0.77
 -13  -3   2    6.54    1.17
  13  -3  -2    8.69    1.05
  13   3  -2    4.49    1.05
  13   3  -2    5.78    1.11
 -13   3   2    5.08    0.87
 -11  -3   2    0.45    0.75
 -11  -3   2   -0.52    0.57
  11  -3  -2   -0.31    0.46
  11   3  -2   -0.95    0.71
  11   3  -2    0.89    0.70
 -11   3   2    0.12    0.52
  -9  -3   2    9.66    1.11
  -9  -3   2   11.45    1.20
   9  -3  -2    9.55    0.87
   9   3  -2    9.13    1.08
   9   3  -2    9.81    1.15
  -9   3   2    8.01    0.81
  -7  -3   2   31.76    1.56
   7  -3  -2   32.65    1.27
  -7  -3   2   30.40    1.62
   7   3  -2   30.52    1.68
  -7   3   2   31.79    1.27
   7   3  -2   35.94    1.79
   5  -3  -2  134.40    3.35
  -5  -3   2  125.38    3.78
  -5  -3   2  131.10    3.79
  -5   3   2  129.58    3.32
   5   3  -2  130.29    3.87
   3  -3  -2  171.21    4.22
   3  -3  -2  175.45    4.45
   3  -3  -2  165.00    4.30
  -3  -3   2  165.07    4.62
  -3  -3   2  174.97    4.72
   3   3  -2  168.30    4.71
   1  -3  -2  232.11    5.78
  -1  -3   2  237.76    6.09
   1  -3  -2  229.97    5.81
  -1  -3   2  238.78    6.09
   1   3  -2  243.04    6.06
  -1   3   2  228.28    5.81
  -1   3   2  225.85    5.85
   1   3  -2  229.48    6.11
   1  -3   2  402.48    9.86
  -1  -3  -2  407.30    9.76
   1  -3   2  409.28    9.92
  -1  -3  -2  392.40    9.56
   1   3   2  393.49    9.59
  -1   3  -2  389.22    9.79
   1   3   2  419.93    9.84
  -3  -3  -2   44.39    1.90
  -3  -3  -2   43.50    1.64
   3  -3   2   43.32    1.95
   3   3   2   43.49    1.96
  -3   3  -2   42.61    1.87
   3   3   2   40.90    1.71
   5  -3   2  106.98    3.52
  -5  -3  -2  111.83    3.57
  -5  -3  -2  107.30    3.27
   5   3   2  112.40    3.61
   5   3   2  109.11    3.35
  -5   3  -2  111.68    3.50
  -7  -3  -2    3.99    0.95
  -7  -3  -2    2.58    0.68
   7  -3   2    2.68    0.86
   7   3   2    3.00    0.79
   7   3   2    4.26    1.08
  -7   3  -2    3.12    0.83
   9  -3   2   80.24    3.30
   9   3   2   83.19    3.05
   9   3   2   84.37    3.34
  -9   3  -2   80.93    3.13
  11  -3   2  136.28    4.50
  11  -3   2  133.79    4.59
 -11   3  -2  146.86    4.96
  11   3   2  136.91    4.48
  11   3   2  131.28    4.68
  13  -3   2   48.80    2.49
  13   3   2   54.55    2.66
  13   3   2   45.58    2.64
  15  -3   2    2.99    1.09
  15   3   2    1.49    1.11
  15   3   2    1.27    0.90
  17  -3   2    0.43    0.99
  17   3   2    0.16    1.03
  17   3   2    0.17    1.08
  19  -3   2   32.25    2.64
  19   3   2   35.54    2.89
  19   3   2   36.13    3.05
  21  -3   2   10.29    1.70
  21   3   2    9.13    1.83
  21   3   2    8.75    1.81
  23  -3   2    1.43    1.24
  23   3   2    0.18    1.28
  23   3   2   -2.42    1.17
  25  -3   2   -0.24    1.21
  25   3   2   -1.85    1.38
  25   3   2   -0.88    1.35
  27  -3   2    8.05    1.89
  27   3   2    4.63    1.93
  27   3   2    5.51    1.87
  29  -3   2   -0.72    1.48
  29   3   2   -1.53    1.60
  29   3   2   -0.54    1.62
  31  -3   2    3.07    1.82
  31   3   2    2.51    1.99
  31   3   2    1.64    1.84
  34  -4  -2    1.53    1.60
  34   4  -2   -2.73    1.66
  34   4  -2   -1.39    1.76
  32  -4  -2   43.27    3.19
  32   4  -2   37.55    3.88
  32   4  -2   44.58    4.16
  30  -4  -2   -0.05    1.19
  30   4  -2    2.98    1.87
  30   4  -2    1.11    1.52
  28  -4  -2   39.25    2.64
  28   4  -2   34.43    3.32
  28   4  -2   28.56    3.05
  26  -4  -2   24.65    2.29
  26   4  -2   28.35    2.97
  26   4  -2   28.41    3.05
  24  -4  -2   43.97    2.59
  24   4  -2   44.08    3.21
  24   4  -2   37.59    3.18
  22  -4  -2  118.78    4.38
  22   4  -2  130.71    5.24
  22   4  -2  131.66    5.28
  20  -4  -2   48.98    2.43
  20   4  -2   50.59    3.02
  20   4  -2   45.01    2.99
  18  -4  -2   91.89    3.32
  18   4  -2   90.41    4.02
  18   4  -2   88.34    3.92
  16  -4  -2   51.95    2.23
 -16   4   2   48.08    2.36
  16   4  -2   52.21    2.80
  16   4  -2   47.05    2.77
  14  -4  -2  124.25    3.85
  14   4  -2  129.29    4.51
 -14   4   2  130.91    4.04
  14   4  -2  121.84    4.52
  12  -4  -2   16.23    1.23
  12   4  -2   18.62    1.75
 -12   4   2   19.09    1.32
  12   4  -2   12.37    1.42
  10  -4  -2  208.27    5.48
 -10  -4   2  199.39    5.87
 -10  -4   2  223.47    6.50
  10   4  -2  210.54    6.05
  10   4  -2  203.82    6.10
 -10   4   2  202.68    5.47
   8  -4  -2    6.24    0.75
  -8  -4   2    5.67    0.96
  -8  -4   2    6.12    0.99
   8   4  -2    7.15    1.11
   8   4  -2    8.19    1.20
  -8   4   2    6.68    0.74
  -6  -4   2  487.57   12.18
  -6  -4   2  511.92   12.20
   6  -4  -2  490.45   11.62
   6   4  -2  493.15   12.21
  -6   4   2  487.51   11.61
   4  -4  -2   58.22    1.94
  -4  -4   2   57.23    2.30
  -4  -4   2   56.76    2.27
   4  -4  -2   56.98    2.11
   4  -4  -2   55.07    1.85
  -4  -4   2   58.15    2.40
   4   4  -2   55.11    2.31
   2  -4  -2   36.28    1.51
   2  -4  -2   33.16    1.40
  -2  -4   2   35.63    1.81
  -2  -4   2   37.62    1.82
   2  -4  -2   35.38    1.44
   2   4  -2   29.20    1.80
   0  -4   2   92.37    3.05
   0  -4  -2   90.37    2.76
   0  -4  -2   87.44    2.81
   0  -4   2   83.29    2.99
   0   4  -2   91.70    3.00
   0   4   2   89.66    2.83
   0   4   2   86.83    2.92
   2  -4   2    9.13    1.08
   2  -4   2    9.86    1.16
  -2  -4  -2    9.81    0.89
  -2  -4  -2    8.60    1.03
   2   4   2    8.39    1.07
  -2   4  -2    9.78    1.07
   2   4   2   10.85    1.03
   4  -4   2   67.87    2.64
  -4  -4  -2   64.13    2.55
  -4  -4  -2   68.49    2.35
   4   4   2   60.54    2.37
  -4   4  -2   66.73    2.54
   4   4   2   66.45    2.70
  -6  -4  -2    2.05    0.80
  -6  -4  -2    1.84    0.64
   6  -4   2    1.49    0.82
   6   4   2    1.61    0.72
  -6   4  -2   -0.20    0.74
   6   4   2    1.87    0.93
  -8  -4  -2   36.28    1.83
   8  -4   2   37.94    2.09
   8   4   2   38.01    1.99
  -8   4  -2   37.87    2.03
   8   4   2   35.79    2.13
  10  -4   2   10.78    1.40
  10   4   2   13.39    1.65
  10   4   2   14.31    1.51
 -10   4  -2   16.74    1.66
  12  -4   2   81.94    3.50
  12  -4   2   88.30    3.42
  12   4   2   83.49    3.72
  12   4   2   89.59    3.51
  14  -4   2   68.32    3.12
  14   4   2   71.39    3.25
  14   4   2   68.19    3.40
  16  -4   2  107.14    4.19
  16   4   2  109.66    4.40
  16   4   2  107.61    4.57
  18  -4   2   64.27    3.28
  18   4   2   68.04    3.69
  18   4   2   67.63    3.52
  20  -4   2   99.93    4.32
  20   4   2   97.73    4.53
  20   4   2   99.27    4.80
  22  -4   2   55.11    3.34
  22   4   2   57.73    3.71
  22   4   2   53.22    3.57
  24  -4   2   22.37    2.43
  24   4   2   16.61    2.56
  24   4   2   16.41    2.50
  26  -4   2   29.62    2.93
  26   4   2   27.27    3.18
  26   4   2   27.07    3.05
  28  -4   2    0.35    1.36
  28   4   2    0.38    1.50
  28   4   2    1.79    1.74
  30  -4   2   51.44    3.82
  30   4   2   55.95    4.91
  30   4   2   50.72    4.51
  33   5  -2    1.59    1.97
  33   5  -2    0.05    1.80
  31  -5  -2    5.84    1.63
  31   5  -2    2.60    1.84
  31   5  -2    4.46    2.01
  29  -5  -2    1.89    1.22
  29   5  -2    0.15    1.50
  29   5  -2    0.12    1.50
  27  -5  -2    2.54    1.23
  27   5  -2    2.42    1.48
  27   5  -2    3.97    1.70
  25  -5  -2    0.87    0.98
  25   5  -2    0.07    1.24
  25   5  -2   -0.48    1.16
  23  -5  -2   -0.72    0.83
  23   5  -2    0.11    1.19
  23   5  -2    3.40    1.49
  21  -5  -2   24.75    2.07
  21   5  -2   28.50    2.78
  21   5  -2   32.94    2.87
  19  -5  -2   25.63    1.83
  19   5  -2   30.96    2.66
  19   5  -2   34.19    2.86
  17  -5  -2    4.51    0.93
 -17   5   2    5.23    1.19
  17   5  -2    4.93    1.34
  17   5  -2    6.90    1.39
  15  -5  -2    1.76    0.75
 -15   5   2    3.23    0.90
  15   5  -2    1.70    1.00
  15   5  -2    0.09    0.91
  13  -5  -2   12.03    1.20
 -13   5   2   13.44    1.27
  13   5  -2   13.54    1.53
  13   5  -2   11.21    1.57
  11  -5  -2    0.70    0.59
  11   5  -2    0.53    0.85
  11   5  -2    0.78    0.81
 -11   5   2    0.33    0.59
   9  -5  -2   -0.06    0.53
   9   5  -2   -0.66    0.78
  -9   5   2   -0.07    0.49
   9   5  -2   -0.49    0.77
   7  -5  -2   19.47    1.27
  -7  -5   2   25.62    1.83
   7   5  -2   17.49    1.58
  -7   5   2   18.26    1.16
  -5  -5   2    1.64    0.87
   5  -5  -2    2.54    0.60
  -5  -5   2    1.44    0.74
   5  -5  -2    1.18    0.68
  -5  -5   2    1.87    0.80
   5  -5  -2    2.34    0.62
   5   5  -2    1.75    0.85
  -3  -5   2    4.00    0.86
   3  -5  -2    3.63    0.65
   3  -5  -2    3.49    0.62
  -3  -5   2    4.50    1.00
  -3  -5   2    5.20    0.92
   3  -5  -2    3.88    0.74
   3   5  -2    2.14    0.85
   1  -5  -2   12.33    1.13
   1  -5  -2    9.95    0.97
   1  -5  -2   10.04    0.98
  -1  -5   2   10.68    1.23
  -1  -5   2   10.19    1.11
  -1   5   2    8.37    1.04
   1   5  -2   11.10    1.28
   1  -5   2   -0.59    0.69
   1  -5   2    0.95    0.71
  -1  -5  -2   -0.06    0.48
  -1  -5  -2    0.52    0.47
   1   5   2    0.89    0.73
  -1   5  -2    0.01    0.61
   1   5   2    0.23    0.64
  -3  -5  -2    5.82    0.93
   3  -5   2    8.36    1.25
  -3  -5  -2   10.93    1.06
   3   5   2    8.57    1.05
  -3   5  -2    9.65    1.15
   3   5   2   10.72    1.30
   5  -5   2   79.34    3.08
  -5  -5  -2   81.86    2.90
   5   5   2   83.56    3.01
  -5   5  -2   84.18    3.06
   5   5   2   77.41    3.24
  -7  -5  -2   33.76    1.80
   7  -5   2   33.05    2.01
   7   5   2   30.39    1.91
   7   5   2   34.10    2.23
  -7   5  -2   34.91    1.96
   9  -5   2    0.06    0.73
  -9  -5  -2    1.56    0.78
   9   5   2    0.41    0.86
  -9   5  -2    1.13    0.73
   9   5   2    0.66    0.80
  11  -5   2   41.89    2.44
  11   5   2   42.14    2.67
  11   5   2   35.76    2.30
  13  -5   2   22.60    2.05
  13  -5   2   23.29    2.02
  13   5   2   24.67    2.06
  13   5   2   25.80    2.38
  15  -5   2   19.79    2.00
  15  -5   2   23.02    2.10
  15   5   2   18.38    2.26
  15   5   2   24.29    2.28
  17  -5   2    8.09    1.55
  17   5   2    8.80    1.64
  17   5   2    8.99    1.76
  19  -5   2   14.61    1.94
  19   5   2   11.64    1.82
  19   5   2   16.27    2.34
  21  -5   2    0.11    1.10
  21   5   2    0.15    1.25
  21   5   2    0.40    1.25
  23  -5   2   -0.30    1.17
  23   5   2    0.50    1.37
  23   5   2    0.55    1.53
  25  -5   2   14.34    2.19
  25   5   2   16.27    2.59
  25   5   2   15.06    2.44
  27  -5   2   14.19    2.33
  27   5   2   20.65    3.09
  27   5   2   12.06    2.40
  29  -5   2   10.63    2.19
  29   5   2    6.50    2.16
  29   5   2    9.28    2.47
  32   6  -2   40.45    4.22
  32   6  -2   40.78    4.23
  30   6  -2    1.49    1.87
  30   6  -2    3.14    1.85
  28  -6  -2   10.69    1.74
  28   6  -2   12.39    2.43
  28   6  -2   10.91    2.33
  26  -6  -2   14.23    1.86
  26   6  -2   15.09    2.44
  26   6  -2   17.09    2.72
  24  -6  -2   16.11    1.81
  24   6  -2   13.39    2.19
  24   6  -2   14.98    2.34
  22  -6  -2   20.54    1.90
  22   6  -2   18.94    2.39
  22   6  -2   15.63    2.24
  20  -6  -2   59.54    2.81
  20   6  -2   60.45    3.51
  20   6  -2   58.44    3.57
  18  -6  -2   60.89    2.74
  18   6  -2   65.95    3.52
  18   6  -2   61.65    3.58
  16  -6  -2   12.78    1.39
 -16   6   2   15.55    1.59
  16   6  -2   11.21    1.67
  16   6  -2   11.30    1.75
  14  -6  -2   38.77    2.03
  14   6  -2   37.99    2.69
 -14   6   2   36.33    1.97
  14   6  -2   41.39    2.58
  12  -6  -2    0.54    0.66
  12   6  -2    0.40    0.98
 -12   6   2    0.47    0.65
  12   6  -2    1.47    1.01
  10  -6  -2  181.74    5.02
 -10   6   2  179.85    4.99
  10   6  -2  163.42    5.58
   8  -6  -2   39.64    1.80
  -8   6   2   40.51    1.81
   8   6  -2   38.78    2.35
   6  -6  -2  125.93    3.81
  -6  -6   2  121.75    4.36
   6  -6  -2  121.75    3.72
   6   6  -2  132.68    4.45
  -4  -6   2   12.01    1.42
   4  -6  -2   11.71    1.20
   4  -6  -2   13.62    1.16
   4  -6  -2   12.95    1.13
   4   6  -2   10.88    1.32
  -2  -6   2   10.20    1.36
   2  -6  -2   11.15    1.06
   2  -6  -2   11.36    1.18
   2  -6  -2   10.10    1.07
   2   6  -2    9.17    1.35
   0  -6   2   60.63    2.75
   0  -6  -2   66.52    2.60
   0  -6  -2   70.40    2.67
   0  -6  -2   64.63    2.58
   0   6   2   66.94    2.73
  -2  -6  -2   32.75    1.76
   2  -6   2   29.62    1.94
  -2   6  -2   31.56    1.91
   2   6   2   32.20    1.93
   4  -6   2  220.83    6.48
  -4  -6  -2  220.75    6.29
  -4   6  -2  226.88    6.42
   4   6   2  221.83    6.39
   4   6   2  227.96    6.72
   6  -6   2   58.06    2.69
  -6  -6  -2   60.88    2.82
  -6   6  -2   59.24    2.64
   6   6   2   57.06    2.67
   6   6   2   55.30    2.81
   8  -6   2  127.98    4.45
   8   6   2  129.22    4.79
   8   6   2  126.23    4.39
  10  -6   2    3.61    1.04
  10   6   2    3.43    1.00
  10   6   2    1.77    1.11
  12  -6   2   73.90    3.31
  12   6   2   63.57    3.44
  12   6   2   68.02    3.23
  14  -6   2   14.59    1.81
  14   6   2   14.47    2.09
  14   6   2   19.85    2.04
  16  -6   2  112.65    4.53
  16  -6   2  106.83    4.50
  16   6   2  114.13    4.72
  16   6   2  115.14    5.04
  18  -6   2   80.25    3.87
  18   6   2   79.82    4.34
  18   6   2   85.25    4.13
  20  -6   2   44.31    3.01
  20   6   2   53.19    3.80
  20   6   2   49.38    3.50
  22  -6   2   29.80    2.74
  22   6   2   29.30    2.97
  22   6   2   24.75    3.11
  24  -6   2    9.36    1.93
  24   6   2    6.15    2.05
  24   6   2    8.87    2.08
  26  -6   2   25.63    2.83
  26   6   2   27.66    3.38
  26   6   2   23.88    3.11
  28  -6   2   -0.55    1.55
  28   6   2    1.70    1.95
  28   6   2    1.32    2.00
  31   7  -2    1.03    2.09
  31   7  -2    5.30    2.12
  29   7  -2    4.11    2.01
  29   7  -2   -1.10    1.66
  27   7  -2    3.71    2.01
  27   7  -2    3.36    1.88
  25  -7  -2    3.48    1.23
  25   7  -2    4.02    1.75
  25   7  -2    3.75    1.73
  23  -7  -2    0.81    0.99
  23   7  -2    1.67    1.38
  23   7  -2   -1.10    1.27
  21  -7  -2   24.68    2.04
  21   7  -2   25.04    2.75
  21   7  -2   21.23    2.67
  19  -7  -2    4.32    1.12
  19   7  -2    1.14    1.23
  19   7  -2    3.46    1.45
  17   7  -2   12.32    2.05
  17   7  -2   14.27    1.97
  15  -7  -2    0.61    0.73
  15   7  -2    3.83    1.45
 -15   7   2    1.22    0.83
  15   7  -2   -1.97    0.88
  13  -7  -2   -0.47    0.61
  13   7  -2    0.23    1.02
 -13   7   2    0.61    0.72
  11  -7  -2   10.94    1.21
  11   7  -2   12.14    1.60
 -11   7   2   12.35    1.25
   9  -7  -2   18.38    1.48
  -9   7   2   22.12    1.48
   9   7  -2   20.14    2.04
   7  -7  -2  133.76    4.12
   7  -7  -2  133.97    4.21
  -7  -7   2  134.84    4.85
   7   7  -2  132.12    4.83
   5  -7  -2   -0.40    0.58
   5  -7  -2   -0.14    0.48
  -5  -7   2    1.03    0.87
   5   7  -2   -0.54    0.86
   3  -7  -2    3.10    0.81
  -3  -7   2    1.89    0.95
   3  -7  -2    4.39    0.88
   3   7  -2    3.12    1.12
  -1  -7   2   11.25    1.46
   1  -7  -2   12.54    1.31
  -1  -7  -2    1.51    0.79
   1  -7   2   -0.18    0.80
   1   7   2    0.14    0.84
   3  -7   2   35.73    2.17
   3   7   2   32.55    2.15
   5  -7   2   17.25    1.75
   5   7   2   16.89    1.68
   5   7   2   13.32    1.63
   7  -7   2    5.05    1.12
   7   7   2    6.30    1.28
   7   7   2    6.59    1.47
   9  -7   2   26.76    2.19
   9   7   2   23.04    2.32
   9   7   2   26.89    2.22
  11  -7   2    5.90    1.24
  11   7   2    2.70    1.26
  11   7   2    4.38    1.21
  13  -7   2   -1.05    0.91
  13   7   2    1.06    1.04
  13   7   2    1.40    1.16
  15  -7   2   17.20    2.03
  15   7   2   22.11    2.36
  15   7   2   19.49    2.42
  17  -7   2   12.84    1.91
  17  -7   2   12.21    1.86
  17   7   2   15.88    2.45
  17   7   2    9.87    1.84
  19  -7   2   22.02    2.42
  19   7   2   21.62    2.52
  19   7   2   26.41    3.09
  21  -7   2   -2.43    1.02
  21   7   2   -0.36    1.44
  21   7   2    2.36    1.43
  23  -7   2   -2.01    1.20
  23   7   2   -1.16    1.34
  23   7   2   -1.60    1.44
  25  -7   2    0.68    1.45
  25   7   2    0.08    1.59
  25   7   2    1.33    1.74
  27   7   2   -2.09    1.47
  27   7   2    1.75    1.92
  28   8  -2   37.73    3.96
  28   8  -2   35.89    3.72
  26   8  -2    5.04    2.08
  26   8  -2   -0.06    1.74
  24   8  -2   26.21    2.98
  24   8  -2   29.73    3.34
  22  -8  -2   34.56    2.40
  22   8  -2   34.34    3.60
  22   8  -2   36.60    3.45
  20  -8  -2   12.88    1.65
  20   8  -2   11.48    2.09
  20   8  -2   13.58    2.40
  18   8  -2   89.40    4.50
  18   8  -2   87.83    4.68
  16  -8  -2    1.15    0.84
  16   8  -2   -1.55    1.08
  14  -8  -2   27.89    1.95
 -14   8   2   31.28    2.11
  14   8  -2   30.36    2.78
  12  -8  -2    4.13    0.96
 -12   8   2    4.26    1.00
  12   8  -2    4.66    1.46
  10  -8  -2   62.31    2.63
 -10  -8   2   60.06    3.33
  10   8  -2   59.70    3.30
   8  -8  -2   -0.03    0.63
  -8  -8   2    1.28    1.13
   8   8  -2    1.32    1.11
  -6  -8   2   60.95    3.16
   6  -8  -2   61.50    2.61
   6   8  -2   66.49    3.35
   4  -8  -2   66.02    2.74
  -4  -8   2   64.86    3.20
   4   8  -2   64.35    3.30
  -2  -8   2   37.99    2.41
   2  -8  -2   36.26    2.09
   0  -8  -2   18.27    1.70
   0  -8   2   19.05    1.88
   2  -8   2   80.20    3.48
  -2  -8  -2   75.10    3.29
   2   8   2   78.10    3.41
   4  -8   2   63.33    3.05
   4   8   2   66.68    3.17
   6  -8   2   16.53    1.82
   6   8   2   17.29    1.92
   8  -8   2   64.45    3.17
   8   8   2   64.83    3.59
   8   8   2   70.78    3.32
  10  -8   2    4.50    1.27
  10   8   2    2.91    1.22
  10   8   2    5.95    1.57
  12  -8   2   97.79    4.11
  12   8   2   92.83    4.15
  12   8   2   92.64    4.54
  14  -8   2    6.53    1.51
  14   8   2    5.51    1.73
  14   8   2    6.37    1.62
  16  -8   2   67.12    3.54
  16   8   2   59.00    3.57
  16   8   2   59.82    4.07
  18  -8   2   18.95    2.31
  18   8   2   21.29    2.99
  18   8   2   21.01    2.60
  20  -8   2    5.26    1.67
  20   8   2    3.45    1.61
  20   8   2    4.74    2.04
  22  -8   2   11.85    2.05
  22   8   2   10.64    2.59
  22   8   2   13.31    2.43
  24  -8   2   12.18    2.45
  24   8   2   13.06    2.42
  24   8   2    9.28    2.67
  27   9  -2    0.23    1.81
  27   9  -2   -2.03    1.62
  25   9  -2    4.37    2.12
  25   9  -2    7.91    2.36
  23   9  -2    0.29    1.58
  23   9  -2   -0.75    1.48
  21   9  -2    7.26    2.01
  19  -9  -2   -0.87    0.91
  19   9  -2   -1.48    1.29
  17  -9  -2    1.28    0.97
  17   9  -2    1.35    1.50
  15  -9  -2    0.43    0.89
  15   9  -2   -0.80    1.36
  13  -9  -2    0.78    0.86
  13   9  -2    2.34    1.37
  11  -9  -2   10.20    1.34
 -11  -9   2   10.00    1.84
  11   9  -2    9.50    1.80
  -9  -9   2    3.38    1.36
   9  -9  -2    1.27    0.90
   9   9  -2    3.62    1.31
   7  -9  -2    1.60    0.90
  -7  -9   2    1.78    1.18
   7   9  -2    3.16    1.37
   5  -9  -2   14.13    1.52
  -5  -9   2   15.22    1.95
   5   9  -2   14.07    2.00
  -3  -9   2    9.09    1.56
   3  -9  -2    9.83    1.38
   1  -9  -2    3.16    0.98
  -1  -9   2    1.79    1.06
  -1  -9  -2    2.86    1.04
   1  -9   2    6.24    1.36
  -3  -9  -2   -0.22    0.89
   3  -9   2   -1.15    0.95
   3   9   2    1.02    1.06
  -5  -9  -2   25.42    2.33
   5  -9   2   23.93    2.23
   5   9   2   27.19    2.39
   7  -9   2   -0.32    0.95
   7   9   2    2.14    1.25
   9  -9   2    3.62    1.23
   9   9   2    4.15    1.38
  11  -9   2   -0.89    0.97
  11   9   2    2.49    1.41
  11   9   2    1.55    1.24
  13  -9   2    3.78    1.35
  13   9   2    2.43    1.55
  13   9   2    2.88    1.41
  15  -9   2   -1.02    1.14
  15   9   2   -0.03    1.26
  15   9   2   -0.43    1.36
  17  -9   2    4.34    1.41
  17   9   2    2.17    1.59
  17   9   2    0.89    1.45
  19  -9   2    2.25    1.52
  19   9   2    6.47    1.85
  19   9   2    2.53    1.75
  21  -9   2   -1.61    1.45
  21   9   2   -1.95    1.60
  21   9   2    0.97    1.60
  23   9   2    0.50    1.70
  23   9   2   -0.81    1.80
  24  10  -2   21.71    3.09
  22  10  -2    5.88    2.15
  20  10  -2   -0.16    1.62
  18  10  -2   84.01    4.83
  16  10  -2    3.05    1.75
 -14 -10   2   60.23    4.06
  14  10  -2   65.14    4.00
  12 -10  -2   29.88    2.12
 -12 -10   2   30.69    3.13
  12  10  -2   32.20    3.12
  10 -10  -2   67.37    3.00
 -10 -10   2   63.50    3.81
  10  10  -2   65.21    3.86
   8 -10  -2    6.44    1.26
  -8 -10   2    9.87    1.86
   8  10  -2    7.48    1.79
   6 -10  -2   13.87    1.58
  -6 -10   2    9.66    1.81
   6  10  -2   10.97    2.01
   4 -10  -2   47.73    2.62
  -4 -10   2   51.40    3.17
   2 -10  -2   27.99    2.16
  -2 -10   2   32.07    2.70
   0 -10   2   22.45    2.33
   0 -10  -2   20.21    2.04
   2 -10   2   67.66    3.47
  -2 -10  -2   65.93    3.32
  -4 -10  -2   31.70    2.48
   4 -10   2   31.52    2.67
   4  10   2   30.42    2.65
   6 -10   2    3.95    1.37
  -6 -10  -2    4.53    1.44
   6  10   2    1.41    1.30
  -8 -10  -2   20.30    2.39
   8 -10   2   15.34    1.96
   8  10   2   17.00    2.20
  10 -10   2    3.59    1.41
  10  10   2    6.39    1.64
  12 -10   2   78.89    3.89
  12  10   2   76.96    4.18
  14 -10   2    0.88    1.27
  14  10   2    1.48    1.49
  16 -10   2   64.69    3.68
  16  10   2   66.23    4.15
  16  10   2   52.99    4.49
  18 -10   2   10.52    2.34
  18  10   2    7.74    2.14
  18  10   2    9.81    2.39
  20  10   2    7.93    2.11
  20  10   2    2.01    2.12
  21  11  -2    4.35    2.07
 -19 -11   2    1.15    1.83
  19  11  -2    1.32    1.79
 -17 -11   2    7.58    2.34
  17  11  -2    8.08    2.17
 -15 -11   2    8.53    2.23
  15  11  -2    8.43    2.16
 -13 -11   2   14.21    2.46
  13  11  -2   12.95    2.35
 -11 -11   2    0.76    1.43
  11  11  -2    0.31    1.52
  -9 -11   2    2.78    1.53
   9  11  -2   -0.53    1.39
   7 -11  -2    4.73    1.53
  -7 -11   2    6.70    1.72
  -5 -11   2    0.14    1.18
   5 -11  -2    1.56    1.01
   3 -11  -2   34.82    2.45
  -3 -11   2   30.82    2.85
   1 -11  -2    1.91    1.15
  -1 -11   2    1.92    1.33
  -1 -11  -2   11.58    1.79
   1 -11   2   12.09    1.94
   3 -11   2    0.46    1.20
  -3 -11  -2    0.22    1.14
   5 -11   2    0.87    1.22
  -5 -11  -2    2.27    1.34
  -7 -11  -2   -0.25    1.15
   7 -11   2   -0.01    1.14
   7  11   2    1.59    1.45
  -9 -11  -2    6.36    1.80
   9 -11   2    3.39    1.40
   9  11   2    4.34    1.70
 -11 -11  -2   12.36    2.28
  11 -11   2   11.50    2.23
  11  11   2   11.19    2.14
  13  11   2    2.90    1.70
  15  11   2    0.63    1.68
  17  11   2   17.12    2.63
 -16 -12   2    0.54    1.75
  16  12  -2    4.38    2.02
 -14 -12   2   25.57    3.25
  14  12  -2   24.88    3.19
 -12 -12   2    0.77    1.60
  12  12  -2    1.12    1.78
 -10 -12   2   44.26    3.82
  10  12  -2   45.64    3.93
  -8 -12   2    4.06    1.78
  -6 -12   2   19.07    2.51
  -4 -12   2   11.68    2.08
  -2 -12   2    4.27    1.61
   0 -12   2   24.80    2.72
   0 -12  -2   25.63    3.59
  -2 -12  -2   23.70    2.51
   2 -12   2   22.83    2.56
   4 -12   2   58.23    3.60
  -4 -12  -2   62.76    3.71
  -6 -12  -2    4.81    1.65
  -8 -12  -2   37.64    3.45
   8  12   2   27.57    3.04
 -10 -12  -2    0.00    1.58
  10  12   2    0.07    1.57
 -12 -12  -2   34.24    3.63
  12  12   2   33.67    3.44
 -11 -13   2    4.91    2.10
  -9 -13   2   -0.44    1.51
  -7 -13   2    2.79    1.68
  -5 -13   2   -0.95    1.43
  -3 -13   2   46.28    4.59
  36   0  -3   -0.08    1.50
  36   0  -3    1.17    2.06
  34   0  -3   -0.42    1.68
  34   0  -3    0.51    1.45
  32   0  -3   -1.18    1.21
  32   0  -3   -2.19    1.42
  30   0  -3    0.83    1.31
  30   0  -3   -1.63    1.31
  28   0  -3   -0.44    1.37
  28   0  -3   -1.89    1.01
  26   0  -3   -0.42    0.93
  24   0  -3   -0.25    0.85
  22   0  -3    0.64    0.82
  20   0  -3    0.65    0.78
  18   0  -3    0.79    0.73
 -18   0   3    0.27    0.68
 -16   0   3   -0.18    0.64
  16   0  -3    0.37    0.67
 -14   0   3   -0.20    0.60
  14   0  -3   -0.46    0.53
 -12   0   3   -0.15    0.54
  12   0  -3   -0.36    0.51
  10   0  -3    0.03    0.50
 -10   0   3   -0.47    0.48
   8   0  -3   -0.43    0.50
   8   0  -3   -0.38    0.38
  -8   0   3   -0.60    0.37
   6   0  -3    0.21    0.35
  -6   0   3   -0.43    0.32
  -6   0   3    0.09    0.27
   6   0  -3   -0.04    0.23
  -4   0   3   -0.02    0.22
  -4   0   3    0.05    0.25
   4   0  -3   -0.16    0.20
   4   0  -3    0.05    0.23
  -2   0   3    0.22    0.26
   2   0  -3   -0.19    0.17
   2   0  -3   -0.36    0.26
  -2   0   3   -0.13    0.18
   0   0  -3    0.07    0.40
   0   0   3   -0.32    0.39
   0   0   3   -0.29    0.35
  -2   0  -3    0.20    0.54
   2   0   3   -0.03    0.58
   2   0   3    0.46    0.52
  -2   0  -3    0.13    0.49
   4   0   3   -0.45    0.60
  -4   0  -3   -0.20    0.57
  -4   0  -3   -0.27    0.59
   6   0   3   -0.38    0.64
  -6   0  -3   -0.54    0.59
  -6   0  -3   -0.07    0.68
  -8   0  -3    0.37    0.69
  -8   0  -3   -0.10    0.68
   8   0   3   -0.23    0.76
 -10   0  -3    0.68    0.98
  10   0   3    1.06    0.86
  12   0   3    0.13    0.75
  14   0   3   -1.16    0.73
  16   0   3    0.28    0.88
  18   0   3    0.57    1.00
  20   0   3    1.17    1.15
  22   0   3    1.14    1.19
  24   0   3    0.62    1.38
  26   0   3   -0.62    1.40
  28   0   3    0.12    1.34
  30   0   3   -2.38    1.65
  30   0   3   -1.56    1.53
  35  -1  -3    1.77    1.44
  35  -1  -3    0.35    2.07
  35   1  -3    2.78    1.65
  35   1  -3   -1.26    1.90
  33  -1  -3    6.04    2.06
  33  -1  -3    4.65    1.67
  33   1  -3    6.10    1.97
  33   1  -3    7.55    1.89
  31  -1  -3   21.32    2.48
  31   1  -3   20.70    2.57
  31   1  -3   20.02    2.79
  29  -1  -3   49.96    3.18
  29   1  -3   53.24    3.37
  29   1  -3   49.90    4.02
  27  -1  -3  118.67    4.72
  27   1  -3  117.76    5.31
  27   1  -3  122.17    5.01
  25  -1  -3   46.29    2.71
  25   1  -3   48.16    2.95
  25   1  -3   53.04    3.41
  23  -1  -3   11.34    1.49
  23   1  -3    8.94    1.58
  23   1  -3   12.76    1.69
  21  -1  -3   25.18    1.85
  21   1  -3   29.57    2.35
  21   1  -3   27.55    2.36
  19  -1  -3    0.10    0.66
 -19   1   3    0.03    0.68
  19   1  -3   -0.87    0.75
  19   1  -3    0.22    0.76
 -17  -1   3  389.09    9.94
  17  -1  -3  360.61    9.62
 -17   1   3  376.76    9.64
  17   1  -3  382.06    9.95
  17   1  -3  386.24   10.22
 -15  -1   3   33.65    1.89
  15  -1  -3   37.38    1.75
 -15   1   3   41.91    1.83
  15   1  -3   33.47    2.24
  15   1  -3   37.98    2.00
  13  -1  -3  370.74    9.06
 -13  -1   3  387.56    9.37
  13   1  -3  354.90    9.48
  13   1  -3  362.31    9.32
 -13   1   3  371.94    9.05
  11  -1  -3   73.76    2.25
 -11  -1   3   75.04    2.50
  11   1  -3   74.37    2.66
 -11   1   3   71.90    2.23
  11   1  -3   71.18    2.50
   9  -1  -3   61.04    1.79
  -9  -1   3   59.04    2.15
  -9  -1   3   63.08    2.13
   9   1  -3   61.08    2.24
   9   1  -3   60.62    2.08
  -9   1   3   58.74    1.78
   7  -1  -3   35.13    1.02
  -7  -1   3   37.24    1.50
  -7  -1   3   36.31    1.44
   7   1  -3   36.55    1.45
   7   1  -3   36.23    1.47
  -7   1   3   35.79    1.03
  -5  -1   3   63.33    1.95
   5   1  -3   64.99    1.99
  -3  -1   3  352.79    7.68
  -3  -1   3  283.04    7.69
   3  -1  -3  365.86    7.41
   3  -1  -3  339.41    7.43
  -3   1   3  293.39    7.41
  -3   1   3  269.60    7.36
   3   1  -3  363.55    7.79
   1  -1  -3    5.07    0.50
  -1  -1   3    4.94    0.63
   1  -1  -3    5.09    0.51
  -1  -1   3    4.53    0.53
  -1   1   3    6.04    0.57
  -1   1   3    4.57    0.28
   1   1  -3    4.23    0.56
  -1  -1  -3  304.44    7.47
  -1  -1  -3  317.23    7.50
   1  -1   3  301.26    7.59
   1   1   3  306.85    7.49
  -1   1  -3  304.93    7.56
   3  -1   3  134.05    3.96
  -3  -1  -3  137.14    3.86
   3   1   3  137.05    3.90
  -3   1  -3  132.90    3.89
  -5  -1  -3   57.08    2.17
   5  -1   3   53.75    2.29
   5  -1   3   51.93    2.21
  -5   1  -3   52.24    2.19
   5   1   3   51.17    2.15
   7  -1   3   -0.65    0.70
  -7  -1  -3    0.99    0.77
   7  -1   3    0.62    0.75
  -7   1  -3    0.27    0.62
   7   1   3    1.45    0.77
  -9  -1  -3  270.91    7.56
  -9  -1  -3  287.45    7.55
   9  -1   3  271.77    7.47
  -9   1  -3  262.42    7.52
   9   1   3  271.21    7.52
  11  -1   3  134.67    4.56
  11   1   3  137.66    4.62
  13  -1   3  125.42    4.41
  13   1   3  122.79    4.48
  15  -1   3   12.17    1.71
  15   1   3    8.25    1.46
  17  -1   3   37.22    2.58
  17   1   3   37.70    2.70
  19  -1   3   85.61    4.00
  19   1   3   83.13    4.03
  21  -1   3    0.56    1.10
  21   1   3    1.54    1.29
  23  -1   3  108.21    4.90
  23   1   3  103.61    5.08
  23   1   3  100.50    4.92
  25  -1   3    1.29    1.48
  25   1   3   -0.40    1.27
  25   1   3   -0.66    1.38
  27  -1   3   23.58    2.87
  27   1   3   23.01    2.95
  27   1   3   17.05    2.61
  29  -1   3    5.51    1.98
  29   1   3    0.98    1.90
  29   1   3    1.29    1.70
  31  -1   3   17.23    2.78
  31   1   3   17.53    3.16
  31   1   3   11.92    2.73
  36  -2  -3    4.42    1.83
  36   2  -3    2.83    2.23
  36   2  -3    8.21    2.23
  34  -2  -3    1.86    1.51
  34   2  -3    1.03    1.53
  34   2  -3    1.55    1.89
  32  -2  -3    3.09    1.42
  32   2  -3    2.75    1.52
  32   2  -3    1.62    1.79
  30  -2  -3    7.25    1.58
  30   2  -3    4.33    1.73
  30   2  -3    7.22    1.76
  28  -2  -3    0.36    1.01
  28   2  -3    0.03    1.40
  28   2  -3    0.74    1.27
  26  -2  -3   29.59    2.23
  26   2  -3   31.22    2.79
  26   2  -3   34.11    3.14
  24  -2  -3    5.59    1.16
  24   2  -3    2.43    1.19
  24   2  -3    4.04    1.33
  22  -2  -3   11.43    1.40
  22   2  -3   10.08    1.66
  22   2  -3   12.53    1.75
  20  -2  -3    2.06    0.77
  20   2  -3    1.04    0.98
  20   2  -3    1.37    0.94
  18  -2  -3   51.13    2.24
  18   2  -3   48.35    2.64
  18   2  -3   56.81    2.74
 -18   2   3   53.71    2.52
  16  -2  -3    0.71    0.58
  16   2  -3    0.10    0.74
  16   2  -3    0.03    0.76
 -16   2   3    0.61    0.65
 -14  -2   3    9.80    1.18
  14  -2  -3    9.82    0.91
  14   2  -3    9.48    1.21
  14   2  -3   10.39    1.26
 -14   2   3   11.54    1.18
  12  -2  -3  188.92    4.83
 -12  -2   3  193.57    5.40
 -12  -2   3  184.54    5.28
  12   2  -3  185.53    5.35
  12   2  -3  184.53    5.42
 -12   2   3  187.88    5.04
  10  -2  -3   58.62    1.75
 -10  -2   3   59.77    2.24
 -10  -2   3   58.29    2.23
 -10   2   3   56.81    1.91
  10   2  -3   50.20    2.28
  10   2  -3   57.35    2.30
   8  -2  -3    0.18    0.27
  -8  -2   3    0.17    0.60
  -8  -2   3    0.02    0.55
  -8   2   3    0.07    0.35
   8   2  -3    0.48    0.65
   8   2  -3    0.11    0.65
  -6  -2   3   20.72    1.21
  -6  -2   3   19.85    1.24
  -6   2   3   20.42    0.67
   6   2  -3   20.90    1.31
  -4  -2   3  221.16    5.62
  -4  -2   3  210.85    5.68
   4  -2  -3  223.14    5.20
  -4   2   3  226.09    5.21
   4   2  -3  224.52    5.70
   4   2  -3  216.56    5.64
   2  -2  -3   36.69    1.23
  -2  -2   3   35.71    1.60
   2  -2  -3   35.49    1.10
   2   2  -3   36.54    1.56
  -2   2   3   35.59    1.12
  -2   2   3   33.26    1.27
   2   2  -3   34.21    1.53
   0  -2   3  283.81    7.06
   0  -2   3  279.19    7.11
   0  -2  -3  284.52    6.63
   0  -2  -3  277.90    6.91
   0   2  -3  284.74    7.09
   0   2   3  286.98    6.65
   0   2   3  279.16    6.95
  -2  -2  -3    0.40    0.32
   2  -2   3   -0.43    0.63
  -2  -2  -3   -0.21    0.53
   2   2   3    0.09    0.39
  -2   2  -3    1.50    0.66
   2   2   3   -0.21    0.59
   4  -2   3   23.13    1.59
  -4  -2  -3   23.77    1.42
   4   2   3   25.08    1.50
  -4   2  -3   23.37    1.46
   4   2   3   25.03    1.29
   6  -2   3   45.05    2.19
  -6  -2  -3   45.95    2.07
  -6   2  -3   44.03    2.09
   6   2   3   43.15    2.10
   6   2   3   41.79    1.86
  -8  -2  -3   20.36    1.54
   8  -2   3   17.69    1.65
   8  -2   3   20.73    1.55
   8   2   3   18.73    1.55
   8   2   3   15.94    1.54
  -8   2  -3   21.56    1.69
  10  -2   3    1.24    0.86
  10  -2   3    2.44    0.91
  10   2   3    0.78    0.77
  10   2   3    1.08    0.85
  12  -2   3    5.46    1.10
  12   2   3    7.77    1.34
  12   2   3    5.85    1.10
  14  -2   3    0.41    0.96
  14   2   3    0.01    0.84
  14   2   3    0.39    1.02
  16  -2   3    2.14    1.09
  16   2   3    0.61    0.98
  16   2   3    1.19    0.96
  18  -2   3   13.28    1.81
  18   2   3   12.41    1.94
  18   2   3   11.73    1.89
  20  -2   3   17.26    2.12
  20   2   3   12.77    1.96
  20   2   3   16.90    2.21
  22  -2   3    6.94    1.74
  22   2   3    4.98    1.60
  22   2   3    6.21    1.66
  24  -2   3    5.46    1.74
  24   2   3    6.38    1.90
  24   2   3    3.99    1.63
  26  -2   3    5.11    1.70
  26   2   3   10.13    2.22
  26   2   3    4.01    1.71
  28  -2   3    0.55    1.57
  28   2   3    1.52    1.80
  28   2   3    1.90    1.87
  30  -2   3    8.22    2.20
  30   2   3    6.42    2.27
  30   2   3    5.54    2.23
  35  -3  -3   37.33    3.37
  35   3  -3   36.28    3.72
  35   3  -3   32.37    3.80
  33  -3  -3   10.84    1.96
  33   3  -3   11.08    2.22
  33   3  -3   10.84    2.46
  31  -3  -3   53.23    3.25
  31   3  -3   60.58    4.00
  31   3  -3   57.27    4.56
  29  -3  -3   22.85    2.30
  29   3  -3   26.31    2.81
  29   3  -3   25.34    2.93
  27  -3  -3   11.03    1.65
  27   3  -3   12.80    2.11
  27   3  -3   11.95    2.20
  25  -3  -3  173.79    5.76
  25   3  -3  179.45    6.46
  25   3  -3  189.16    6.77
  23  -3  -3    0.23    0.73
  23   3  -3    0.29    0.98
  23   3  -3    0.30    1.11
  21  -3  -3  224.08    6.49
  21   3  -3  227.87    7.28
  21   3  -3  227.06    7.18
  19  -3  -3   20.37    1.51
  19   3  -3   21.08    2.14
  19   3  -3   20.36    2.03
  17  -3  -3  227.63    6.13
 -17   3   3  224.93    6.41
  17   3  -3  221.42    6.84
  17   3  -3  226.04    6.84
  15  -3  -3   26.97    1.44
  15   3  -3   30.75    1.97
 -15   3   3   27.50    1.65
  15   3  -3   29.17    1.93
  13  -3  -3  145.99    4.10
 -13  -3   3  154.02    4.77
 -13   3   3  157.33    4.38
  13   3  -3  147.65    4.78
  13   3  -3  155.61    4.85
 -11  -3   3  182.27    5.33
 -11  -3   3  176.53    5.28
  11  -3  -3  183.03    4.69
 -11   3   3  181.82    4.83
  11   3  -3  188.57    5.46
  11   3  -3  197.46    5.51
  -9  -3   3  163.83    4.72
  -9  -3   3  159.04    4.66
   9   3  -3  158.58    4.73
  -9   3   3  162.19    4.10
   9   3  -3  156.91    4.70
  -7  -3   3  128.86    3.87
   7  -3  -3  127.64    3.23
  -7  -3   3  135.24    3.92
   7   3  -3  128.22    3.92
  -7   3   3  129.88    3.24
   5  -3  -3    1.65    0.38
  -5  -3   3    1.10    0.61
  -5  -3   3    1.09    0.71
   5  -3  -3    1.35    0.28
   5   3  -3    0.75    0.72
   3  -3  -3  287.51    7.09
  -3  -3   3  297.01    7.55
  -3  -3   3  300.70    7.51
   3  -3  -3  288.14    7.08
   3   3  -3  300.60    7.53
  -3   3   3  295.35    7.13
   3   3  -3  290.53    7.51
   1  -3  -3    7.37    0.70
  -1  -3   3    6.48    0.88
   1  -3  -3    7.07    0.62
  -1  -3   3    9.26    1.06
  -1   3   3    9.05    0.88
   1   3  -3    8.94    0.98
  -1   3   3    6.96    0.67
  -1  -3  -3  167.18    4.60
   1  -3   3  169.07    4.76
  -1  -3  -3  162.29    4.28
   1  -3   3  171.94    4.78
   1   3   3  165.02    4.33
  -1   3  -3  164.03    4.70
   1   3   3  168.25    4.65
  -3  -3  -3   27.09    1.56
  -3  -3  -3   25.44    1.22
   3  -3   3   25.89    1.63
  -3   3  -3   25.44    1.56
   3   3   3   27.03    1.66
   3   3   3   26.39    1.35
  -5  -3  -3  206.89    5.47
   5  -3   3  198.70    5.84
  -5  -3  -3  211.16    5.83
  -5   3  -3  208.70    5.84
   5   3   3  197.67    5.84
   5   3   3  212.53    5.55
  -7  -3  -3   -1.08    0.63
   7  -3   3    1.17    0.89
  -7   3  -3    2.02    1.18
   7   3   3   -0.07    0.63
   7   3   3    0.20    0.75
   9  -3   3  224.69    6.67
   9  -3   3  218.33    6.50
   9   3   3  223.50    6.71
   9   3   3  236.08    6.43
  -9   3  -3  232.96    6.65
  11  -3   3   12.06    1.52
  11  -3   3   13.93    1.50
  11   3   3   16.88    1.59
  11   3   3   12.40    1.53
  13  -3   3    9.63    1.38
  13   3   3    9.04    1.55
  13   3   3    9.81    1.39
  15  -3   3   43.39    2.63
  15   3   3   41.04    2.54
  15   3   3   39.39    2.60
  17  -3   3   24.39    2.31
  17   3   3   24.64    2.48
  17   3   3   28.72    2.54
  19  -3   3   99.77    4.37
  19   3   3   97.64    4.69
  19   3   3  100.93    4.46
  21  -3   3   29.67    2.77
  21   3   3   26.63    2.96
  21   3   3   23.71    2.63
  23  -3   3   40.95    3.34
  23   3   3   44.35    3.82
  23   3   3   45.01    3.67
  25  -3   3    2.14    1.51
  25   3   3   -0.45    1.36
  25   3   3    2.57    1.57
  27  -3   3   31.74    3.21
  27   3   3   24.51    3.09
  27   3   3   30.71    3.43
  29  -3   3   13.11    2.42
  29   3   3   11.75    2.53
  29   3   3    9.18    2.36
  34  -4  -3    2.40    1.74
  34   4  -3   -1.03    1.39
  34   4  -3    0.10    1.76
  32  -4  -3   11.76    1.95
  32   4  -3    6.51    2.21
  32   4  -3   13.26    2.52
  30  -4  -3   11.17    1.78
  30   4  -3    6.72    2.01
  30   4  -3    6.92    2.02
  28  -4  -3   -0.47    0.95
  28   4  -3    1.58    1.48
  28   4  -3    2.20    1.47
  26  -4  -3    6.18    1.31
  26   4  -3    6.65    1.75
  26   4  -3    8.28    1.89
  24  -4  -3   14.52    1.62
  24   4  -3   11.23    1.88
  24   4  -3   11.84    1.92
  22  -4  -3    1.20    0.83
  22   4  -3    2.90    1.26
  22   4  -3    1.71    1.16
  20  -4  -3    0.32    0.67
  20   4  -3   -0.25    0.95
  20   4  -3    1.17    1.07
  18  -4  -3   46.96    2.12
  18   4  -3   39.27    2.53
 -18   4   3   45.27    2.29
  18   4  -3   46.11    2.79
  16  -4  -3   33.18    1.68
 -16   4   3   35.70    1.86
  16   4  -3   37.34    2.42
  16   4  -3   33.78    2.33
  14  -4  -3    4.72    0.76
  14   4  -3    4.87    1.12
 -14   4   3    5.60    0.88
  14   4  -3    4.50    1.12
  12   4  -3   36.45    2.07
  12   4  -3   32.02    2.04
 -12   4   3   35.74    1.60
  10  -4  -3   36.66    1.49
 -10  -4   3   35.37    1.96
 -10  -4   3   37.76    1.99
  10   4  -3   36.51    2.05
 -10   4   3   36.96    1.55
  10   4  -3   34.68    2.08
  -8  -4   3   96.51    3.25
   8  -4  -3   95.28    2.62
   8   4  -3   89.41    3.27
  -8   4   3   89.75    2.60
  -6  -4   3   12.29    1.36
  -6  -4   3   12.26    1.24
   6  -4  -3   10.50    0.81
  -6  -4   3   10.29    1.10
   6  -4  -3    9.15    0.70
   6   4  -3   10.17    1.20
   4  -4  -3   85.11    2.54
  -4  -4   3   83.49    2.94
  -4  -4   3   83.22    3.04
   4  -4  -3   83.66    2.62
   4  -4  -3   83.41    2.39
   4   4  -3   82.13    3.01
  -2  -4   3    2.56    0.86
   2  -4  -3    3.87    0.62
  -2  -4   3    4.88    0.92
   2  -4  -3    3.28    0.52
   2   4  -3    3.01    0.82
   2   4  -3    3.00    0.88
  -2   4   3    2.24    0.66
  -2   4   3    3.37    0.69
   0  -4  -3   37.36    1.68
   0  -4  -3   37.30    1.51
   0  -4   3   37.67    1.93
   0  -4   3   36.66    1.95
   0   4   3   39.90    1.83
   0   4   3   39.53    1.68
   0   4  -3   39.63    1.88
  -2  -4  -3   12.77    1.17
   2  -4   3   12.46    1.27
  -2  -4  -3   13.49    0.95
   2  -4   3   10.94    1.19
  -2   4  -3   12.37    1.24
   2   4   3   14.23    1.30
   2   4   3   12.73    1.07
  -4  -4  -3    9.87    0.95
  -4  -4  -3   12.99    1.33
   4  -4   3   10.46    1.23
   4   4   3   10.20    1.03
   4   4   3    8.77    1.16
  -4   4  -3    9.21    1.23
  -6  -4  -3   14.57    1.20
   6  -4   3   13.11    1.44
   6   4   3   14.57    1.31
   6   4   3   12.60    1.43
  -6   4  -3   15.69    1.45
   8  -4   3    7.22    1.21
  -8   4  -3    6.61    1.19
   8   4   3   10.02    1.42
   8   4   3    6.28    1.01
  10  -4   3    4.16    1.11
  10   4   3    2.89    1.06
  10   4   3    3.58    0.97
  12  -4   3   18.04    1.80
  12  -4   3   21.55    2.11
  12   4   3   22.40    1.90
  12   4   3   18.61    2.00
  14  -4   3    3.27    1.16
  14  -4   3    3.57    1.12
  14   4   3    2.51    1.03
  14   4   3    3.50    1.33
  16  -4   3   40.13    2.64
  16   4   3   45.55    3.08
  16   4   3   34.60    2.55
  18  -4   3    2.56    1.31
  18   4   3    3.71    1.31
  18   4   3    2.62    1.47
  20  -4   3    5.21    1.49
  20   4   3    5.60    1.54
  20   4   3    8.31    1.90
  22  -4   3   10.03    1.93
  22   4   3    7.48    1.89
  22   4   3    4.53    1.63
  24  -4   3    7.98    1.82
  24   4   3   11.43    2.30
  24   4   3   12.66    2.33
  26  -4   3    2.32    1.51
  26   4   3    3.01    1.74
  26   4   3    5.50    1.98
  28  -4   3    0.26    1.63
  28   4   3    1.79    1.83
  28   4   3    0.29    1.72
  33   5  -3    6.63    2.33
  33   5  -3    3.35    2.02
  31  -5  -3   23.65    2.45
  31   5  -3   26.24    3.31
  31   5  -3   30.66    3.48
  29  -5  -3   10.93    1.71
  29   5  -3   11.95    2.23
  29   5  -3    8.69    2.06
  27  -5  -3    6.43    1.36
  27   5  -3    5.34    1.81
  27   5  -3    5.43    1.70
  25  -5  -3   89.71    3.69
  25   5  -3   88.23    4.65
  25   5  -3   97.89    4.73
  23  -5  -3    5.77    1.19
  23   5  -3    9.56    1.89
  23   5  -3    7.18    1.76
  21  -5  -3   96.85    3.50
  21   5  -3   94.21    4.35
  21   5  -3   90.41    4.30
  19  -5  -3   11.09    1.25
  19   5  -3   10.19    1.68
  19   5  -3    9.07    1.55
  17  -5  -3   57.10    2.32
  17   5  -3   55.29    3.05
  17   5  -3   51.00    2.95
 -17   5   3   54.38    2.43
  15  -5  -3   -0.18    0.54
  15   5  -3    0.61    0.92
 -15   5   3   -0.08    0.59
  15   5  -3    0.44    0.90
  13  -5  -3   29.68    1.54
  13   5  -3   28.91    2.09
  13   5  -3   27.74    2.21
 -13   5   3   28.97    1.55
  11  -5  -3   44.78    1.80
  11   5  -3   46.59    2.50
 -11   5   3   44.03    1.77
   9  -5  -3   37.01    1.54
   9   5  -3   35.28    2.17
  -9   5   3   39.45    1.54
  -7  -5   3   53.60    2.68
  -7  -5   3   61.74    2.63
   7  -5  -3   61.20    2.08
   7  -5  -3   60.10    2.10
   7   5  -3   65.32    2.80
  -5  -5   3  304.74    8.19
   5  -5  -3  304.63    7.90
  -5  -5   3  308.44    8.21
  -5  -5   3  307.47    8.33
   5  -5  -3  303.01    7.53
   5  -5  -3  310.22    7.70
   5   5  -3  309.09    8.32
   3  -5  -3   72.36    2.43
  -3  -5   3   72.99    2.86
  -3  -5   3   68.04    2.86
   3  -5  -3   68.42    2.30
   3  -5  -3   71.30    2.47
   3   5  -3   70.48    2.95
  -1  -5   3    5.87    0.99
   1  -5  -3    5.52    0.77
   1  -5  -3    5.10    0.73
  -1  -5   3    4.44    1.01
   1   5  -3    5.64    1.00
  -1   5   3    6.20    0.95
  -1   5   3    4.64    0.83
  -1  -5  -3  205.36    5.61
  -1  -5  -3  208.50    5.85
   1  -5   3  198.78    6.02
   1   5   3  216.06    5.99
   1   5   3  212.09    5.73
  -1   5  -3  213.09    5.98
  -3  -5  -3    6.33    1.03
   3  -5   3    5.91    1.11
  -3  -5  -3    7.87    0.89
  -3   5  -3    5.64    0.96
   3   5   3    4.48    0.97
   3   5   3    4.08    0.82
   5  -5   3  505.64   13.23
  -5  -5  -3  537.87   12.91
  -5   5  -3  529.74   13.21
   5   5   3  537.92   12.99
   5   5   3  514.62   13.37
   7  -5   3    0.17    0.76
  -7  -5  -3    0.32    0.58
   7   5   3    0.58    0.69
   7   5   3    0.05    0.84
   9  -5   3  107.39    4.08
   9   5   3  108.22    3.87
   9   5   3  110.31    4.27
  11  -5   3   26.70    2.29
  11   5   3   32.00    2.65
  11   5   3   29.59    2.11
  13  -5   3   29.10    2.46
  13  -5   3   26.44    2.19
  13   5   3   29.95    2.21
  13   5   3   26.28    2.43
  15  -5   3  115.71    4.56
  15  -5   3  117.70    4.72
  15   5   3  114.29    4.54
  15   5   3  118.68    4.98
  17  -5   3  114.83    4.56
  17   5   3  105.39    4.54
  17   5   3  102.04    4.81
  19  -5   3   75.02    3.78
  19   5   3   71.90    4.09
  19   5   3   66.71    3.85
  21  -5   3   26.15    2.63
  21   5   3   21.57    2.74
  21   5   3   25.33    2.74
  23  -5   3   19.94    2.47
  23   5   3   13.91    2.24
  23   5   3   17.54    2.68
  25  -5   3   -1.01    1.24
  25   5   3   -0.63    1.68
  25   5   3    0.73    1.47
  27  -5   3   30.30    3.17
  27   5   3   35.28    3.94
  27   5   3   36.29    3.76
  32   6  -3    6.83    2.33
  32   6  -3    5.17    2.16
  30   6  -3    3.94    1.88
  30   6  -3    3.48    2.09
  28  -6  -3    5.93    1.37
  28   6  -3    6.54    2.13
  28   6  -3    8.07    2.03
  26  -6  -3    0.32    0.92
  26   6  -3    2.89    1.63
  26   6  -3   -0.37    1.47
  24  -6  -3    9.71    1.40
  24   6  -3    9.86    2.07
  24   6  -3   11.19    2.23
  22  -6  -3    7.70    1.25
  22   6  -3    9.17    1.85
  22   6  -3    5.29    1.55
  20  -6  -3   18.87    1.65
  20   6  -3   19.38    2.42
  20   6  -3   16.99    2.09
  18  -6  -3    2.75    0.84
 -18   6   3    2.77    0.90
  18   6  -3    3.37    1.28
  18   6  -3    2.33    1.30
 -16   6   3    2.01    0.75
  16   6  -3    0.72    1.02
  16   6  -3    2.46    1.17
  14  -6  -3   14.97    1.27
  14   6  -3   16.78    1.89
 -14   6   3   15.28    1.33
  14   6  -3   12.74    1.60
  12  -6  -3   -0.69    0.54
 -12   6   3    0.99    0.59
  12   6  -3    0.08    0.99
  10  -6  -3   23.95    1.36
 -10   6   3   24.95    1.37
  10   6  -3   30.21    2.34
   8  -6  -3    1.58    0.56
  -8  -6   3    0.05    0.90
   8  -6  -3    1.66    0.56
   8   6  -3    2.73    0.98
   6  -6  -3    1.45    0.66
  -6  -6   3    1.10    0.87
   6  -6  -3    0.97    0.53
   6  -6  -3    0.55    0.49
   6   6  -3   -0.01    0.84
  -4  -6   3   10.80    1.43
   4  -6  -3    9.63    0.95
   4  -6  -3   11.86    1.16
   4  -6  -3   11.29    1.06
   4   6  -3   12.52    1.51
  -2  -6   3    0.23    0.80
   2  -6  -3    0.67    0.54
   2  -6  -3    0.54    0.47
   2  -6  -3    1.33    0.53
   0  -6  -3    1.31    0.64
   0  -6  -3    1.98    0.58
   0  -6   3    0.99    0.87
   0   6   3    0.80    0.70
   0   6  -3    1.13    0.83
  -2  -6  -3  115.53    3.69
   2  -6   3  101.34    3.91
   2   6   3  118.64    3.84
   2   6   3  115.13    4.05
  -2   6  -3  112.58    3.94
  -4  -6  -3   99.71    3.42
   4  -6   3   98.43    3.75
   4   6   3   99.57    3.82
   4   6   3   99.47    3.54
   6  -6   3   10.90    1.43
  -6  -6  -3   10.09    1.21
   6   6   3    9.46    1.29
   6   6   3   10.64    1.54
   8  -6   3   -0.95    0.80
   8   6   3    1.36    1.09
   8   6   3   -0.89    0.69
  10  -6   3   16.01    1.78
  10   6   3   15.12    1.99
  10   6   3   14.60    1.61
  12  -6   3   10.20    1.60
  12   6   3    7.51    1.38
  12   6   3    7.29    1.56
  14  -6   3    0.54    1.10
  14  -6   3   -0.03    1.15
  14   6   3    0.64    1.11
  14   6   3   -1.07    0.87
  16  -6   3   10.18    1.78
  16  -6   3   11.45    1.86
  16   6   3   14.42    2.00
  16   6   3    9.10    1.88
  18  -6   3    3.01    1.40
  18   6   3    6.26    1.61
  18   6   3    6.92    1.85
  20  -6   3    0.72    1.28
  20   6   3    1.34    1.39
  20   6   3    2.08    1.50
  22  -6   3    2.00    1.50
  22   6   3   -0.48    1.40
  22   6   3   -0.08    1.36
  24  -6   3    8.73    2.05
  24   6   3    7.52    2.15
  24   6   3   11.11    2.46
  26  -6   3    3.19    1.76
  26   6   3    1.70    1.85
  26   6   3    5.16    1.99
  31   7  -3   39.79    4.27
  31   7  -3   48.71    4.49
  29   7  -3   16.37    2.90
  29   7  -3   13.58    2.67
  27   7  -3   12.14    2.36
  27   7  -3   14.48    2.59
  25  -7  -3   22.07    2.04
  25   7  -3   17.87    2.64
  25   7  -3   20.81    2.69
  23  -7  -3   14.52    1.66
  23   7  -3   18.76    2.66
  23   7  -3   12.49    2.15
  21  -7  -3   86.36    3.41
  21   7  -3   92.40    4.56
  21   7  -3   84.22    4.51
  19  -7  -3   -0.94    0.72
  19   7  -3    0.98    1.25
  19   7  -3    0.02    1.23
  17   7  -3   53.39    3.36
  17   7  -3   55.51    3.30
 -17   7   3   49.52    2.42
  15  -7  -3    2.66    0.79
  15   7  -3    3.55    1.35
 -15   7   3    3.16    0.81
  13  -7  -3   79.15    2.84
 -13   7   3   75.56    2.78
  13   7  -3   74.54    3.61
  11  -7  -3   21.29    1.40
  11   7  -3   20.15    2.11
 -11   7   3   18.58    1.36
   9  -7  -3  166.33    4.89
   9  -7  -3  166.60    4.74
  -9  -7   3  169.15    5.78
   9   7  -3  166.55    5.68
   7  -7  -3  179.36    5.03
   7  -7  -3  182.37    5.23
  -7  -7   3  178.26    5.94
   7   7  -3  181.27    5.95
  -5  -7   3    5.83    1.24
   5  -7  -3    5.03    0.82
   5  -7  -3    6.51    0.93
   5   7  -3    4.79    1.29
  -3  -7   3   80.74    3.53
   3  -7  -3   87.81    3.12
   3  -7  -3   80.11    2.95
   3   7  -3   90.20    3.74
   1  -7  -3    0.43    0.64
  -1  -7   3    0.25    0.86
   1  -7   3  159.07    5.27
   1   7   3  158.06    5.04
   3  -7   3   66.71    3.10
   3   7   3   65.18    3.12
   3   7   3   72.25    3.02
   5  -7   3   73.22    3.27
   5   7   3   68.94    3.37
   5   7   3   67.67    3.03
   7  -7   3   51.19    2.70
   7   7   3   43.68    2.44
   7   7   3   39.07    2.74
   9  -7   3   48.56    2.76
   9   7   3   41.25    2.91
   9   7   3   46.83    2.66
  11  -7   3    4.40    1.30
  11   7   3    6.30    1.37
  11   7   3    5.04    1.53
  13  -7   3   50.52    3.10
  13   7   3   56.51    3.14
  13   7   3   54.03    3.39
  15  -7   3   19.32    2.27
  15  -7   3   20.78    2.30
  15   7   3   20.43    2.20
  15   7   3   21.83    2.58
  17  -7   3    0.45    1.12
  17  -7   3    0.19    1.22
  17   7   3    0.37    1.19
  17   7   3    0.44    1.43
  19  -7   3   11.53    2.05
  19   7   3   18.90    2.71
  19   7   3   14.41    2.22
  21  -7   3    2.80    1.56
  21   7   3    1.75    1.50
  21   7   3    1.33    1.59
  23  -7   3   21.15    2.64
  23   7   3   27.23    3.36
  23   7   3   31.63    3.33
  25  -7   3    1.81    1.61
  25   7   3    1.07    1.79
  25   7   3   -1.72    1.61
  30   8  -3    0.98    1.81
  30   8  -3    2.31    1.98
  28   8  -3   -0.36    1.82
  28   8  -3    1.91    1.96
  26   8  -3   13.36    2.68
  26   8  -3    9.43    2.26
  24   8  -3    4.95    1.84
  24   8  -3    5.76    1.92
  22  -8  -3    5.15    1.22
  22   8  -3    5.63    1.84
  22   8  -3    3.78    1.62
  20  -8  -3   10.54    1.44
  20   8  -3   10.49    2.08
  18   8  -3   -0.23    1.17
  16  -8  -3    0.10    0.71
  16   8  -3    0.74    1.26
  14  -8  -3    0.84    0.71
 -14   8   3    0.34    0.70
  14   8  -3   -1.16    1.02
  12  -8  -3    3.02    0.81
 -12  -8   3    1.44    1.24
  12   8  -3    1.16    1.23
 -12   8   3    1.63    0.76
  10  -8  -3   34.23    1.84
 -10  -8   3   37.11    2.70
  10  -8  -3   35.07    1.92
  10   8  -3   33.35    2.77
  -8  -8   3   13.68    1.91
   8  -8  -3   10.54    1.17
   8   8  -3   10.87    1.67
  -6  -8   3   44.04    2.71
   6  -8  -3   37.76    1.94
   6   8  -3   36.47    2.67
  -4  -8   3    3.32    1.18
   4  -8  -3    4.87    0.94
   4   8  -3    6.69    1.49
   2  -8  -3    3.21    0.89
  -2  -8   3    3.79    1.19
   0  -8   3   14.81    1.81
   0  -8  -3   14.58    1.54
   2  -8   3    1.38    1.03
  -2  -8  -3    2.05    0.91
   2   8   3    1.81    0.93
   4  -8   3   16.69    1.88
   4   8   3   12.18    1.56
   6  -8   3    4.29    1.25
   6   8   3    2.04    1.08
   6   8   3    2.37    1.21
   8  -8   3    3.40    1.27
   8   8   3    1.02    1.15
   8   8   3    1.66    1.03
  10  -8   3    4.08    1.28
  10   8   3    5.44    1.33
  10   8   3    7.91    1.80
  12  -8   3    3.98    1.32
  12   8   3    4.32    1.32
  12   8   3    2.72    1.37
  14  -8   3   15.21    2.07
  14   8   3   17.24    2.11
  14   8   3   17.82    2.48
  16  -8   3   10.44    1.83
  16  -8   3    4.83    1.56
  16   8   3   11.86    1.98
  16   8   3    3.70    1.89
  18  -8   3    4.40    1.64
  18   8   3    7.02    1.77
  18   8   3    4.06    1.81
  20  -8   3    2.59    1.58
  20   8   3    3.62    1.62
  20   8   3    4.68    1.80
  22  -8   3    1.25    1.53
  22   8   3    1.82    1.66
  22   8   3    1.90    1.89
  24  -8   3   -0.47    1.67
  24   8   3    2.35    1.99
  24   8   3    1.43    1.66
  27   9  -3   12.25    2.64
  25   9  -3    8.29    2.31
  23   9  -3   28.12    3.18
  21   9  -3   33.42    3.25
  19   9  -3   11.75    2.18
  17  -9  -3   73.96    3.07
  17   9  -3   73.56    4.27
  15  -9  -3    3.45    1.03
  15   9  -3    5.33    1.69
 -13  -9   3  100.53    4.88
  13  -9  -3  105.98    3.72
  13   9  -3  115.62    4.94
  11  -9  -3    3.32    0.93
 -11  -9   3    2.20    1.39
  11   9  -3    3.50    1.50
  -9  -9   3    7.19    1.66
   9  -9  -3    8.33    1.17
   9   9  -3    7.94    1.63
  -7  -9   3   45.30    3.00
   7  -9  -3   47.05    2.29
   7   9  -3   49.22    3.15
   5  -9  -3   -0.06    0.70
  -5  -9   3    0.42    1.06
   5   9  -3    0.35    1.21
   3  -9  -3   34.96    2.08
  -3  -9   3   34.36    2.58
  -1  -9   3   28.63    2.48
   1  -9  -3   29.65    2.02
   1  -9   3   30.37    2.65
  -1  -9  -3   34.33    2.25
  -3  -9  -3   18.22    1.95
   3  -9   3   21.27    2.15
   3   9   3   21.59    2.10
   5  -9   3   31.49    2.66
   5   9   3   30.65    2.50
   7  -9   3    8.91    1.69
   7   9   3   10.13    1.70
   9  -9   3   20.60    2.26
   9   9   3   17.65    2.04
   9   9   3   17.50    2.26
  11  -9   3   11.35    1.87
  11   9   3    8.86    1.93
  11   9   3   11.71    1.82
  13  -9   3  101.75    4.70
  13   9   3  112.22    5.48
  13   9   3  112.32    4.82
  15  -9   3   27.81    2.82
  15   9   3   28.84    2.79
  15   9   3   24.39    2.99
  17  -9   3   14.46    2.20
  17  -9   3   15.90    2.28
  17   9   3   15.69    2.32
  17   9   3   11.26    2.38
  19  -9   3   20.70    2.50
  19   9   3   23.15    3.19
  19   9   3   20.54    2.67
  21  -9   3   -1.10    1.46
  21   9   3    1.96    1.73
  21   9   3    1.24    1.80
  24  10  -3    2.15    1.83
  22  10  -3    1.95    1.85
  20  10  -3   -1.20    1.52
  18  10  -3    4.11    1.79
 -16 -10   3    9.45    2.24
  16  10  -3    9.86    2.08
 -14 -10   3   41.10    3.66
  14  10  -3   30.83    3.09
 -12 -10   3    1.75    1.47
  12 -10  -3   -0.20    0.89
  12  10  -3    0.10    1.40
  10 -10  -3   12.54    1.43
 -10 -10   3   11.64    2.00
  10  10  -3    9.04    1.84
  -8 -10   3    1.31    1.26
   8 -10  -3   -0.21    0.78
   8  10  -3    0.81    1.39
  -6 -10   3    2.29    1.29
   6 -10  -3    3.45    1.00
   4 -10  -3    1.77    0.90
  -4 -10   3    2.42    1.26
   2 -10  -3    7.23    1.35
  -2 -10   3    7.85    1.62
   0 -10  -3    0.48    0.88
   0 -10   3   -0.62    1.04
  -2 -10  -3    0.06    0.99
   2 -10   3    1.01    1.17
  -4 -10  -3   -1.51    0.94
   4 -10   3    0.09    1.10
   4  10   3    2.42    1.26
  -6 -10  -3    0.05    1.08
   6 -10   3   -0.52    1.06
   6  10   3    0.81    1.19
   8 -10   3   10.17    1.81
   8  10   3    9.31    1.78
  10 -10   3    3.73    1.52
  10  10   3    2.30    1.50
  12 -10   3    2.19    1.39
  12  10   3    1.93    1.45
  14 -10   3   -0.23    1.22
  14  10   3   -1.18    1.42
  14  10   3   -0.74    1.31
  16 -10   3   -0.44    1.29
  16  10   3    1.15    1.78
  16  10   3   -0.09    1.47
  18 -10   3   -1.13    1.61
  18  10   3   -1.69    1.56
  18  10   3    1.37    1.81
 -21 -11   3   48.03    4.50
  21  11  -3   49.84    4.32
 -19 -11   3    5.57    2.24
  19  11  -3    7.20    2.23
 -17 -11   3   32.65    3.53
  17  11  -3   31.27    3.36
 -15 -11   3    0.08    1.47
  15  11  -3   -0.19    1.62
 -13 -11   3   31.37    3.24
  13  11  -3   34.16    3.40
 -11 -11   3    1.80    1.49
  11  11  -3    0.05    1.55
  -9 -11   3   28.17    3.00
   9  11  -3   24.20    2.82
  -7 -11   3   78.02    4.25
   5 -11  -3    0.14    0.94
  -5 -11   3    0.03    1.26
   3 -11  -3   51.26    2.81
  -3 -11   3   51.40    3.35
  -1 -11   3   25.80    2.66
   1 -11  -3   21.10    2.18
  -1 -11  -3   82.83    3.90
   1 -11   3   90.84    4.33
  -3 -11  -3    0.37    1.11
   3 -11   3    0.72    1.25
  -5 -11  -3   26.72    2.66
   5 -11   3   24.61    2.62
  -7 -11  -3   19.77    2.49
   7 -11   3   15.80    2.20
   7  11   3   26.74    2.71
  -9 -11  -3   32.30    3.20
   9 -11   3   32.74    2.97
   9  11   3   29.02    2.95
  11 -11   3    8.51    1.88
  11  11   3   10.53    2.08
  13  11   3   61.44    4.03
  15  11   3   25.14    2.96
 -18 -12   3    2.74    2.03
  18  12  -3    2.43    2.06
 -16 -12   3    3.97    2.13
  16  12  -3    4.21    1.99
 -14 -12   3    7.46    2.18
  14  12  -3    6.17    2.21
 -12 -12   3    3.15    1.85
  12  12  -3    1.42    1.88
 -10 -12   3   -0.88    1.42
  10  12  -3    2.20    1.69
  -8 -12   3    2.53    1.58
  -6 -12   3   15.98    2.39
  -4 -12   3    3.08    1.53
  -2 -12   3   36.93    3.23
   0 -12   3    7.98    1.88
   2 -12   3    7.13    1.79
  -2 -12  -3    6.54    1.73
   4 -12   3    0.67    1.41
  -4 -12  -3    1.45    1.37
  -6 -12  -3    7.81    1.87
   6 -12   3    5.48    2.79
  -8 -12  -3   14.79    2.33
   8  12   3   11.66    2.18
 -10 -12  -3   -0.32    1.45
  10  12   3   -2.96    1.42
 -12 -12  -3   21.79    3.01
  12  12   3   13.20    2.42
 -11 -13   3   27.87    3.30
  -9 -13   3   10.41    2.29
  -7 -13   3   22.51    2.89
  -5 -13   3    1.81    1.69
  -3 -13   3   12.25    2.26
  36   0  -4    8.29    2.07
  36   0  -4    9.40    2.64
  34   0  -4   -2.41    1.63
  34   0  -4    0.14    1.26
  32   0  -4   69.11    3.95
  32   0  -4   72.04    4.48
  30   0  -4   52.74    3.28
  30   0  -4   56.71    3.98
  28   0  -4  153.30    5.55
  28   0  -4  142.35    5.94
  26   0  -4   40.02    2.57
  26   0  -4   34.50    2.98
  24   0  -4    2.69    1.06
  22   0  -4    0.76    0.84
  20   0  -4   17.04    1.60
 -18   0   4   89.37    3.22
  18   0  -4   94.87    3.30
  16   0  -4  231.45    6.28
 -16   0   4  232.59    6.24
  14   0  -4   55.36    2.12
 -14   0   4   56.99    2.12
  12   0  -4   84.88    2.96
 -12   0   4   92.74    2.73
  12   0  -4   87.68    2.69
  10   0  -4   11.21    1.01
 -10   0   4    9.30    0.79
  10   0  -4   10.86    0.85
   8   0  -4    2.40    0.57
  -8   0   4    1.77    0.43
  -6   0   4  705.07   16.12
   6   0  -4  698.16   16.08
  -6   0   4  705.85   16.08
  -4   0   4   41.66    1.28
  -4   0   4   44.73    1.47
   4   0  -4   42.32    1.44
   4   0  -4   42.71    1.29
   2   0  -4  392.84    9.22
  -2   0   4  371.91    9.20
  -2   0   4  401.11    8.97
   0   0   4   14.30    1.02
  -2   0  -4  192.62    5.24
   2   0   4  206.87    5.25
   2   0   4  182.60    5.26
  -4   0  -4    0.76    0.62
   4   0   4    2.16    0.79
  -4   0  -4    2.38    0.76
   4   0   4    1.77    0.78
  -6   0  -4   37.13    1.89
  -6   0  -4   39.92    2.06
   6   0   4   40.28    2.10
   8   0   4  215.55    6.38
  -8   0  -4  226.74    6.40
  -8   0  -4  225.68    6.49
  10   0   4   26.68    1.91
  12   0   4  215.65    6.66
  14   0   4   75.09    3.45
  16   0   4   17.57    2.02
  18   0   4    1.40    1.13
  20   0   4   45.66    3.11
  22   0   4   41.36    3.52
  24   0   4   73.43    4.26
  26   0   4    5.86    2.00
  28   0   4   36.12    3.60
  30   0   4   13.33    2.92
  30   0   4    9.42    2.60
  37  -1  -4    4.15    1.67
  37  -1  -4    2.30    2.28
  37   1  -4    4.06    2.24
  37   1  -4    3.33    1.78
  35  -1  -4    3.86    1.60
  35  -1  -4    3.79    2.01
  35   1  -4    1.06    1.84
  35   1  -4    1.72    1.57
  33  -1  -4    2.54    1.85
  33  -1  -4    5.18    1.57
  33   1  -4    6.28    2.10
  33   1  -4    5.78    1.77
  31  -1  -4    1.43    1.23
  31   1  -4    3.30    1.40
  31   1  -4    3.38    1.59
  29  -1  -4    2.99    1.18
  29   1  -4    1.17    1.44
  29   1  -4    3.46    1.38
  27  -1  -4    0.46    0.97
  27   1  -4   -0.09    1.25
  27   1  -4    0.09    0.89
  25  -1  -4    4.13    1.14
  25   1  -4    3.56    1.44
  25   1  -4    1.07    0.91
  23  -1  -4   10.91    1.38
  23   1  -4   14.66    1.73
  23   1  -4    7.55    1.49
  21  -1  -4   -0.66    0.64
  21   1  -4   -0.21    0.94
  21   1  -4    0.23    0.76
  19  -1  -4    9.33    1.13
 -19   1   4    9.16    1.12
  19   1  -4    8.52    1.21
  19   1  -4    8.53    1.38
  17  -1  -4    2.19    0.71
 -17  -1   4    2.34    0.84
  17   1  -4    2.28    0.91
 -17   1   4    2.85    0.74
  17   1  -4    1.64    0.75
  15  -1  -4   46.40    1.87
 -15  -1   4   47.72    2.13
 -15   1   4   47.79    1.86
  15   1  -4   47.17    2.28
  15   1  -4   42.84    2.02
 -13  -1   4   54.81    2.10
  13  -1  -4   52.89    1.85
  13   1  -4   54.42    2.19
  13   1  -4   54.53    2.36
 -13   1   4   51.18    1.85
 -11  -1   4  136.18    3.99
  11  -1  -4  136.15    3.48
 -11  -1   4  135.88    3.84
  11   1  -4  131.03    3.81
  11   1  -4  129.64    3.97
 -11   1   4  136.37    3.49
  -9  -1   4   76.24    2.49
   9  -1  -4   74.72    2.00
  -9  -1   4   79.23    2.45
  -9   1   4   77.91    2.01
   9   1  -4   76.41    2.44
   9   1  -4   76.68    2.57
  -7  -1   4    0.33    0.45
  -7   1   4    1.11    0.19
   7   1  -4    0.54    0.49
  -5  -1   4    9.97    0.76
  -5  -1   4    6.11    0.69
   5  -1  -4    8.97    0.51
   5   1  -4    9.08    0.81
  -5   1   4    8.01    0.46
  -5   1   4    9.14    0.53
   5   1  -4    7.98    0.67
   3  -1  -4   19.93    0.82
  -3  -1   4   19.24    0.99
   3  -1  -4   19.20    0.84
  -3  -1   4   19.16    1.15
  -3   1   4   18.30    0.85
  -3   1   4   19.64    0.86
   3   1  -4   20.05    1.01
   3   1  -4   18.46    1.09
   1  -1  -4   38.72    1.48
   1  -1  -4   39.93    1.47
  -1  -1   4   40.52    1.71
  -1   1   4   39.93    1.51
   1   1  -4   40.22    1.67
  -1   1   4   40.04    1.52
  -1  -1  -4   12.47    1.02
   1  -1   4   10.26    1.02
  -1  -1  -4   12.41    1.01
  -1   1  -4   11.11    1.05
   1   1   4   12.24    1.02
  -3  -1  -4  112.94    3.54
  -3  -1  -4  118.50    3.64
   3  -1   4  119.07    3.76
   3   1   4  120.73    3.67
  -3   1  -4  117.36    3.68
  -5  -1  -4   -0.57    0.60
   5  -1   4    0.49    0.77
   5  -1   4   -0.18    0.69
  -5  -1  -4    0.40    0.61
   5   1   4    0.40    0.74
  -5   1  -4    1.19    0.69
   7  -1   4   20.01    1.66
  -7  -1  -4   15.56    1.46
   7  -1   4   16.36    1.58
  -7  -1  -4   20.12    1.71
  -7   1  -4   16.85    1.57
   7   1   4   13.70    1.41
   9  -1   4    1.34    0.85
   9   1   4    0.52    0.79
  11  -1   4    7.90    1.33
  11   1   4    9.18    1.34
  13  -1   4    6.37    1.33
  13   1   4    6.59    1.31
  15  -1   4    0.92    1.04
  15   1   4   -0.50    0.91
  17  -1   4    4.89    1.38
  17   1   4    3.98    1.31
  19  -1   4    1.77    1.24
  19   1   4    1.11    1.17
  21  -1   4    0.94    1.17
  21   1   4    0.84    1.22
  23  -1   4    5.86    1.75
  23   1   4    1.01    1.51
  23   1   4    1.80    1.59
  25  -1   4    6.15    1.91
  25   1   4   10.68    2.21
  25   1   4    7.49    2.16
  27  -1   4   -1.97    1.39
  27   1   4    0.03    1.56
  27   1   4    0.52    1.63
  29  -1   4   -0.36    1.71
  29   1   4   -1.99    1.86
  29   1   4    4.96    2.02
  36  -2  -4   31.82    2.99
  36   2  -4   21.74    3.03
  36   2  -4   17.34    2.91
  34  -2  -4    8.38    1.89
  34   2  -4   12.00    2.26
  34   2  -4    7.89    2.22
  32  -2  -4    9.23    1.71
  32   2  -4   11.59    2.16
  32   2  -4    6.57    2.10
  30  -2  -4   11.98    1.76
  30   2  -4   11.54    1.97
  30   2  -4   12.12    2.27
  28  -2  -4  132.33    4.91
  28   2  -4  128.46    5.29
  28   2  -4  133.98    5.73
  26  -2  -4    1.72    0.94
  26   2  -4    2.09    1.32
  26   2  -4   -0.51    1.06
  24  -2  -4  101.99    3.82
  24   2  -4   97.41    4.39
  24   2  -4  109.06    4.40
  22  -2  -4    4.66    0.98
  22   2  -4    5.09    1.19
  22   2  -4    4.54    1.32
  20  -2  -4  154.36    4.70
  20   2  -4  150.14    5.18
 -20   2   4  157.88    4.72
  20   2  -4  159.78    5.44
  18  -2  -4   56.52    2.22
  18   2  -4   54.78    2.66
  18   2  -4   53.22    2.71
 -18   2   4   56.19    2.23
 -18   2   4   58.04    2.48
  16  -2  -4  322.31    8.14
 -16  -2   4  336.95    8.72
  16   2  -4  325.95    8.88
 -16   2   4  320.09    8.14
 -16   2   4  331.17    8.45
  16   2  -4  324.51    8.74
 -14  -2   4  326.75    8.59
  14  -2  -4  325.22    8.01
 -14  -2   4  336.84    8.72
  14   2  -4  327.02    8.65
  14   2  -4  332.89    8.79
 -12  -2   4   42.54    2.03
 -12  -2   4   39.34    1.90
  12  -2  -4   43.74    1.43
  12   2  -4   44.42    2.01
  12   2  -4   42.73    2.05
 -10  -2   4   58.69    2.26
  10  -2  -4   56.09    1.57
 -10  -2   4   59.48    2.30
  10   2  -4   59.13    2.30
  10   2  -4   58.51    2.36
  -8  -2   4    6.48    0.82
  -8  -2   4    7.58    0.88
  -8   2   4    6.87    0.48
   8   2  -4    7.29    0.95
  -6  -2   4  949.88   21.99
  -6  -2   4  953.06   22.14
   6  -2  -4  967.62   21.35
   6   2  -4  944.78   22.02
  -6   2   4  942.18   21.35
  -4  -2   4    1.35    0.71
   4  -2  -4    2.03    0.37
   4  -2  -4    2.46    0.31
  -4  -2   4    2.37    0.61
   4   2  -4    0.88    0.57
  -4   2   4    2.62    0.42
   4   2  -4    3.28    0.73
   2  -2  -4  734.86   16.26
  -2  -2   4  709.32   16.94
   2  -2  -4  715.69   16.61
  -2  -2   4  748.42   16.86
   2   2  -4  703.87   16.90
  -2   2   4  712.69   16.62
  -2   2   4  731.69   16.27
   2   2  -4  708.15   16.84
   0  -2  -4   42.18    1.65
   0  -2   4   39.74    1.90
   0   2   4   43.20    1.70
   0   2   4   41.60    1.34
   0   2  -4   42.30    1.86
   2  -2   4  193.38    5.44
  -2  -2  -4  194.27    5.26
   2   2   4  189.99    4.89
   2   2   4  196.01    5.33
  -2   2  -4  195.79    5.40
   4  -2   4   10.75    1.26
  -4  -2  -4   11.48    1.23
   4   2   4   11.15    0.97
  -4   2  -4    9.83    1.14
   4   2   4    8.79    1.09
   6  -2   4  336.76    8.95
  -6  -2  -4  349.05    8.87
  -6   2  -4  330.59    8.84
   6   2   4  325.61    8.82
   6   2   4  333.34    8.49
   8  -2   4   92.99    3.59
   8  -2   4   95.05    3.67
   8   2   4   92.25    3.57
  -8   2  -4   99.26    3.89
   8   2   4   89.03    3.22
  10  -2   4    0.34    0.86
  10  -2   4    0.21    0.93
  10   2   4    0.99    0.73
  10   2   4    0.62    0.85
  12  -2   4   56.77    2.86
  12   2   4   61.43    3.04
  12   2   4   65.33    2.92
  14  -2   4    1.57    1.13
  14   2   4    1.32    1.01
  14   2   4    1.49    0.94
  16  -2   4  120.85    4.85
  16   2   4  128.30    4.87
  16   2   4  124.52    5.01
  18  -2   4    0.89    1.23
  18   2   4    0.69    1.13
  18   2   4    2.55    1.34
  20  -2   4  116.53    5.00
  20   2   4  111.00    5.03
  20   2   4  122.27    5.22
  22  -2   4   48.56    3.24
  22   2   4   51.75    3.56
  22   2   4   35.90    3.36
  24  -2   4   11.97    2.19
  24   2   4    8.56    1.99
  24   2   4   10.55    2.24
  26  -2   4    6.03    1.89
  26   2   4    4.05    1.92
  26   2   4    3.72    1.94
  28  -2   4   29.52    3.32
  28   2   4   32.98    3.77
  28   2   4   29.64    3.49
  37   3  -4    1.79    2.06
  37   3  -4    2.03    1.66
  35  -3  -4    0.39    1.32
  35   3  -4    1.42    1.53
  35   3  -4    0.98    1.85
  33  -3  -4   17.80    2.22
  33   3  -4   20.40    2.83
  33   3  -4   18.44    2.77
  31  -3  -4   18.97    2.09
  31   3  -4   17.70    2.50
  31   3  -4   14.31    2.46
  29  -3  -4    0.51    0.98
  29   3  -4    0.57    1.19
  29   3  -4   -1.51    1.32
  27  -3  -4    4.45    1.22
  27   3  -4    6.96    1.76
  27   3  -4    5.00    1.49
  25  -3  -4   75.57    3.20
  25   3  -4   70.01    3.67
  25   3  -4   75.71    4.03
  23  -3  -4    4.12    0.96
  23   3  -4    4.49    1.43
  23   3  -4    2.69    1.17
  21  -3  -4   26.38    1.66
  21   3  -4   28.38    2.35
  21   3  -4   24.21    2.24
  19  -3  -4   49.35    2.11
  19   3  -4   49.31    2.75
  19   3  -4   54.26    2.82
 -19   3   4   51.58    2.44
  17  -3  -4   42.41    1.78
 -17   3   4   45.30    2.08
  17   3  -4   45.37    2.46
  17   3  -4   43.54    2.46
  15  -3  -4   10.10    0.87
  15   3  -4    6.53    1.13
  15   3  -4    8.93    1.35
 -15   3   4    9.99    1.06
  13  -3  -4   48.53    1.67
 -13  -3   4   53.27    2.41
 -13  -3   4   49.13    2.35
 -13   3   4   51.31    1.95
  13   3  -4   51.24    2.49
  13   3  -4   49.83    2.37
  11  -3  -4   23.38    0.98
 -11  -3   4   25.86    1.68
 -11  -3   4   27.32    1.67
 -11   3   4   24.87    1.11
  11   3  -4   25.73    1.74
  11   3  -4   24.03    1.71
  -9  -3   4   15.12    1.31
  -9  -3   4   14.05    1.26
  -9   3   4   14.20    0.71
   9   3  -4   17.22    1.45
   7  -3  -4  157.99    3.84
  -7  -3   4  156.90    4.51
  -7  -3   4  161.58    4.73
  -7  -3   4  157.87    4.54
   7   3  -4  155.00    4.60
   5  -3  -4  233.18    5.60
  -5  -3   4  233.92    6.29
  -5  -3   4  233.91    6.15
   5  -3  -4  229.63    5.40
   5   3  -4  235.39    6.22
  -5   3   4  231.83    5.62
   5   3  -4  221.05    6.14
  -3  -3   4   59.54    2.41
   3  -3  -4   59.20    1.91
  -3  -3   4   58.96    2.31
   3  -3  -4   60.72    1.81
   3   3  -4   61.77    2.40
   3   3  -4   62.63    2.37
  -3   3   4   59.71    1.99
   1  -3  -4  218.62    5.22
  -1  -3   4  214.88    5.88
   1  -3  -4  212.35    5.51
  -1  -3   4  216.92    5.78
  -1   3   4  211.86    5.23
   1   3  -4  206.95    5.77
  -1   3   4  206.07    5.54
  -1  -3  -4    7.43    0.64
  -1  -3  -4    5.73    0.80
   1  -3   4    5.81    1.04
  -1   3  -4    6.11    1.00
   1   3   4    7.16    0.70
   1   3   4    5.54    0.87
  -3  -3  -4   14.00    1.29
  -3  -3  -4   10.93    0.87
   3  -3   4    6.35    1.06
   3   3   4    8.45    1.16
   3   3   4    9.89    0.88
  -3   3  -4    8.86    1.07
   5  -3   4    1.11    0.84
  -5  -3  -4    0.18    0.73
   5   3   4    0.65    0.84
  -5   3  -4    0.14    0.75
   5   3   4    0.25    0.56
   7  -3   4  150.47    4.82
  -7   3  -4  136.83    4.62
   7   3   4  134.14    4.64
   7   3   4  146.97    4.33
   9  -3   4   31.57    2.09
   9  -3   4   31.01    2.17
   9   3   4   28.46    2.02
   9   3   4   26.34    1.74
  11  -3   4   33.44    2.34
  11  -3   4   33.98    2.16
  11   3   4   32.87    2.08
  11   3   4   30.22    2.21
  13  -3   4   58.40    2.95
  13   3   4   53.18    2.80
  13   3   4   60.46    3.23
  15  -3   4    1.28    1.07
  15   3   4    2.45    1.22
  15   3   4    0.76    0.99
  17  -3   4   31.52    2.72
  17   3   4   29.56    2.55
  17   3   4   30.90    2.85
  19  -3   4    0.74    1.16
  19   3   4   -1.37    1.02
  19   3   4    2.70    1.38
  21  -3   4   -0.87    1.27
  21   3   4    4.70    1.65
  21   3   4    2.51    1.52
  23  -3   4    7.07    1.70
  23   3   4    4.04    1.73
  23   3   4    2.69    1.56
  25  -3   4    2.06    1.60
  25   3   4    1.21    1.62
  25   3   4    5.67    2.08
  27  -3   4    1.03    1.64
  27   3   4    0.33    1.83
  27   3   4    1.46    1.81
  29  -3   4    1.68    1.77
  29   3   4   -0.63    1.86
  29   3   4    3.32    1.98
  36   4  -4   10.97    2.56
  36   4  -4   18.41    3.07
  34  -4  -4   21.19    2.91
  34   4  -4   23.59    3.15
  34   4  -4   21.07    2.86
  32  -4  -4   34.85    2.81
  32   4  -4   39.50    3.83
  32   4  -4   29.23    3.16
  30  -4  -4   21.84    2.20
  30   4  -4   24.32    3.10
  30   4  -4   23.06    2.83
  28  -4  -4   36.68    2.38
  28   4  -4   29.98    2.97
  28   4  -4   35.13    3.15
  26  -4  -4   -0.82    0.75
  26   4  -4    1.54    1.24
  26   4  -4    0.39    1.18
  24  -4  -4   93.96    3.57
  24   4  -4  101.73    4.55
  24   4  -4   95.55    4.53
  22  -4  -4   23.07    1.64
  22   4  -4   23.86    2.40
  22   4  -4   28.02    2.50
  20  -4  -4  151.14    4.59
 -20   4   4  159.95    4.99
  20   4  -4  151.65    5.48
  20   4  -4  157.42    5.61
  18  -4  -4    3.29    0.72
 -18   4   4    3.57    0.85
  18   4  -4    3.50    1.20
  18   4  -4    4.98    1.20
  16  -4  -4  103.73    3.17
  16   4  -4  105.57    4.09
 -16   4   4  107.00    3.42
  16   4  -4  109.43    4.10
  14  -4  -4  147.11    3.90
  14   4  -4  140.96    4.81
 -14   4   4  145.44    4.08
  14   4  -4  138.44    4.79
 -12   4   4   58.68    1.97
  12   4  -4   61.95    2.77
  12   4  -4   57.08    2.65
  10  -4  -4  570.32   13.24
 -10  -4   4  567.97   14.14
 -10  -4   4  590.45   14.22
 -10   4   4  562.82   13.24
  10   4  -4  580.08   14.26
  -8  -4   4  163.09    4.74
   8  -4  -4  157.36    3.82
   8  -4  -4  153.62    3.97
  -8  -4   4  158.00    4.71
  -8  -4   4  149.08    4.83
   8   4  -4  151.11    4.72
   6  -4  -4  546.03   12.85
   6  -4  -4  548.80   12.65
  -6  -4   4  572.07   13.58
  -6  -4   4  536.55   13.64
   6  -4  -4  546.67   13.09
   6   4  -4  557.99   13.61
  -4  -4   4    1.01    0.67
  -4  -4   4    1.42    0.81
   4  -4  -4    0.55    0.39
   4  -4  -4    0.51    0.41
   4   4  -4    1.20    0.77
  -4   4   4    0.87    0.52
   4   4  -4    0.78    0.73
  -2  -4   4  274.81    7.47
  -2  -4   4  275.63    7.39
   2  -4  -4  284.39    7.04
   2  -4  -4  279.77    6.85
   2   4  -4  280.89    7.41
  -2   4   4  269.02    7.08
  -2   4   4  271.84    6.88
   2   4  -4  276.39    7.48
   0  -4   4   78.43    3.03
   0  -4  -4   76.80    2.42
   0  -4   4   78.87    2.93
   0  -4  -4   75.67    2.67
   0   4  -4   79.77    2.95
   0   4   4   78.90    2.80
   0   4   4   80.75    2.52
  -2  -4  -4  149.66    4.14
  -2  -4  -4  149.98    4.52
   2  -4   4  152.91    4.78
   2  -4   4  155.46    4.75
  -2   4  -4  145.75    4.63
   2   4   4  153.99    4.65
   2   4   4  150.98    4.21
   4  -4   4   58.47    2.86
  -4  -4  -4   54.29    2.43
  -4  -4  -4   56.52    2.16
   4   4   4   59.61    2.60
   4   4   4   57.57    2.23
  -4   4  -4   58.37    2.56
   6  -4   4   62.43    2.88
  -6   4  -4   56.94    2.71
   6   4   4   61.27    2.46
   6   4   4   63.35    2.84
   8  -4   4   71.36    3.16
   8   4   4   69.88    2.81
   8   4   4   68.37    3.14
  10  -4   4   78.74    3.53
  10   4   4   84.23    3.73
  10   4   4   78.69    3.22
  12  -4   4   47.76    2.80
  12  -4   4   43.96    2.81
  12   4   4   51.16    2.92
  12   4   4   49.96    2.60
  14  -4   4    6.69    1.38
  14   4   4    8.19    1.41
  14   4   4    9.57    1.80
  16  -4   4   39.73    2.79
  16   4   4   30.75    2.86
  16   4   4   36.36    2.64
  18  -4   4    0.96    1.27
  18   4   4    0.53    1.34
  18   4   4    1.35    1.21
  20  -4   4   57.43    3.59
  20   4   4   59.39    3.84
  20   4   4   58.73    3.62
  22  -4   4    1.01    1.34
  22   4   4    0.79    1.37
  22   4   4   -0.42    1.31
  24  -4   4   27.54    2.91
  24   4   4   25.12    3.10
  24   4   4   25.94    2.92
  26  -4   4    8.90    2.08
  26   4   4    8.12    2.16
  26   4   4    9.87    2.32
  28  -4   4   19.85    2.88
  28   4   4   22.17    3.18
  28   4   4   24.86    3.44
  35   5  -4   13.44    2.79
  35   5  -4   13.15    2.80
  33   5  -4   -0.34    1.61
  33   5  -4   -0.68    1.54
  31  -5  -4   -0.90    0.98
  31   5  -4    2.98    1.66
  31   5  -4   -1.24    1.40
  29  -5  -4   -0.70    0.91
  29   5  -4    1.05    1.42
  29   5  -4   -1.36    1.34
  27  -5  -4    0.45    0.83
  27   5  -4    2.35    1.51
  27   5  -4    3.36    1.47
  25  -5  -4    0.74    0.83
  25   5  -4    1.07    1.25
  25   5  -4    0.57    1.21
  23  -5  -4   17.14    1.53
  23   5  -4   17.90    2.28
  23   5  -4   16.02    2.12
  21  -5  -4    7.81    1.09
  21   5  -4    7.23    1.52
  21   5  -4    9.43    1.78
  19  -5  -4    3.39    0.78
  19   5  -4    1.80    1.19
 -19   5   4    4.57    0.97
  19   5  -4    4.38    1.33
  17  -5  -4   10.17    1.01
  17   5  -4   11.36    1.69
 -17   5   4   12.34    1.24
  17   5  -4    9.66    1.54
  15  -5  -4    2.25    0.59
 -15   5   4    2.73    0.68
  15   5  -4    2.05    1.02
  15   5  -4    2.91    1.15
 -13   5   4   23.31    1.28
  13   5  -4   25.10    2.04
  11  -5  -4    7.16    0.72
  11   5  -4    6.00    1.13
 -11   5   4    7.79    0.74
   9  -5  -4   46.11    1.68
  -9  -5   4   45.33    2.49
   9  -5  -4   44.49    1.56
   9   5  -4   45.55    2.46
  -7  -5   4   76.34    3.16
   7  -5  -4   72.30    2.37
   7  -5  -4   74.45    2.27
   7  -5  -4   75.05    2.63
   7   5  -4   76.17    3.12
  -5  -5   4    5.30    1.16
  -5  -5   4    4.57    1.12
   5  -5  -4    4.17    0.69
   5  -5  -4    4.30    0.57
   5  -5  -4    3.92    0.66
   5   5  -4    2.94    0.91
   3  -5  -4    9.53    0.95
   3  -5  -4    9.53    0.88
  -3  -5   4   10.54    1.42
   3   5  -4    9.92    1.33
   3   5  -4   12.26    1.38
  -1  -5   4   56.67    2.71
   1  -5  -4   53.04    2.18
   1  -5  -4   56.02    2.07
   1   5  -4   61.35    2.57
  -1   5   4   60.42    2.42
  -1   5   4   55.82    2.18
  -1  -5  -4   52.58    2.03
  -1  -5  -4   57.84    2.37
   1  -5   4   57.83    2.64
   1   5   4   53.84    2.45
  -1   5  -4   52.11    2.44
   1   5   4   53.67    2.15
  -3  -5  -4    1.75    0.56
   3  -5   4    1.61    0.93
   3   5   4    1.47    0.86
  -3   5  -4   -0.38    0.69
   3   5   4    0.98    0.63
  -5  -5  -4    4.24    0.81
   5  -5   4    4.86    1.12
   5   5   4    2.09    0.74
   5   5   4    3.21    1.09
   7  -5   4    0.29    0.85
  -7  -5  -4   -0.10    0.57
   7   5   4    0.11    0.83
   7   5   4    0.19    0.74
   9  -5   4    4.40    1.16
   9   5   4    4.25    1.17
   9   5   4    4.18    1.03
  11  -5   4    4.31    1.25
  11   5   4    5.64    1.43
  11   5   4    6.86    1.23
  13  -5   4   28.34    2.40
  13  -5   4   29.26    2.56
  13   5   4   22.64    2.05
  13   5   4   30.62    2.79
  15  -5   4   36.17    2.92
  15  -5   4   33.93    2.99
  15   5   4   37.53    2.67
  15   5   4   34.90    3.03
  17  -5   4    5.22    1.56
  17   5   4    5.47    1.53
  17   5   4    6.43    1.83
  19  -5   4    4.45    1.62
  19   5   4    3.90    1.52
  19   5   4    7.88    1.94
  21  -5   4    7.18    1.83
  21   5   4    6.09    2.08
  21   5   4    8.30    1.86
  23  -5   4    5.50    1.76
  23   5   4    0.35    1.36
  23   5   4    2.43    1.58
  25  -5   4    0.62    1.50
  25   5   4   -0.11    1.77
  25   5   4   -1.23    1.47
  27  -5   4   10.32    2.37
  27   5   4    8.69    2.47
  27   5   4   10.00    2.35
  34   6  -4   19.29    2.93
  34   6  -4   10.72    2.66
  32   6  -4   14.58    2.73
  32   6  -4   14.88    2.82
  30   6  -4    5.95    2.07
  30   6  -4    5.54    1.99
  28  -6  -4   12.81    1.62
  28   6  -4   11.09    2.35
  28   6  -4   13.45    2.29
  26  -6  -4    0.44    0.87
  26   6  -4   -0.35    1.45
  26   6  -4   -0.96    1.19
  24  -6  -4   79.38    3.22
  24   6  -4   89.15    4.52
  24   6  -4   76.82    4.36
  22  -6  -4   -0.23    0.70
  22   6  -4   -0.34    1.11
  22   6  -4    0.14    1.26
  20  -6  -4   85.61    3.11
  20   6  -4   85.34    4.17
  20   6  -4   91.93    4.38
 -20   6   4   88.78    3.43
  18  -6  -4    1.75    0.66
  18   6  -4    0.16    1.10
 -18   6   4    0.78    0.72
  18   6  -4    1.90    1.12
 -16   6   4   14.85    1.30
  16   6  -4   12.27    1.72
  16   6  -4   16.90    1.97
  14  -6  -4   46.28    1.91
  14   6  -4   44.57    2.67
 -14   6   4   50.76    1.98
  12  -6  -4    7.73    0.84
  12   6  -4    7.79    1.34
 -12   6   4    9.43    0.89
  10  -6  -4  195.99    5.01
 -10  -6   4  196.87    6.23
  10  -6  -4  187.86    5.15
  10   6  -4  185.99    6.08
   8  -6  -4   -0.12    0.49
   8  -6  -4   -0.46    0.43
   8  -6  -4    0.12    0.41
  -8  -6   4    0.73    0.91
   8   6  -4    0.82    0.85
   6  -6  -4   57.19    2.03
   6  -6  -4   63.50    2.42
  -6  -6   4   63.02    2.94
   6  -6  -4   54.86    2.18
   6   6  -4   60.35    2.90
   4  -6  -4    0.27    0.40
   4  -6  -4    2.21    0.56
  -4  -6   4    1.68    0.94
   4  -6  -4    1.45    0.56
   4   6  -4    0.30    0.79
  -2  -6   4  127.89    4.45
   2  -6  -4  124.93    3.87
   2  -6  -4  126.36    3.97
   0  -6   4   58.54    2.82
   0  -6  -4   56.92    2.45
   0  -6  -4   60.14    2.30
   0   6   4   58.28    2.44
   0   6   4   56.93    2.62
  -2  -6  -4  290.51    7.50
   2  -6   4  279.84    8.03
   2   6   4  281.59    7.97
   2   6   4  282.46    7.60
  -4  -6  -4   64.07    2.59
   4  -6   4   70.82    3.14
   4   6   4   67.92    2.76
   4   6   4   64.63    3.09
   6  -6   4  192.21    6.22
  -6  -6  -4  201.40    5.74
   6   6   4  205.05    5.89
   6   6   4  187.53    6.29
   8  -6   4   42.27    2.57
   8   6   4   41.97    2.69
   8   6   4   46.72    2.43
  10  -6   4   36.74    2.56
  10   6   4   41.53    2.43
  10   6   4   43.03    2.80
  12  -6   4   68.06    3.55
  12   6   4   71.21    3.32
  12   6   4   72.69    3.78
  14  -6   4    0.92    1.16
  14  -6   4    1.50    1.18
  14   6   4    2.31    1.43
  14   6   4    1.39    1.06
  16  -6   4  115.50    5.00
  16  -6   4  114.49    4.87
  16   6   4  118.47    4.81
  16   6   4  114.53    5.27
  18  -6   4    2.33    1.46
  18   6   4   -0.37    1.28
  18   6   4    1.17    1.26
  20  -6   4   66.55    3.88
  20   6   4   70.58    4.54
  20   6   4   60.76    3.89
  22  -6   4    0.44    1.45
  22   6   4    1.97    1.77
  22   6   4   -0.03    1.44
  24  -6   4   12.38    2.34
  24   6   4   16.33    2.61
  24   6   4   18.05    3.01
  26  -6   4   10.98    2.37
  26   6   4   12.55    2.70
  26   6   4   14.11    2.63
  31   7  -4   -2.70    1.40
  31   7  -4   -2.44    1.57
  29   7  -4   -1.64    1.63
  29   7  -4    0.95    1.55
  27   7  -4    7.12    2.18
  27   7  -4    5.51    1.88
  25  -7  -4    4.51    1.12
  25   7  -4    3.91    1.76
  25   7  -4    2.60    1.69
  23  -7  -4   22.50    1.82
  23   7  -4   22.81    2.75
  23   7  -4   18.46    2.37
  21  -7  -4   31.53    1.92
  21   7  -4   26.65    2.76
  21   7  -4   36.12    3.18
  19  -7  -4   15.75    1.44
  19   7  -4   17.36    2.22
 -19   7   4   18.02    1.64
 -17   7   4   -0.07    0.68
  17   7  -4   -0.87    1.01
  15  -7  -4   -0.48    0.55
 -15   7   4    0.64    0.61
  15   7  -4    0.70    1.12
  13  -7  -4   19.22    1.29
  13   7  -4   18.74    2.12
 -13   7   4   20.71    1.31
 -11  -7   4   24.65    2.35
  11  -7  -4   27.83    1.45
  11  -7  -4   25.67    1.48
  11   7  -4   25.73    2.31
   9  -7  -4   54.17    2.16
  -9  -7   4   46.44    2.83
   9  -7  -4   51.42    1.99
   9   7  -4   48.81    2.81
  -7  -7   4   -0.20    0.91
   7  -7  -4   -0.48    0.43
   7  -7  -4   -0.11    0.51
   7   7  -4   -0.53    0.88
   5  -7  -4   -0.68    0.42
  -5  -7   4    1.57    1.03
   5  -7  -4    2.11    0.67
   5   7  -4    1.19    0.96
   3  -7  -4   51.18    2.46
   3  -7  -4   51.42    2.13
   3  -7  -4   49.58    2.23
  -3  -7   4   44.79    2.69
   1  -7  -4   -0.89    0.42
   1  -7  -4   -0.79    0.50
  -1  -7   4    0.01    0.93
  -1  -7  -4    5.39    0.93
   1  -7   4    6.03    1.29
   1   7   4    7.04    1.15
   1   7   4    7.19    1.21
   3  -7   4    0.75    0.95
   3   7   4    0.42    0.81
   3   7   4    0.44    0.93
   5  -7   4    9.97    1.53
   5   7   4    7.32    1.22
   5   7   4    9.72    1.57
   7  -7   4   10.29    1.59
   7   7   4    8.58    1.56
   7   7   4    6.09    1.20
   9  -7   4   -1.06    0.95
   9   7   4    1.00    0.94
   9   7   4   -1.12    1.07
  11  -7   4    1.13    1.13
  11   7   4   -0.93    1.16
  11   7   4    0.47    0.99
  13  -7   4    6.05    1.57
  13   7   4    6.10    1.71
  13   7   4    3.77    1.29
  15  -7   4   28.87    2.76
  15  -7   4   26.79    2.73
  15   7   4   25.87    2.88
  15   7   4   28.68    2.58
  17  -7   4    4.37    1.57
  17  -7   4    5.30    1.62
  17   7   4    2.73    1.60
  17   7   4    6.48    1.71
  19  -7   4    1.44    1.48
  19   7   4    0.99    1.58
  19   7   4    3.67    1.55
  21  -7   4    3.58    1.67
  21   7   4    3.01    1.83
  21   7   4    2.64    1.64
  23  -7   4   -1.18    1.53
  23   7   4    1.55    1.92
  23   7   4    2.46    1.75
  25  -7   4   -0.41    1.59
  25   7   4    0.74    1.88
  25   7   4    1.59    1.96
  30   8  -4    5.33    2.11
  30   8  -4    7.31    2.37
  28   8  -4   19.59    2.91
  28   8  -4   20.74    2.95
  26   8  -4    7.57    2.17
  26   8  -4    5.47    1.87
  24   8  -4   77.46    4.61
  22  -8  -4   10.48    1.50
  22   8  -4   11.90    2.25
  20  -8  -4   25.92    1.95
  20   8  -4   31.52    3.03
  18   8  -4   17.10    2.26
  16  -8  -4   23.16    1.53
  16   8  -4   17.70    2.20
 -14  -8   4   14.49    2.08
  14  -8  -4   13.60    1.26
  14  -8  -4   15.23    1.39
  14   8  -4   15.25    2.09
 -14   8   4   14.86    1.31
 -12  -8   4   75.03    3.95
  12  -8  -4   74.05    2.69
  12  -8  -4   80.18    2.93
  12   8  -4   80.17    3.89
  10  -8  -4   53.98    2.35
 -10  -8   4   55.55    3.22
  10  -8  -4   51.77    2.13
  10   8  -4   53.49    3.22
   8  -8  -4    0.99    0.62
   8  -8  -4    0.51    0.62
  -8  -8   4   -0.29    1.01
   8   8  -4    0.59    1.12
  -6  -8   4   86.79    3.99
   6  -8  -4   92.17    3.10
   6   8  -4   88.92    4.09
   4  -8  -4    1.94    0.71
  -4  -8   4    5.30    1.33
  -2  -8   4  139.31    5.00
   2  -8  -4  125.89    4.24
   0  -8  -4   11.09    1.37
   0  -8   4   11.37    1.69
   2  -8   4   87.82    3.88
   2   8   4   89.94    3.62
   4  -8   4  131.39    4.96
   4   8   4  128.77    4.64
   4   8   4  134.51    5.10
   6  -8   4   10.54    1.65
   6   8   4   13.29    1.90
   6   8   4   11.61    1.56
   8  -8   4   28.18    2.52
   8   8   4   22.05    2.47
   8   8   4   27.46    2.27
  10  -8   4   30.87    2.76
  10   8   4   34.43    3.11
  10   8   4   32.53    2.60
  12  -8   4   27.91    2.66
  12   8   4   27.20    2.93
  12   8   4   26.43    2.45
  14  -8   4    0.68    1.23
  14   8   4   -0.47    1.28
  14   8   4   -0.97    1.05
  16  -8   4   28.12    2.82
  16  -8   4   30.55    2.94
  16   8   4   30.57    3.38
  16   8   4   33.77    2.96
  18  -8   4    2.18    1.55
  18   8   4    3.15    1.87
  18   8   4    4.48    1.65
  20  -8   4    5.69    1.86
  20   8   4   11.57    2.53
  20   8   4    4.91    1.83
  22  -8   4   -2.66    1.38
  22   8   4    2.83    1.73
  22   8   4    0.10    1.86
  29   9  -4    2.84    2.11
  27   9  -4    2.34    1.94
  25   9  -4    9.96    2.25
  23   9  -4   -0.94    1.42
  21   9  -4    4.84    1.82
  19   9  -4    0.56    1.34
  17   9  -4    1.18    1.43
 -15  -9   4    1.46    1.46
  15  -9  -4   -0.72    0.70
  15   9  -4    0.32    1.33
 -13  -9   4    3.41    1.55
  13  -9  -4    2.85    0.84
  13   9  -4    2.57    1.51
 -11  -9   4    1.87    1.40
  11  -9  -4    2.03    0.75
  11   9  -4    0.38    1.30
  -9  -9   4    8.79    1.73
   9  -9  -4   10.28    1.17
   9   9  -4   10.04    1.82
  -7  -9   4    0.15    1.09
   7  -9  -4    0.76    0.73
   7   9  -4    1.38    1.26
   5  -9  -4    8.88    1.17
  -5  -9   4    9.16    1.67
   3  -9  -4    1.14    0.80
  -3  -9   4    1.50    1.21
  -1  -9   4    2.64    1.34
   1  -9  -4    1.63    0.89
  -1  -9  -4   10.45    1.47
   1  -9   4    9.03    1.65
   3  -9   4    1.26    1.12
   3   9   4    0.41    0.97
   5  -9   4    2.92    1.28
   5   9   4    4.79    1.31
   7  -9   4    0.07    1.02
   7   9   4    0.33    1.25
   7   9   4   -0.08    1.07
   9  -9   4    0.10    1.16
   9   9   4   -1.00    1.18
   9   9   4    0.62    1.12
  11  -9   4   11.68    1.92
  11   9   4   11.51    1.86
  11   9   4    6.04    2.00
  13  -9   4    2.42    1.35
  13   9   4    2.15    1.40
  13   9   4    3.52    1.90
  15  -9   4    8.87    1.97
  15   9   4   11.34    2.46
  15   9   4   10.69    1.96
  17  -9   4    1.57    1.57
  17  -9   4    1.00    1.43
  17   9   4    5.58    2.01
  17   9   4    0.82    1.49
  19  -9   4   -3.57    1.27
  19   9   4   -0.39    1.62
  19   9   4    1.10    1.58
  21  -9   4    0.84    1.71
  21   9   4    4.00    2.22
  21   9   4    2.17    1.82
  26  10  -4   16.87    2.86
  24  10  -4   33.36    3.67
  22  10  -4    4.52    2.09
  20  10  -4   40.96    3.78
 -18 -10   4   42.40    3.84
  18  10  -4   35.48    3.45
 -16 -10   4   19.34    2.76
  16  10  -4   19.48    2.64
 -14 -10   4   11.78    2.20
  14  10  -4   12.70    2.30
 -12 -10   4   84.69    4.51
  12  10  -4   74.95    4.27
 -10 -10   4   73.22    4.00
  10 -10  -4   70.90    2.87
  10  10  -4   66.48    4.00
   8 -10  -4   -0.15    0.78
  -8 -10   4   -0.53    1.17
   8  10  -4   -2.88    1.10
  -6 -10   4   51.47    3.30
   6 -10  -4   45.36    2.35
   4 -10  -4    0.16    0.78
  -4 -10   4    3.27    1.37
   2 -10  -4  101.73    3.96
  -2 -10   4  105.34    4.63
   0 -10   4    8.77    1.76
   0 -10  -4    5.75    1.32
  -2 -10  -4   62.44    3.21
   2 -10   4   65.81    3.61
   4 -10   4    6.96    1.64
  -4 -10  -4    9.30    1.67
   4  10   4    7.77    1.56
   6 -10   4    1.20    1.25
   6  10   4   -1.40    1.08
   8 -10   4   22.60    2.50
   8  10   4   20.46    2.30
  10 -10   4   10.92    1.95
  10  10   4   10.25    1.92
  12 -10   4   40.58    3.38
  12  10   4   41.65    3.77
  12  10   4   42.23    3.31
  14 -10   4    4.94    1.75
  14  10   4    2.98    1.63
  14  10   4    6.89    2.08
  16 -10   4   18.30    2.56
  16  10   4   17.38    2.94
  16  10   4   15.93    2.48
  18 -10   4   -1.78    1.63
  18  10   4    2.02    1.75
  18  10   4    3.72    2.23
 -23 -11   4   -0.16    1.97
  23  11  -4    0.63    1.86
 -21 -11   4    1.55    2.07
  21  11  -4    3.96    2.08
 -19 -11   4    1.83    1.93
  19  11  -4   -2.05    1.61
 -17 -11   4   19.13    2.86
  17  11  -4   16.10    2.66
 -15 -11   4    2.85    1.85
  15  11  -4    0.61    1.64
 -13 -11   4    2.28    1.58
  13  11  -4    1.41    1.69
 -11 -11   4   -0.46    1.34
  11  11  -4   -1.13    1.47
  -9 -11   4    3.30    1.60
   9  11  -4   -0.86    1.40
  -7 -11   4   -0.45    1.24
  -5 -11   4   12.78    2.18
   3 -11  -4   23.72    2.13
  -3 -11   4   20.31    2.48
  -1 -11   4    2.31    1.51
   1 -11  -4    1.48    1.07
  -1 -11  -4    6.15    1.47
   1 -11   4    7.95    1.78
  -3 -11  -4    1.26    1.18
   3 -11   4    2.25    1.37
  -5 -11  -4    6.55    1.67
   5 -11   4    5.46    1.64
   5  11   4    5.09    1.50
   7 -11   4    2.31    1.46
  -7 -11  -4    1.06    1.36
   7  11   4    3.52    1.52
   9 -11   4   24.61    2.77
   9  11   4   18.39    2.42
  11 -11   4    4.02    1.62
  11  11   4    3.84    1.78
  13  11   4    0.60    1.60
  15  11   4    7.52    2.38
 -18 -12   4    7.79    2.40
  18  12  -4   10.25    2.54
 -16 -12   4   24.33    3.25
  16  12  -4   25.96    3.28
 -14 -12   4   17.32    2.77
  14  12  -4   16.36    2.79
 -12 -12   4   13.55    2.50
  12  12  -4   13.57    2.46
 -10 -12   4   55.41    3.96
  -8 -12   4    1.48    1.57
  -6 -12   4   61.97    4.04
  -4 -12   4    2.51    1.53
  -2 -12   4   32.56    3.18
   0 -12   4    0.51    1.40
   2 -12   4   40.25    3.49
  -4 -12  -4   19.69    2.65
   4 -12   4   18.20    2.48
  -6 -12  -4   19.20    2.49
   6 -12   4   18.74    2.54
  -8 -12  -4   16.74    2.56
   8  12   4   17.31    2.40
 -10 -12  -4   18.88    2.81
  10  12   4   24.38    4.41
 -11 -13   4    0.41    1.66
  -9 -13   4    7.73    2.16
  -7 -13   4    4.26    1.77
  -5 -13   4   24.46    2.99
  -3 -13   4   15.83    2.66
  -1 -13   4    7.12    2.24
  38   0  -5    0.96    1.54
  38   0  -5   -1.32    1.59
  36   0  -5   -0.45    1.35
  36   0  -5   -1.24    1.75
  34   0  -5   -0.28    1.69
  34   0  -5    0.72    1.24
  32   0  -5   -0.84    1.44
  32   0  -5   -0.87    0.95
  30   0  -5    0.85    1.08
  30   0  -5   -0.81    1.19
  28   0  -5    1.84    1.27
  28   0  -5   -0.17    0.90
  26   0  -5   -0.06    1.03
  26   0  -5    0.13    0.82
  24   0  -5   -0.22    0.97
  24   0  -5   -0.04    0.80
  22   0  -5   -1.03    0.92
  22   0  -5   -0.50    0.63
  20   0  -5    0.56    0.79
 -20   0   5   -1.01    0.61
  20   0  -5    0.47    0.65
  18   0  -5    0.01    0.58
 -18   0   5   -1.02    0.57
  18   0  -5    1.66    0.84
 -16   0   5    0.81    0.60
  16   0  -5   -0.21    0.54
  16   0  -5   -0.42    0.75
 -14   0   5    0.45    0.53
  14   0  -5    0.77    0.56
  14   0  -5   -1.02    0.61
 -12   0   5    0.15    0.47
  12   0  -5    0.76    0.46
  12   0  -5   -0.46    0.60
  10   0  -5   -0.17    0.54
 -10   0   5   -0.38    0.41
  -8   0   5   -0.69    0.49
   8   0  -5    0.39    0.47
  -8   0   5   -0.39    0.41
  -6   0   5   -0.02    0.35
   6   0  -5    0.13    0.40
  -6   0   5    0.30    0.45
   6   0  -5   -0.27    0.33
   4   0  -5    0.67    0.44
   4   0  -5    0.20    0.33
  -4   0   5    0.28    0.32
  -4   0   5   -0.08    0.47
  -2   0   5   -0.87    0.53
   2   0  -5    0.06    0.53
   0   0   5    0.30    0.67
   0   0  -5   -0.09    0.61
   0   0   5   -0.95    0.61
   2   0   5    0.11    0.66
  -2   0  -5    0.31    0.64
   2   0   5   -0.28    0.70
   4   0   5   -1.17    0.68
   4   0   5   -0.19    0.77
  -4   0  -5    0.25    0.65
  -6   0  -5    0.67    0.71
   6   0   5    0.07    0.78
   8   0   5   -0.11    0.83
  10   0   5   -0.99    0.76
  12   0   5    0.63    0.94
  14   0   5    0.66    0.92
  16   0   5   -0.26    0.96
  18   0   5   -0.27    1.09
  20   0   5    2.09    1.34
  22   0   5   -0.69    1.39
  24   0   5   -0.01    1.46
  26   0   5   -0.07    1.42
  28   0   5    1.80    2.09
  28   0   5    1.36    1.81
  37  -1  -5    1.39    2.03
  37  -1  -5   -0.77    1.26
  37   1  -5    0.88    2.03
  37   1  -5    0.35    1.54
  35  -1  -5   13.99    2.53
  35  -1  -5   16.28    2.30
  35   1  -5   16.12    2.79
  35   1  -5   17.09    2.41
  33  -1  -5    1.37    1.54
  33  -1  -5    0.57    1.18
  33   1  -5   -0.31    1.66
  33   1  -5   -2.32    1.05
  31  -1  -5  107.95    5.28
  31  -1  -5  106.38    4.50
  31   1  -5  107.34    5.32
  31   1  -5  103.85    4.75
  29  -1  -5    0.15    0.95
  29   1  -5    0.96    1.40
  29   1  -5   -1.30    1.00
  27  -1  -5   32.44    2.29
  27   1  -5   35.59    2.51
  27   1  -5   27.62    2.73
  25  -1  -5    4.15    1.06
  25   1  -5    2.95    1.09
  25   1  -5    3.48    1.42
  23  -1  -5    2.86    0.87
  23   1  -5    1.42    1.09
  23   1  -5    1.88    0.91
  21  -1  -5    9.41    1.17
  21   1  -5    6.83    1.32
  21   1  -5    9.35    1.33
 -21   1   5    8.21    1.12
  19  -1  -5  153.56    4.56
 -19  -1   5  154.93    4.83
  19   1  -5  151.20    4.82
 -19   1   5  153.49    4.55
  19   1  -5  161.63    5.23
 -17  -1   5  351.54    9.01
  17  -1  -5  349.97    8.68
  17   1  -5  329.72    9.26
  17   1  -5  345.86    9.02
 -17   1   5  356.10    8.69
 -15  -1   5   69.72    2.55
  15  -1  -5   67.70    2.26
 -15   1   5   67.55    2.25
  15   1  -5   72.16    2.60
  15   1  -5   65.76    2.79
 -13  -1   5  138.25    4.17
 -13  -1   5  140.06    3.97
  13  -1  -5  132.00    3.57
 -13   1   5  138.44    3.60
  13   1  -5  133.82    4.16
  13   1  -5  135.29    3.97
  11  -1  -5  164.57    4.08
 -11  -1   5  171.25    4.51
 -11  -1   5  170.15    4.68
  11   1  -5  159.50    4.49
  11   1  -5  170.56    4.73
 -11   1   5  164.04    4.09
  -9  -1   5  158.70    4.29
  -9  -1   5  161.33    4.39
  -9   1   5  164.12    3.83
   9   1  -5  160.36    4.42
   7  -1  -5  154.92    3.96
  -7  -1   5  158.87    4.24
  -7  -1   5  163.03    4.39
   7   1  -5  161.23    4.34
   7   1  -5  159.08    4.25
  -7   1   5  160.83    3.92
   5  -1  -5  981.59   22.13
   5  -1  -5 1000.00   22.25
  -5  -1   5  977.27   22.44
  -5  -1   5  985.95   22.64
   5   1  -5  986.54   22.47
   5   1  -5  950.91   22.59
  -5   1   5  994.69   22.26
  -5   1   5  977.48   22.23
   3  -1  -5  362.64    8.32
  -3  -1   5  350.92    8.37
  -3  -1   5  361.33    8.62
   3   1  -5  354.48    8.57
   3   1  -5  340.09    8.35
  -3   1   5  311.83    7.84
  -3   1   5  351.09    8.33
  -3   1   5  356.39    8.35
  -1  -1   5  193.79    5.14
   1  -1  -5  187.02    4.89
   1  -1  -5  180.40    4.88
   1   1  -5  183.31    5.05
  -1   1   5  181.94    4.91
  -1   1   5  186.86    4.92
  -1  -1  -5   25.53    1.49
  -1  -1  -5   25.06    1.46
   1  -1   5   24.15    1.60
  -1   1  -5   27.77    1.52
   1   1   5   29.68    1.60
  -3  -1  -5   11.11    1.16
  -3  -1  -5   15.47    1.40
   3  -1   5   15.32    1.50
   3  -1   5   13.83    1.36
  -3   1  -5   13.44    1.34
   3   1   5   11.64    1.21
   5  -1   5  259.27    7.13
  -5  -1  -5  254.60    7.12
   5  -1   5  244.47    7.17
  -5  -1  -5  275.95    7.10
   5   1   5  258.14    7.11
  -5   1  -5  252.43    7.13
   7  -1   5   10.75    1.57
   7  -1   5   13.12    1.58
   7   1   5   13.14    1.46
   9  -1   5  302.12    8.50
   9   1   5  304.82    8.55
  11  -1   5    0.31    0.85
  11   1   5    0.79    0.87
  13  -1   5   75.57    3.48
  13   1   5   71.17    3.44
  15  -1   5   -0.67    0.90
  15   1   5    1.28    1.06
  17  -1   5   94.61    4.25
  17   1   5   89.16    4.33
  19  -1   5  110.61    4.94
  19   1   5  105.58    5.00
  21  -1   5   14.53    2.25
  21   1   5   19.34    2.57
  23  -1   5   61.45    3.99
  23   1   5   50.87    4.18
  23   1   5   51.07    4.11
  25  -1   5   15.27    2.44
  25   1   5   13.20    2.54
  25   1   5   13.63    2.46
  27  -1   5   19.24    2.80
  27   1   5   14.82    2.84
  27   1   5   24.06    3.38
  38  -2  -5   -2.40    1.20
  38  -2  -5   -1.35    1.70
  38   2  -5    2.99    1.92
  38   2  -5   -1.04    1.53
  36  -2  -5    0.21    1.19
  36  -2  -5    0.96    1.96
  36   2  -5   -0.88    1.59
  36   2  -5   -0.28    1.48
  34  -2  -5    4.06    1.41
  34   2  -5    6.39    2.22
  34   2  -5    5.23    1.67
  32  -2  -5    3.84    1.42
  32   2  -5    2.25    1.71
  32   2  -5    6.35    1.75
  30  -2  -5    8.12    1.54
  30   2  -5    9.87    1.90
  30   2  -5    9.01    2.01
  28  -2  -5   15.02    1.73
  28   2  -5   12.20    2.07
  28   2  -5   12.10    1.81
  26  -2  -5    1.81    0.84
  26   2  -5    1.08    1.25
  26   2  -5   -0.43    0.87
  24  -2  -5   24.82    1.74
  24   2  -5   21.04    2.04
  24   2  -5   24.12    2.34
  22  -2  -5    5.92    0.98
  22   2  -5    7.82    1.50
 -22   2   5    7.41    1.16
  22   2  -5    7.81    1.40
  20  -2  -5    0.42    0.58
  20   2  -5    0.57    0.90
 -20   2   5    0.67    0.63
  20   2  -5    0.40    0.84
  18  -2  -5    6.15    0.81
  18   2  -5    6.42    1.15
  18   2  -5    7.20    1.28
 -18   2   5    7.53    0.94
  16  -2  -5    9.41    0.84
 -16  -2   5   13.21    1.31
 -16   2   5   11.29    0.96
  16   2  -5    6.87    1.15
  16   2  -5    8.29    1.13
  14  -2  -5   59.85    1.86
 -14  -2   5   60.90    2.43
 -14  -2   5   59.49    2.50
  14   2  -5   61.97    2.60
  14   2  -5   62.90    2.55
 -14   2   5   61.45    1.88
 -12  -2   5   20.34    1.54
  12  -2  -5   16.55    0.71
 -12  -2   5   18.51    1.32
  12   2  -5   17.29    1.29
  12   2  -5   12.43    1.22
 -10  -2   5   43.30    1.88
 -10  -2   5   42.39    1.83
  10   2  -5   42.24    1.98
  -8  -2   5  128.93    3.98
  -8  -2   5  137.14    3.88
   8   2  -5  131.69    3.88
  -6  -2   5  437.46   10.37
   6  -2  -5  423.82    9.67
   6  -2  -5  422.52    9.78
  -6  -2   5  425.67   10.50
   6   2  -5  413.35   10.35
  -6   2   5  424.12    9.79
   6   2  -5  441.55   10.52
  -4  -2   5   16.58    1.21
  -4  -2   5   17.01    1.33
   4  -2  -5   17.47    0.58
   4  -2  -5   16.46    0.80
   4  -2  -5   16.39    0.82
   4   2  -5   18.56    1.28
  -4   2   5   16.29    0.92
  -2  -2   5  160.53    4.75
   2  -2  -5  164.18    4.41
  -2  -2   5  170.61    4.60
   2  -2  -5  171.48    4.38
  -2   2   5  169.45    3.93
  -2   2   5  167.80    4.45
   2   2  -5  165.01    4.71
   0  -2   5  105.70    3.54
   0  -2  -5  107.77    3.27
   0  -2  -5  108.79    3.28
   0   2  -5  112.73    3.52
   0   2   5  107.11    3.34
   0   2   5  107.67    2.84
  -2  -2  -5   22.53    1.42
  -2  -2  -5   25.54    1.47
   2  -2   5   22.68    1.81
   2   2   5   21.51    1.46
  -2   2  -5   21.83    1.57
   2   2   5   22.72    1.16
  -4  -2  -5    0.36    0.60
  -4  -2  -5    3.31    0.83
   4  -2   5    0.31    0.83
  -4   2  -5    0.69    0.75
   4   2   5    1.64    0.61
   4   2   5    0.38    0.72
  -6  -2  -5   55.42    2.68
   6  -2   5   65.84    3.01
   6  -2   5   60.71    2.82
   6   2   5   61.47    2.75
  -6   2  -5   65.74    2.97
   6   2   5   64.53    2.45
   8  -2   5    1.73    1.01
   8  -2   5    0.59    0.99
   8   2   5   -0.19    0.76
  10  -2   5    8.69    1.46
  10  -2   5    9.97    1.41
  10   2   5    7.13    1.30
  12  -2   5    1.80    1.06
  12   2   5    1.61    1.01
  14  -2   5    7.56    1.45
  14   2   5    9.24    1.51
  14   2   5    6.85    1.56
  16  -2   5   -1.36    0.96
  16   2   5   -1.49    0.90
  16   2   5    1.41    1.14
  18  -2   5   27.89    2.66
  18   2   5   26.46    2.70
  18   2   5   31.27    2.84
  20  -2   5    1.71    1.35
  20   2   5   -0.79    1.25
  20   2   5   -0.27    1.14
  22  -2   5    1.06    1.38
  22   2   5   -0.04    1.47
  22   2   5   -1.15    1.35
  24  -2   5   17.57    2.60
  24   2   5   12.80    2.45
  24   2   5   13.74    2.39
  26  -2   5    0.90    1.55
  26   2   5   -0.10    1.61
  26   2   5   -2.09    1.38
  28  -2   5    2.21    2.01
  28   2   5    3.57    2.09
  28   2   5    5.22    2.18
  37   3  -5   12.01    2.35
  37   3  -5    6.77    2.44
  35  -3  -5   30.98    2.84
  35   3  -5   32.22    3.41
  35   3  -5   33.39    3.80
  33  -3  -5   19.71    2.21
  33   3  -5   21.74    2.77
  33   3  -5   22.76    3.12
  31  -3  -5   68.10    3.31
  31   3  -5   59.29    3.85
  31   3  -5   57.98    3.97
  29  -3  -5   13.15    1.65
  29   3  -5   11.50    2.05
  29   3  -5    9.02    1.74
  27  -3  -5   87.68    3.59
  27   3  -5  101.60    4.49
  27   3  -5   92.38    4.63
  25  -3  -5   56.50    2.63
  25   3  -5   69.08    3.71
  25   3  -5   58.84    3.24
  23  -3  -5  132.30    4.25
  23   3  -5  140.28    5.27
  23   3  -5  129.64    4.99
  21  -3  -5   80.56    2.84
 -21   3   5   80.14    3.20
  21   3  -5   76.12    3.60
  21   3  -5   79.60    3.59
  19  -3  -5   89.10    2.89
  19   3  -5   91.52    3.80
  19   3  -5   92.23    3.66
 -19   3   5   89.12    3.22
  17  -3  -5  200.33    5.22
 -17   3   5  201.47    5.55
  17   3  -5  211.49    6.22
  17   3  -5  194.42    6.16
  15  -3  -5    4.74    0.55
 -15   3   5    4.60    0.70
  15   3  -5    3.32    1.01
  15   3  -5    3.08    1.02
  13  -3  -5  283.87    6.77
 -13  -3   5  291.30    7.80
 -13  -3   5  286.30    7.73
 -13   3   5  288.73    7.04
  13   3  -5  294.49    7.84
  13   3  -5  288.07    7.87
  11  -3  -5   -0.42    0.19
 -11  -3   5    0.07    0.65
 -11  -3   5   -0.46    0.59
  11   3  -5   -0.83    0.65
 -11   3   5    0.42    0.33
  -9  -3   5  363.97    9.19
  -9  -3   5  364.95    9.37
  -9  -3   5  359.56    9.17
   9  -3  -5  356.14    8.20
   9   3  -5  358.73    9.24
  -7  -3   5    2.70    0.88
   7  -3  -5    2.11    0.38
  -7  -3   5    2.74    0.77
   7   3  -5    3.40    0.83
  -5  -3   5  367.69    9.53
   5  -3  -5  369.37    8.84
  -5  -3   5  366.90    9.35
   5  -3  -5  376.13    8.76
   5   3  -5  373.84    9.44
  -5   3   5  376.90    8.87
   5   3  -5  384.86    9.50
   3  -3  -5   51.50    1.53
  -3  -3   5   47.97    2.28
   3  -3  -5   51.83    1.79
  -3  -3   5   52.51    2.18
   3   3  -5   50.25    2.19
  -3   3   5   49.97    1.88
   3   3  -5   52.23    2.19
  -1  -3   5   50.04    2.20
   1  -3  -5   53.24    1.98
  -1  -3   5   50.45    2.35
   1  -3  -5   50.53    1.56
  -1   3   5   50.96    1.62
   1   3  -5   52.39    2.27
  -1   3   5   52.42    2.06
   1  -3   5  108.56    3.79
  -1  -3  -5  116.76    3.57
   1   3   5  114.86    3.61
  -1   3  -5  105.61    3.65
   1   3   5  109.34    3.08
  -3  -3  -5  101.23    3.46
   3  -3   5   95.72    3.63
  -3   3  -5  104.37    3.63
   3   3   5  106.15    3.62
   3   3   5  102.57    3.07
   5  -3   5  194.40    5.95
   5   3   5  189.28    5.26
  -5   3  -5  189.68    5.76
   5   3   5  189.53    5.77
   7  -3   5   45.55    2.61
   7   3   5   50.71    2.63
   7   3   5   48.05    2.19
   9  -3   5   61.52    3.08
   9  -3   5   58.68    2.83
   9   3   5   51.49    2.80
   9   3   5   58.50    2.61
  11  -3   5    3.74    1.28
  11  -3   5    4.14    1.17
  11   3   5    3.74    1.02
  11   3   5    3.71    1.30
  13  -3   5   42.82    2.75
  13   3   5   41.08    2.73
  13   3   5   42.38    2.55
  15  -3   5   -0.49    0.92
  15   3   5    2.93    1.26
  15   3   5    0.67    1.01
  17  -3   5   94.88    4.30
  17   3   5   83.81    4.32
  17   3   5   92.82    4.21
  19  -3   5   12.28    2.11
  19   3   5   13.92    2.09
  19   3   5   15.27    2.38
  21  -3   5   30.00    3.07
  21   3   5   25.15    2.93
  21   3   5   26.91    2.79
  23  -3   5   25.61    2.85
  23   3   5   21.95    2.84
  23   3   5   21.25    2.84
  25  -3   5   22.85    2.94
  25   3   5   20.25    2.95
  25   3   5   15.76    2.70
  27  -3   5   26.55    3.32
  27   3   5   31.25    3.53
  27   3   5   31.69    3.65
  36   4  -5   -0.81    1.83
  36   4  -5    1.24    1.77
  34   4  -5    4.77    2.08
  34   4  -5    5.97    1.91
  32  -4  -5    8.31    1.61
  32   4  -5   13.51    2.49
  32   4  -5    9.86    2.04
  30  -4  -5    0.24    0.90
  30   4  -5   -0.98    1.38
  30   4  -5    0.10    1.31
  28  -4  -5    0.36    0.84
  28   4  -5    0.04    1.35
  28   4  -5    2.27    1.26
  26  -4  -5   57.23    2.62
  26   4  -5   51.71    3.35
  26   4  -5   51.33    3.49
  24  -4  -5    0.74    0.68
  24   4  -5    0.32    1.09
  24   4  -5    1.74    1.25
  22  -4  -5    3.93    0.82
  22   4  -5    1.59    1.11
  22   4  -5    3.07    1.26
  20  -4  -5   -0.84    0.43
  20   4  -5    0.03    0.87
  20   4  -5    0.34    0.99
 -20   4   5   -0.60    0.61
  18  -4  -5   18.11    1.13
 -18   4   5   19.75    1.39
  18   4  -5   15.92    1.75
  18   4  -5   19.66    1.93
  16  -4  -5   10.16    0.82
 -16   4   5   10.72    1.03
  16   4  -5   10.01    1.39
  16   4  -5    9.00    1.40
  14  -4  -5   20.09    0.95
  14   4  -5   22.16    1.92
 -14   4   5   20.62    1.14
  12   4  -5    8.97    1.27
 -12   4   5   10.87    0.72
  10  -4  -5   71.23    1.95
 -10  -4   5   67.16    2.99
 -10  -4   5   67.44    2.80
 -10  -4   5   70.08    2.79
  10   4  -5   70.44    2.94
   8  -4  -5  114.61    3.02
  -8  -4   5  115.92    3.78
  -8  -4   5  113.73    3.96
   8   4  -5  110.53    3.87
  -6  -4   5   78.49    3.13
   6  -4  -5   80.65    2.16
   6  -4  -5   78.29    2.37
  -6  -4   5   75.71    2.96
   6  -4  -5   83.79    2.52
   6   4  -5   85.01    3.11
   4  -4  -5    0.18    0.40
  -4  -4   5    0.19    0.75
   4  -4  -5    0.07    0.37
  -4  -4   5   -0.22    0.60
   4   4  -5    0.48    0.77
  -4   4   5    0.11    0.53
   4   4  -5   -0.12    0.65
   2  -4  -5   31.52    1.31
  -2  -4   5   32.01    1.83
   2  -4  -5   34.36    1.57
  -2  -4   5   35.85    2.10
   2   4  -5   33.95    1.93
  -2   4   5   33.48    1.40
  -2   4   5   32.34    1.69
   0  -4  -5    4.87    0.59
   0  -4  -5    5.72    0.90
   0  -4   5    5.34    1.13
   0  -4   5    5.83    1.07
   0   4   5    5.37    0.68
   0   4   5    4.52    0.90
   0   4  -5    6.95    1.11
  -2  -4  -5   16.84    1.46
   2  -4   5   14.27    1.79
  -2  -4  -5   16.08    1.06
   2   4   5   16.42    1.15
  -2   4  -5   17.70    1.66
   2   4   5   16.48    1.55
   4  -4   5   16.52    1.64
   4   4   5   16.84    1.26
   4   4   5   16.56    1.57
   6  -4   5    7.31    1.29
   6   4   5   10.16    1.09
   6   4   5    8.28    1.39
   8  -4   5    0.39    0.90
   8   4   5    0.20    0.87
   8   4   5   -0.06    0.69
  10  -4   5   49.31    2.87
  10  -4   5   42.69    2.60
  10   4   5   47.97    2.47
  10   4   5   47.53    2.79
  12  -4   5   10.82    1.63
  12  -4   5    9.43    1.59
  12   4   5    8.24    1.62
  12   4   5   12.07    1.53
  14  -4   5   32.28    2.67
  14   4   5   34.99    2.96
  14   4   5   38.77    2.61
  16  -4   5    1.95    1.25
  16   4   5    0.13    1.20
  16   4   5    3.39    1.26
  18  -4   5    0.17    1.24
  18   4   5    1.49    1.21
  18   4   5   -2.87    0.93
  20  -4   5    3.04    1.50
  20   4   5    2.11    1.44
  20   4   5    2.54    1.59
  22  -4   5    0.23    1.51
  22   4   5   -1.58    1.32
  22   4   5    0.34    1.46
  24  -4   5   21.25    2.82
  24   4   5   19.43    2.88
  24   4   5   19.67    2.80
  26  -4   5   -0.63    1.57
  26   4   5   -0.12    1.67
  26   4   5   -0.22    1.56
  35   5  -5   34.59    3.79
  35   5  -5   46.39    4.40
  33   5  -5    1.24    1.76
  33   5  -5   -1.31    1.43
  31  -5  -5    6.64    1.54
  31   5  -5    6.67    2.02
  31   5  -5    6.66    1.90
  29  -5  -5    1.27    0.91
  29   5  -5    0.68    1.50
  29   5  -5   -0.07    1.29
  27  -5  -5   55.72    2.63
  27   5  -5   52.51    3.51
  27   5  -5   50.62    3.68
  25  -5  -5   23.71    1.70
  25   5  -5   25.70    2.74
  25   5  -5   20.98    2.48
  23  -5  -5   57.17    2.40
  23   5  -5   53.18    3.41
  23   5  -5   64.39    3.50
  21  -5  -5    1.93    0.68
  21   5  -5    2.64    1.21
  21   5  -5    2.17    1.24
 -21   5   5    2.19    0.89
  19  -5  -5   17.52    1.20
  19   5  -5   18.47    2.00
 -19   5   5   19.97    1.56
  19   5  -5   16.29    1.93
  17  -5  -5   15.10    1.05
 -17   5   5   17.65    1.36
  17   5  -5   12.28    1.68
  17   5  -5   16.77    1.90
  15  -5  -5    3.08    0.55
  15   5  -5    3.71    1.09
 -15   5   5    3.90    0.64
 -13   5   5  175.21    4.49
  13   5  -5  177.24    5.67
 -11  -5   5    0.40    0.94
  11  -5  -5    0.13    0.34
  11  -5  -5   -0.09    0.31
  11   5  -5    0.42    0.80
  -9  -5   5  265.95    7.56
   9  -5  -5  256.55    6.42
   9  -5  -5  257.36    6.14
   9   5  -5  258.67    7.44
   7  -5  -5   20.94    1.22
   7  -5  -5   15.18    0.91
   7  -5  -5   17.37    1.04
  -7  -5   5   20.32    1.89
   7   5  -5   20.61    1.85
   5  -5  -5  167.73    4.49
   5  -5  -5  171.37    4.71
   5  -5  -5  174.85    4.74
  -5  -5   5  172.97    5.47
   5   5  -5  182.14    5.49
   3  -5  -5    1.57    0.53
   3  -5  -5    1.57    0.51
  -3  -5   5    1.30    0.99
   3   5  -5    0.55    0.82
  -3   5   5    0.81    0.66
   3   5  -5    0.41    0.71
  -1  -5   5  128.12    4.48
   1  -5  -5  128.18    3.74
   1  -5  -5  129.29    4.05
  -1   5   5  131.79    3.83
  -1   5   5  139.97    4.22
   1   5  -5  132.67    4.39
   1  -5   5  232.32    6.88
  -1  -5  -5  242.75    6.56
  -1  -5  -5  231.94    6.08
   1   5   5  229.31    6.13
   1   5   5  227.74    6.60
   3  -5   5  143.83    4.97
  -3  -5  -5  147.16    4.25
   3   5   5  141.42    4.30
   3   5   5  158.31    4.95
   5  -5   5  143.12    4.91
  -5  -5  -5  133.31    4.15
   5   5   5  139.63    4.29
   5   5   5  138.31    4.80
   7  -5   5   40.03    2.54
   7   5   5   40.82    2.13
   7   5   5   38.45    2.48
   9  -5   5  113.66    4.46
   9   5   5  105.70    3.89
   9   5   5  103.37    4.35
  11  -5   5    5.36    1.42
  11   5   5    6.17    1.20
  11   5   5    6.01    1.49
  13  -5   5  146.51    5.43
  13  -5   5  147.13    5.60
  13   5   5  133.71    4.99
  13   5   5  139.75    5.65
  15  -5   5    6.66    1.62
  15  -5   5   10.19    1.76
  15   5   5    7.39    1.75
  15   5   5    4.21    1.33
  17  -5   5   82.81    4.19
  17   5   5   88.41    4.68
  17   5   5   85.62    4.11
  19  -5   5   -1.78    1.20
  19   5   5    0.74    1.34
  19   5   5   -0.07    1.16
  21  -5   5   17.24    2.51
  21   5   5   15.96    2.58
  21   5   5   14.43    2.24
  23  -5   5    6.86    2.03
  23   5   5    5.62    1.97
  23   5   5    4.23    1.81
  25  -5   5    2.12    1.75
  25   5   5    1.60    1.63
  25   5   5    2.63    1.80
  34   6  -5   10.95    2.55
  34   6  -5    7.17    2.41
  32   6  -5    5.00    2.09
  32   6  -5    2.75    1.73
  30   6  -5    1.58    1.53
  30   6  -5    0.53    1.61
  28  -6  -5    4.04    1.20
  28   6  -5    3.70    1.72
  28   6  -5    5.78    1.94
  26  -6  -5    0.32    0.73
  26   6  -5   -0.63    1.32
  26   6  -5   -1.01    1.29
  24  -6  -5   37.88    2.00
  24   6  -5   35.96    3.31
  24   6  -5   41.57    3.46
  22  -6  -5   -0.25    0.66
  22   6  -5    0.96    1.33
 -22   6   5    0.14    0.86
  22   6  -5    1.20    1.29
  20  -6  -5   33.31    1.68
  20   6  -5   30.24    2.71
  20   6  -5   31.56    2.76
 -20   6   5   32.99    1.87
  18  -6  -5   20.14    1.24
 -18   6   5   19.91    1.43
  18   6  -5   18.45    2.06
  16   6  -5   17.28    2.06
 -16   6   5   16.92    1.16
 -14   6   5    1.23    0.52
  14   6  -5    1.97    1.07
  12  -6  -5    6.87    0.75
 -12  -6   5    5.72    1.31
  12  -6  -5    6.66    0.67
  12   6  -5    4.66    1.30
  10  -6  -5   36.24    1.56
  10  -6  -5   39.28    1.95
  10  -6  -5   39.46    1.39
 -10  -6   5   34.01    2.48
  10   6  -5   32.75    2.24
   8  -6  -5    4.41    0.78
   8  -6  -5    3.87    0.69
   8  -6  -5    3.84    0.53
  -8  -6   5    3.44    1.12
   8   6  -5    3.13    1.13
   6  -6  -5   29.20    1.28
  -6  -6   5   29.30    2.14
   6  -6  -5   28.60    1.48
   6  -6  -5   25.96    1.48
   6   6  -5   26.49    2.11
   4  -6  -5   -0.41    0.39
  -4  -6   5    1.02    0.92
   4  -6  -5    0.47    0.41
   4  -6  -5   -0.08    0.42
   4   6  -5    0.55    0.90
  -2  -6   5   11.12    1.58
   2  -6  -5   10.97    1.13
   2  -6  -5    9.37    0.98
  -2   6   5    8.75    1.17
   0  -6  -5   -0.30    0.41
   0  -6   5   -0.93    0.81
   0   6   5    0.10    0.78
   0   6   5    0.67    0.64
   2  -6   5   26.62    2.21
  -2  -6  -5   23.63    1.43
   2   6   5   23.59    1.98
   2   6   5   23.33    1.57
  -4  -6  -5   24.97    1.53
   4  -6   5   25.94    2.24
   4   6   5   26.25    2.25
   4   6   5   24.06    1.69
  -6  -6  -5   -0.64    0.55
   6  -6   5    0.20    0.89
   6   6   5    1.52    1.06
   6   6   5    0.35    0.69
   8  -6   5    9.34    1.59
   8   6   5   12.24    1.43
   8   6   5   12.26    1.82
  10  -6   5   27.72    2.53
  10   6   5   30.15    2.68
  10   6   5   29.21    2.16
  12  -6   5    2.74    1.35
  12   6   5    0.50    1.30
  12   6   5    0.40    0.92
  14  -6   5    1.14    1.29
  14  -6   5    1.42    1.30
  14   6   5   -1.30    0.89
  14   6   5    1.14    1.24
  16  -6   5    3.56    1.51
  16  -6   5    2.20    1.41
  16   6   5    2.97    1.48
  16   6   5    5.42    1.48
  18  -6   5   -0.92    1.30
  18   6   5    2.21    1.45
  18   6   5    0.89    1.44
  20  -6   5    1.01    1.54
  20   6   5    1.63    1.61
  20   6   5    2.15    1.53
  22  -6   5   26.24    3.06
  22   6   5   20.19    2.72
  22   6   5   27.12    3.32
  24  -6   5   -0.19    1.71
  24   6   5    1.77    1.97
  24   6   5    1.55    1.81
  33   7  -5    7.21    2.48
  33   7  -5    5.10    2.19
  31   7  -5   22.29    3.29
  31   7  -5   26.37    3.43
  29   7  -5    0.09    1.30
  29   7  -5   -0.74    1.67
  27   7  -5   25.10    3.08
  27   7  -5   17.32    2.56
  25  -7  -5    4.63    1.56
  25   7  -5    5.45    1.73
  25   7  -5    6.07    1.73
  23  -7  -5   47.48    2.28
  23   7  -5   48.11    3.36
  23   7  -5   51.56    3.62
  21  -7  -5   91.38    3.17
  21   7  -5   92.95    4.56
  19  -7  -5   11.61    1.22
 -19   7   5   14.26    1.36
  19   7  -5   14.66    2.17
 -17   7   5    9.03    1.04
  17   7  -5   10.04    1.74
 -15   7   5   33.82    1.55
  15   7  -5   30.06    2.50
 -13  -7   5  115.33    4.77
  13  -7  -5  117.92    3.52
  13  -7  -5  114.61    3.29
  13   7  -5  108.30    4.54
  11  -7  -5    6.84    0.87
 -11  -7   5    5.50    1.40
  11  -7  -5    7.09    0.77
  11   7  -5    5.04    1.25
  -9  -7   5  193.83    6.42
   9  -7  -5  192.70    5.32
   9  -7  -5  190.23    5.01
   9   7  -5  189.92    6.32
   7  -7  -5   12.43    0.94
   7  -7  -5   12.92    1.21
  -7  -7   5   15.13    1.87
   7   7  -5   15.10    1.85
   5  -7  -5  126.51    4.02
   5  -7  -5  119.41    3.94
   5  -7  -5  126.14    3.72
  -5  -7   5  124.17    4.70
   5   7  -5  126.77    4.76
   3  -7  -5   38.75    1.86
  -3  -7   5   47.60    2.74
   3  -7  -5   40.68    1.97
  -1  -7   5  174.27    5.90
   1  -7  -5  173.97    5.15
  -1   7   5  172.87    5.26
  -1   7   5  185.19    5.62
   1  -7   5  224.16    6.96
  -1  -7  -5  218.01    6.18
   1   7   5  227.06    6.36
   1   7   5  215.61    6.73
   3  -7   5   35.87    2.50
  -3  -7  -5   34.55    1.85
   3   7   5   37.03    2.50
   3   7   5   32.18    2.03
   5  -7   5   99.37    4.14
   5   7   5  101.50    3.73
   5   7   5   94.77    4.18
   7  -7   5    8.55    1.59
   7   7   5    6.60    1.50
   7   7   5    7.48    1.31
   9  -7   5   63.55    3.51
   9   7   5   61.84    3.63
   9   7   5   68.22    3.16
  11  -7   5    1.58    1.26
  11   7   5    2.51    1.11
  11   7   5    2.49    1.38
  13  -7   5   68.74    3.89
  13   7   5   75.24    3.65
  13   7   5   70.93    4.23
  15  -7   5   54.29    3.59
  15  -7   5   56.28    3.57
  15   7   5   56.18    3.96
  15   7   5   52.55    3.30
  17  -7   5   17.61    2.42
  17   7   5   12.80    2.35
  17   7   5   13.44    2.07
  19  -7   5   14.72    2.40
  19   7   5   12.69    2.48
  19   7   5   14.14    2.25
  21  -7   5   46.10    3.83
  21   7   5   49.45    4.43
  21   7   5   43.16    3.68
  23  -7   5    6.18    2.08
  23   7   5   10.88    2.69
  23   7   5    7.14    2.25
  32   8  -5    2.45    1.99
  32   8  -5    2.00    1.95
  30   8  -5   -0.09    1.62
  30   8  -5   -1.00    1.74
  28   8  -5    0.74    1.75
  26   8  -5    0.08    1.47
  24   8  -5   22.67    2.78
  22   8  -5    1.67    1.51
  20  -8  -5   -0.36    0.72
  20   8  -5    0.66    1.40
  18   8  -5    1.19    1.34
 -16  -8   5   -1.31    1.29
  16   8  -5   -0.41    1.30
  14  -8  -5   -0.06    0.57
  14  -8  -5    0.72    0.58
 -14  -8   5   -1.36    1.15
  14   8  -5   -0.40    1.13
 -12  -8   5   42.99    3.05
  12  -8  -5   39.97    1.92
  12  -8  -5   40.29    1.70
  12   8  -5   38.37    3.08
 -10  -8   5   10.37    1.85
  10  -8  -5    7.93    0.91
  10  -8  -5    9.53    1.12
  10   8  -5   10.66    1.80
  -8  -8   5   46.34    2.96
   8  -8  -5   45.58    1.90
   8  -8  -5   44.27    2.12
   8   8  -5   43.80    2.84
   6  -8  -5   -0.33    0.46
  -6  -8   5    1.61    1.13
   6   8  -5   -0.63    1.12
  -4  -8   5   50.50    2.94
   4  -8  -5   43.54    2.03
  -2  -8   5    4.13    1.30
   2  -8  -5    5.04    0.98
   0  -8   5    4.21    1.33
   0   8   5    5.55    1.16
   2  -8   5   18.28    2.12
   2   8   5   17.98    1.98
   2   8   5   19.20    1.81
   4  -8   5    6.03    1.47
   4   8   5    4.88    1.43
   4   8   5    9.28    1.44
   6  -8   5    9.33    1.68
   6   8   5    9.33    1.43
   6   8   5   10.80    1.72
   8  -8   5   -0.09    1.14
   8   8   5    1.80    1.28
   8   8   5    3.38    1.17
  10  -8   5    1.75    1.26
  10   8   5   -0.41    0.98
  10   8   5   -0.79    1.25
  12  -8   5   39.91    3.13
  12   8   5   48.97    3.48
  12   8   5   42.08    2.88
  14  -8   5    7.47    1.83
  14   8   5    4.83    1.96
  14   8   5    4.66    1.54
  16  -8   5    9.11    2.05
  16  -8   5    8.95    1.96
  16   8   5    5.96    2.13
  16   8   5    9.70    1.92
  18  -8   5   -0.64    1.40
  18   8   5    1.24    1.64
  18   8   5    0.17    1.39
  20  -8   5   -1.30    1.51
  20   8   5    0.18    1.61
  20   8   5    0.01    1.51
  22  -8   5    3.90    1.96
  22   8   5    1.70    1.81
  22   8   5    4.51    1.96
  29   9  -5   -0.31    1.78
  27   9  -5   50.31    4.25
  25   9  -5    1.05    1.64
  23   9  -5   19.76    2.91
  21   9  -5   50.60    4.02
  19   9  -5    5.20    1.76
 -17  -9   5   82.85    4.64
  17   9  -5   86.56    4.55
 -15  -9   5   27.08    2.87
  15  -9  -5   28.45    1.68
  15   9  -5   23.48    2.60
  13  -9  -5   79.13    2.74
 -13  -9   5   84.20    4.32
  13   9  -5   79.68    4.24
 -11  -9   5    0.41    1.25
  11  -9  -5    0.89    0.60
  11   9  -5   -1.08    1.22
  -9  -9   5   40.17    3.03
   9  -9  -5   35.89    1.79
   9   9  -5   35.60    3.00
  -7  -9   5   16.36    2.23
   7  -9  -5   18.98    1.50
   7   9  -5   18.93    2.35
   5  -9  -5   25.03    1.62
  -5  -9   5   22.64    2.41
   3  -9  -5    0.27    0.67
  -3  -9   5    0.24    1.13
  -1  -9   5  113.89    4.82
   1  -9  -5  112.70    4.08
  -1  -9  -5    8.39    1.36
   1  -9   5    8.76    1.66
   3  -9   5    5.90    1.55
   3   9   5    8.02    1.43
   5  -9   5    4.50    1.47
   5   9   5    5.50    1.61
   5   9   5    7.10    1.42
   7  -9   5    0.33    1.17
   7   9   5    0.25    1.23
   7   9   5   -1.35    0.99
   9  -9   5   44.74    3.17
   9   9   5   47.61    2.95
   9   9   5   38.08    3.39
  11  -9   5    4.94    1.67
  11   9   5    3.30    1.38
  11   9   5    5.46    1.77
  13  -9   5   90.09    4.60
  13   9   5   88.36    4.30
  13   9   5   89.47    5.09
  15  -9   5    3.05    1.67
  15   9   5    4.86    1.69
  15   9   5    5.06    1.88
  17  -9   5    9.08    2.21
  17  -9   5    9.48    2.09
  17   9   5    8.41    2.31
  17   9   5   11.09    2.17
  19  -9   5    7.46    2.14
  19   9   5    8.69    2.11
  19   9   5    8.58    2.46
  26  10  -5   -1.28    1.74
  24  10  -5    3.67    2.17
 -22 -10   5    2.88    1.84
  22  10  -5   -0.58    1.66
 -20 -10   5   21.37    3.09
  20  10  -5   20.48    2.85
 -18 -10   5    3.23    1.96
  18  10  -5    5.67    1.94
 -16 -10   5   13.22    2.34
  16  10  -5   20.64    2.78
 -14 -10   5   11.36    2.17
  14  10  -5   12.76    2.39
 -12 -10   5    0.32    1.31
  12  10  -5    0.21    1.39
 -10 -10   5   -0.99    1.24
  10  10  -5    1.12    1.41
   8 -10  -5    5.73    1.04
  -8 -10   5    8.19    1.80
   8  10  -5    4.60    1.73
   6 -10  -5    3.20    0.98
  -6 -10   5    3.04    1.42
  -4 -10   5    3.70    1.47
   4 -10  -5    2.98    0.89
  -2 -10   5    5.63    1.56
   2 -10  -5    2.71    1.02
   0 -10  -5   -0.24    0.88
   0 -10   5   -0.58    1.14
   2 -10   5    5.08    1.63
  -2 -10  -5    3.78    1.31
   4 -10   5   -0.10    1.19
   4  10   5   -0.42    1.05
   6 -10   5    2.49    1.45
   6  10   5    1.12    1.25
   8 -10   5    0.94    1.30
   8  10   5    2.53    1.54
   8  10   5   -1.08    1.14
  10 -10   5    0.41    1.40
  10  10   5   -1.76    1.26
  10  10   5    3.64    1.58
  12 -10   5    3.08    1.54
  12  10   5    2.69    1.50
  12  10   5    0.41    1.48
  14 -10   5   -0.90    1.43
  14  10   5    2.21    1.94
  14  10   5    0.93    1.46
  16 -10   5   -0.48    1.70
  16 -10   5    2.42    1.57
  16  10   5    1.39    1.85
  16  10   5    2.92    1.68
 -23 -11   5   24.82    3.56
  23  11  -5   20.07    3.02
 -21 -11   5   32.35    3.84
  21  11  -5   29.11    3.46
 -19 -11   5    3.55    2.03
  19  11  -5    3.14    2.10
 -17 -11   5   13.84    2.61
  17  11  -5   15.85    2.77
 -15 -11   5   56.45    4.51
  15  11  -5   57.29    4.14
 -13 -11   5   51.74    4.23
  13  11  -5   57.84    4.10
 -11 -11   5   23.98    2.87
  11  11  -5   25.21    3.05
  -9 -11   5   64.14    4.02
   9  11  -5   58.27    4.04
  -7 -11   5    0.79    1.48
  -5 -11   5   32.31    3.08
  -3 -11   5    9.32    1.92
   3 -11  -5    6.24    1.40
  -1 -11   5   52.20    3.51
   1 -11  -5   47.39    2.79
  -1 -11  -5   29.84    2.57
   1 -11   5   22.41    2.68
  -3 -11  -5    4.05    1.39
   3 -11   5    5.39    1.77
  -5 -11  -5   21.98    2.53
   5 -11   5   20.15    2.54
   5  11   5   24.36    2.48
   7 -11   5   -1.58    1.33
   7  11   5    1.35    1.37
   9 -11   5   36.37    3.34
   9  11   5   31.03    2.95
  11 -11   5    0.19    1.50
  11  11   5    5.10    1.80
  13 -11   5   39.18    4.55
 -18 -12   5    1.63    1.87
  18  12  -5    1.20    1.91
 -16 -12   5   10.84    2.49
  16  12  -5    8.24    2.40
 -14 -12   5   -1.00    1.61
  14  12  -5    2.87    1.94
 -12 -12   5    5.07    1.96
  12  12  -5    6.45    2.21
 -10 -12   5    3.97    1.77
  -8 -12   5    0.91    1.58
  -6 -12   5   31.35    3.13
  -4 -12   5    0.62    1.51
  -2 -12   5   30.11    3.16
   0 -12   5   -0.54    1.37
   2 -12   5   -0.35    1.40
   4 -12   5    0.42    1.47
   6 -12   5   19.34    2.69
  -6 -12  -5   21.49    3.07
  -8 -12  -5   15.92    2.59
 -11 -13   5    3.57    1.88
  -9 -13   5   42.25    3.89
  -7 -13   5   -0.25    1.54
  -5 -13   5   25.82    3.09
  -3 -13   5    0.44    1.57
  -1 -13   5   14.26    2.54
  38   0  -6   17.19    2.97
  38   0  -6   19.90    2.67
  36   0  -6   -0.28    1.59
  36   0  -6    2.16    1.35
  34   0  -6   50.30    3.34
  34   0  -6   45.92    3.92
  32   0  -6   30.25    3.05
  32   0  -6   32.87    2.76
  30   0  -6  173.80    6.09
  30   0  -6  181.34    6.82
  28   0  -6  161.59    5.59
  28   0  -6  169.29    6.41
  26   0  -6    0.44    0.84
  26   0  -6    1.45    1.21
  24   0  -6   28.66    1.95
  24   0  -6   34.15    2.44
 -22   0   6    0.47    0.80
  22   0  -6   -0.12    0.66
  22   0  -6   -1.44    0.86
 -20   0   6  346.46    8.86
  20   0  -6  342.89    9.40
  20   0  -6  333.10    8.83
  18   0  -6    0.58    0.79
 -18   0   6    0.49    0.64
  18   0  -6    1.88    0.67
  16   0  -6  161.27    4.50
 -16   0   6  163.17    4.50
  16   0  -6  159.06    4.88
  14   0  -6   62.16    2.50
 -14   0   6   64.43    2.15
  14   0  -6   63.37    2.14
 -12   0   6    7.76    0.76
  12   0  -6    9.92    1.00
 -10   0   6  509.46   12.32
 -10   0   6  525.49   12.33
  10   0  -6  527.09   12.35
  -8   0   6   28.31    1.25
   8   0  -6   25.89    1.26
  -8   0   6   26.06    1.37
   8   0  -6   27.88    1.33
  -6   0   6  512.78   12.00
   6   0  -6  520.66   12.01
   6   0  -6  526.15   12.24
  -6   0   6  517.77   12.25
   4   0  -6   11.37    1.01
  -4   0   6   10.08    0.75
  -4   0   6    9.70    0.98
  -2   0   6   92.29    3.01
   2   0  -6   91.01    2.93
   0   0  -6  119.84    3.72
   0   0   6  120.63    3.71
   0   0   6  118.30    3.78
   2   0   6   22.20    1.73
  -2   0  -6   19.88    1.50
   2   0   6   19.94    1.48
   4   0   6   49.96    2.42
   4   0   6   46.45    2.41
  -4   0  -6   50.08    2.36
   6   0   6  324.89    8.88
   8   0   6  264.39    7.70
  10   0   6  195.40    6.32
  12   0   6   10.21    1.64
  14   0   6   85.66    3.96
  16   0   6   10.85    1.84
  18   0   6    6.80    1.74
  20   0   6  143.18    6.03
  22   0   6    9.32    2.07
  24   0   6   44.49    4.01
  26   0   6   34.01    3.80
  39  -1  -6    7.16    1.95
  39  -1  -6    6.46    2.30
  39   1  -6    5.66    1.99
  39   1  -6    0.91    2.03
  37  -1  -6   -0.73    1.26
  37  -1  -6    1.15    1.73
  37   1  -6   -0.94    1.68
  37   1  -6    2.68    1.59
  35  -1  -6    3.04    1.37
  35  -1  -6    2.52    1.90
  35   1  -6    1.87    1.79
  35   1  -6    2.67    1.57
  33  -1  -6    8.37    1.62
  33  -1  -6    6.85    2.05
  33   1  -6    4.63    1.78
  33   1  -6    6.56    1.68
  31  -1  -6    0.40    1.00
  31  -1  -6    0.46    1.50
  31   1  -6    1.14    1.51
  31   1  -6   -0.07    1.09
  29  -1  -6    3.16    1.10
  29   1  -6    3.96    1.60
  29   1  -6    2.60    1.16
  27  -1  -6   13.97    1.56
  27   1  -6    8.41    1.68
  27   1  -6   12.96    1.64
  25  -1  -6   36.53    2.12
  25   1  -6   36.39    2.31
  25   1  -6   32.27    2.69
  23  -1  -6    8.48    1.14
  23   1  -6    6.47    1.43
 -23   1   6   10.98    1.27
  23   1  -6    8.83    1.35
  21  -1  -6   -0.25    0.52
 -21   1   6    0.98    0.66
  21   1  -6   -0.98    0.81
  21   1  -6    0.85    0.77
 -19  -1   6   42.53    2.06
  19  -1  -6   40.37    1.83
 -19   1   6   44.40    1.91
  19   1  -6   40.64    2.34
  19   1  -6   44.85    2.17
  17  -1  -6    1.15    0.50
 -17  -1   6    0.64    0.65
 -17   1   6    0.32    0.54
  17   1  -6    1.29    0.88
  17   1  -6   -0.05    0.64
  15  -1  -6   17.80    1.00
 -15  -1   6   17.73    1.31
  15   1  -6   18.19    1.53
 -15   1   6   19.85    1.05
  15   1  -6   16.14    1.23
 -13  -1   6   21.13    1.31
 -13  -1   6   20.24    1.42
  13  -1  -6   21.49    0.96
 -13   1   6   21.62    0.97
  13   1  -6   21.18    1.44
 -11  -1   6    9.23    0.96
 -11  -1   6   12.94    1.01
  11   1  -6   12.25    1.15
 -11   1   6   10.95    0.65
  -9  -1   6   30.40    1.47
   9  -1  -6   29.92    1.24
  -9  -1   6   28.84    1.60
   9   1  -6   26.65    1.44
  -9   1   6   28.25    1.18
   7  -1  -6   24.09    1.04
   7  -1  -6   22.46    0.91
  -7  -1   6   24.15    1.48
  -7  -1   6   23.13    1.25
   7   1  -6   22.92    1.38
  -7   1   6   24.69    1.09
   7   1  -6   23.29    1.28
   5  -1  -6  131.76    3.09
   5  -1  -6  131.97    3.49
  -5  -1   6  129.00    3.57
   5   1  -6  134.75    3.81
  -5   1   6  126.88    3.50
  -5   1   6  129.28    3.09
  -5   1   6  130.35    3.47
   5   1  -6  130.35    3.60
  -3  -1   6   62.56    2.10
   3  -1  -6   66.64    2.18
   3   1  -6   63.01    2.34
  -3   1   6   64.98    2.22
  -3   1   6   59.88    2.10
   1  -1  -6   20.15    1.30
   1  -1  -6   22.09    1.37
  -1  -1   6   20.93    1.53
  -1   1   6   21.97    1.42
   1   1  -6   21.06    1.47
  -1   1   6   21.21    1.41
   1  -1   6   -0.42    0.73
  -1  -1  -6    1.21    0.67
  -1  -1  -6    0.99    0.65
   1   1   6    1.55    0.81
   1   1   6    0.73    0.68
  -1   1  -6    1.29    0.70
   3  -1   6   30.17    2.03
  -3  -1  -6   33.45    1.80
  -3  -1  -6   32.70    1.88
   3  -1   6   34.35    2.01
  -3   1  -6   30.89    1.91
   3   1   6   33.58    1.88
   5  -1   6   13.73    1.61
  -5  -1  -6   15.51    1.55
   5  -1   6   12.18    1.49
  -5  -1  -6   15.16    1.63
   5   1   6   11.96    1.46
  -5   1  -6   11.88    1.55
   7  -1   6    4.16    1.12
   7  -1   6    5.41    1.29
   7   1   6    4.14    1.11
   9  -1   6    5.51    1.33
   9   1   6    7.94    1.37
  11  -1   6    1.21    1.05
  11   1   6    0.90    1.00
  13  -1   6   -0.57    0.91
  13   1   6   -0.50    0.98
  15  -1   6    0.34    1.16
  15   1   6    1.37    1.17
  17  -1   6    1.78    1.33
  17   1   6   -1.30    1.02
  19  -1   6    6.88    1.85
  19   1   6    5.49    1.78
  21  -1   6    0.29    1.31
  21   1   6    2.92    1.69
  23  -1   6    0.13    1.54
  23   1   6   -1.38    1.40
  23   1   6    0.62    1.51
  25  -1   6   -1.97    1.41
  25   1   6   -0.91    1.29
  25   1   6    1.99    1.78
  27  -1   6   -0.56    1.70
  27   1   6   -0.49    1.63
  27   1   6   -0.71    1.83
  38  -2  -6   18.13    2.38
  38  -2  -6   14.56    2.99
  38   2  -6   17.05    2.64
  38   2  -6   22.88    3.24
  36  -2  -6    1.10    1.72
  36  -2  -6    0.17    1.16
  36   2  -6    0.83    1.79
  36   2  -6   -0.63    1.42
  34  -2  -6   15.72    1.97
  34   2  -6   15.82    2.33
  34   2  -6   13.79    2.40
  32  -2  -6   16.58    1.96
  32   2  -6   13.29    2.30
  32   2  -6   13.93    2.13
  30  -2  -6   46.01    2.67
  30   2  -6   46.16    3.14
  30   2  -6   50.76    3.64
  28  -2  -6   61.16    2.87
  28   2  -6   54.58    3.60
  28   2  -6   57.10    3.27
  26  -2  -6   47.51    2.44
  26   2  -6   55.64    3.02
  26   2  -6   49.16    3.21
  24  -2  -6   29.67    1.78
  24   2  -6   34.87    2.34
  24   2  -6   23.35    2.27
 -24   2   6   29.66    1.82
  22  -2  -6   97.15    3.22
 -22   2   6   90.93    3.20
  22   2  -6   94.65    3.98
  22   2  -6   91.54    3.68
  20  -2  -6  174.39    4.82
  20   2  -6  169.27    5.66
 -20   2   6  172.86    4.84
  20   2  -6  176.89    5.49
  18  -2  -6   37.51    1.52
 -18  -2   6   36.31    2.23
 -18   2   6   37.01    1.59
  18   2  -6   33.61    1.96
  18   2  -6   36.37    2.17
 -16  -2   6  319.07    8.62
  16  -2  -6  292.81    7.26
 -16  -2   6  300.59    7.98
  16   2  -6  295.16    8.06
 -16   2   6  305.07    7.34
  16   2  -6  299.62    8.26
  14  -2  -6    1.49    0.35
 -14  -2   6    2.14    0.79
 -14  -2   6    0.32    0.73
  14   2  -6    0.91    0.78
 -14   2   6    1.86    0.38
 -12  -2   6  147.86    4.24
 -12  -2   6  142.66    4.30
  12   2  -6  138.04    4.30
 -10  -2   6    1.62    0.68
 -10  -2   6    1.37    0.83
 -10   2   6    1.07    0.33
  10   2  -6    0.66    0.72
  -8  -2   6  607.13   14.27
  -8  -2   6  602.33   14.46
  -8   2   6  595.29   13.53
  -8   2   6  589.85   13.52
   8   2  -6  601.39   14.39
   8   2  -6  592.16   14.29
   6  -2  -6   34.58    1.21
   6  -2  -6   34.37    1.18
  -6  -2   6   35.56    1.68
  -6   2   6   34.52    1.25
  -6   2   6   34.69    1.20
   6   2  -6   34.42    1.72
   6   2  -6   36.82    1.78
  -4  -2   6  219.50    5.97
  -4  -2   6  216.67    5.71
   4  -2  -6  221.49    5.47
   4  -2  -6  216.94    5.41
   4   2  -6  218.21    5.89
   4   2  -6  211.63    5.75
  -4   2   6  211.92    5.47
  -2  -2   6  127.82    4.13
  -2  -2   6  127.74    3.85
   2  -2  -6  132.20    3.77
   2  -2  -6  130.87    3.75
  -2   2   6  137.82    3.83
  -2   2   6  135.57    3.18
   2   2  -6  129.37    4.05
   0  -2   6   41.31    2.16
   0  -2  -6   42.99    1.86
   0  -2  -6   43.14    1.92
   0   2   6   41.90    1.45
   0   2  -6   45.10    2.14
   0   2   6   43.98    1.94
   2  -2   6  167.12    5.18
  -2  -2  -6  167.96    4.89
  -2  -2  -6  164.79    4.90
   2   2   6  161.86    4.95
   2   2   6  167.51    4.42
  -2   2  -6  167.09    5.07
  -4  -2  -6   19.45    1.65
  -4  -2  -6   19.02    1.64
   4  -2   6   18.30    1.83
   4   2   6   15.03    1.47
  -4   2  -6   17.13    1.63
   6  -2   6  328.85    9.05
   6  -2   6  313.39    8.80
   6   2   6  322.18    8.85
   8  -2   6   70.49    3.35
   8  -2   6   72.55    3.22
   8   2   6   74.56    3.28
  10  -2   6   75.60    3.48
  10  -2   6   82.84    3.75
  10   2   6   78.49    3.58
  12  -2   6   31.59    2.61
  12   2   6   26.28    2.39
  14  -2   6  109.95    4.69
  14   2   6  103.36    4.67
  14   2   6  109.59    4.38
  16  -2   6   64.08    3.73
  16   2   6   72.09    3.61
  16   2   6   64.51    3.71
  18  -2   6   24.30    2.67
  18   2   6   16.25    2.38
  18   2   6   14.11    2.00
  20  -2   6   96.19    4.76
  20   2   6   92.27    4.84
  20   2   6   84.63    4.49
  22  -2   6   -1.35    1.35
  22   2   6    2.60    1.69
  22   2   6   -0.98    1.40
  24  -2   6   23.23    3.02
  24   2   6   27.86    3.30
  24   2   6   17.69    2.82
  26  -2   6    4.45    2.00
  26   2   6    1.59    1.86
  26   2   6    1.52    1.78
  37   3  -6   -0.98    1.60
  37   3  -6   -0.62    1.59
  35  -3  -6    5.06    1.42
  35   3  -6    1.09    1.64
  35   3  -6    2.00    1.56
  33  -3  -6   -0.09    1.00
  33   3  -6   -0.52    1.32
  33   3  -6    1.89    1.63
  31  -3  -6    3.97    1.20
  31   3  -6    4.06    1.45
  31   3  -6    4.60    1.69
  29  -3  -6    9.04    1.38
  29   3  -6    6.01    1.62
  29   3  -6   10.14    2.04
  27  -3  -6    7.04    1.16
  27   3  -6    9.97    1.89
  27   3  -6   10.36    1.73
  25  -3  -6    5.19    0.94
  25   3  -6    5.10    1.43
  25   3  -6    4.98    1.42
  23  -3  -6    4.31    0.83
  23   3  -6    5.16    1.40
  23   3  -6    4.25    1.16
  21  -3  -6   63.88    2.34
  21   3  -6   64.82    3.18
  21   3  -6   70.81    3.34
 -21   3   6   67.51    2.76
  19  -3  -6   -0.34    0.40
 -19   3   6   -0.45    0.60
  19   3  -6    0.17    0.82
  19   3  -6   -0.99    0.75
  17  -3  -6   -0.28    0.33
 -17   3   6    0.76    0.53
  17   3  -6   -1.04    0.72
  17   3  -6    1.13    0.87
  15  -3  -6   23.37    0.88
 -15  -3   6   23.68    2.07
  15   3  -6   25.36    1.88
 -15   3   6   24.50    1.20
 -13  -3   6    6.26    0.98
 -13  -3   6    3.61    0.88
 -13   3   6    6.64    0.58
  13   3  -6    6.43    1.09
 -11  -3   6   45.67    2.15
 -11  -3   6   47.96    2.42
 -11  -3   6   50.71    2.25
  11   3  -6   44.59    2.26
  -9  -3   6    7.13    1.10
  -9  -3   6    8.94    1.09
   9  -3  -6    9.43    0.47
   9   3  -6    8.62    1.09
  -7  -3   6   52.52    2.46
   7  -3  -6   55.68    1.64
  -7  -3   6   53.54    2.27
   7   3  -6   51.94    2.30
  -7   3   6   52.79    1.66
   5  -3  -6   21.75    1.03
   5  -3  -6   21.50    0.85
  -5  -3   6   20.62    1.48
  -5  -3   6   23.88    1.72
   5  -3  -6   22.68    0.95
   5   3  -6   16.51    1.39
   5   3  -6   21.85    1.57
  -5   3   6   21.83    1.14
  -3  -3   6    1.14    0.90
   3  -3  -6    0.55    0.44
  -3  -3   6    0.91    0.64
   3  -3  -6    0.97    0.49
   3  -3  -6    1.03    0.29
  -3   3   6    1.24    0.33
  -3   3   6    1.76    0.63
   3   3  -6    0.37    0.69
   1  -3  -6   70.50    2.51
  -1  -3   6   72.72    2.97
  -1  -3   6   71.18    2.74
   1  -3  -6   67.97    2.42
   1   3  -6   72.54    2.82
  -1   3   6   71.14    2.05
  -1   3   6   73.43    2.64
  -1  -3  -6   14.37    1.34
   1  -3   6   13.16    1.48
   1   3   6   13.79    0.93
  -1   3  -6   11.52    1.30
   1   3   6   11.21    1.24
  -3  -3  -6   15.68    1.51
   3  -3   6   11.66    1.57
   3   3   6   11.07    1.33
   3   3   6   14.50    1.08
  -3   3  -6   17.24    1.70
   5  -3   6   48.37    2.67
   5   3   6   48.89    2.50
   5   3   6   52.55    2.12
   7  -3   6    0.20    0.84
   7   3   6   -0.18    0.58
   7   3   6    0.59    0.88
   9  -3   6   10.07    1.55
   9  -3   6   13.86    1.78
   9   3   6   15.18    1.55
   9   3   6   12.35    1.78
  11  -3   6   64.76    3.25
  11  -3   6   67.91    3.53
  11   3   6   70.84    3.46
  11   3   6   62.41    3.00
  13  -3   6    3.98    1.34
  13   3   6    6.56    1.37
  13   3   6    2.80    1.34
  15  -3   6    1.75    1.36
  15   3   6    0.03    0.91
  15   3   6    1.45    1.22
  17  -3   6    8.42    1.81
  17   3   6    6.86    1.73
  17   3   6    9.43    1.71
  19  -3   6    0.57    1.25
  19   3   6    0.19    1.30
  19   3   6    0.64    1.25
  21  -3   6   10.08    2.05
  21   3   6   13.61    2.21
  21   3   6   10.82    2.20
  23  -3   6    0.45    1.59
  23   3   6   -1.18    1.36
  23   3   6    1.23    1.58
  25  -3   6    7.99    2.16
  25   3   6    6.55    2.12
  25   3   6    4.27    2.01
  38   4  -6   46.78    4.33
  38   4  -6   52.55    4.85
  36   4  -6   -0.75    1.90
  36   4  -6   -0.19    1.60
  34   4  -6   70.38    4.50
  34   4  -6   71.44    4.79
  32  -4  -6    1.51    1.03
  32   4  -6    0.13    1.24
  32   4  -6   -0.92    1.46
  30  -4  -6   31.15    2.07
  30   4  -6   34.82    3.22
  30   4  -6   25.74    2.88
  28  -4  -6   25.62    1.84
  28   4  -6   22.56    2.58
  28   4  -6   22.93    2.51
  26  -4  -6    1.14    0.73
  26   4  -6    1.07    1.19
  26   4  -6    0.77    1.17
  24  -4  -6   80.48    2.88
  24   4  -6   81.25    3.87
  24   4  -6   78.97    4.00
  22  -4  -6   24.48    1.41
  22   4  -6   24.64    2.27
  22   4  -6   24.77    2.42
 -22   4   6   24.56    1.74
  20  -4  -6   72.11    2.39
  20   4  -6   75.46    3.52
  20   4  -6   78.70    3.64
 -20   4   6   74.15    2.77
  18  -4  -6    6.29    0.65
  18   4  -6    7.29    1.27
  18   4  -6    6.48    1.30
 -18   4   6    8.30    0.93
  16  -4  -6   58.67    1.78
 -16   4   6   64.20    2.09
  16   4  -6   61.34    2.97
  14  -4  -6   54.92    1.51
  14   4  -6   52.65    2.63
 -14   4   6   54.64    1.71
  12  -4  -6  359.64    8.18
 -12  -4   6  353.59    9.67
  12   4  -6  356.21    9.53
 -10  -4   6   39.13    2.33
  10  -4  -6   38.01    1.21
 -10  -4   6   36.38    2.03
 -10  -4   6   40.83    2.16
  10   4  -6   37.81    2.16
   8  -4  -6  461.51   10.84
  -8  -4   6  470.39   11.94
  -8  -4   6  456.01   11.70
   8   4  -6  469.51   11.82
   6  -4  -6   10.64    0.84
  -6  -4   6   10.38    1.22
   6  -4  -6   10.19    0.77
  -6  -4   6    7.83    1.20
   6   4  -6    9.08    1.31
   6   4  -6    8.11    1.20
  -6   4   6    8.24    0.83
  -4  -4   6   19.05    1.60
   4  -4  -6   16.13    0.90
  -4  -4   6   17.01    1.64
   4  -4  -6   13.69    0.98
  -4   4   6   18.51    1.24
   4   4  -6   15.78    1.45
   4   4  -6   17.36    1.61
   2  -4  -6   63.86    1.97
  -2  -4   6   63.69    2.66
   2  -4  -6   66.59    2.41
  -2  -4   6   64.92    2.90
  -2   4   6   65.82    2.04
  -2   4   6   65.59    2.50
   2   4  -6   56.65    2.71
   0  -4  -6   10.73    0.80
   0  -4  -6   10.76    1.15
   0  -4   6   11.01    1.77
   0   4  -6   11.25    1.40
   0   4   6    9.49    1.22
   0   4   6    9.36    0.81
   2  -4   6  206.95    6.40
  -2  -4  -6  214.73    6.15
   2   4   6  215.16    6.21
   2   4   6  212.40    5.57
   4  -4   6   11.24    1.53
   4   4   6   15.61    1.23
   4   4   6   16.38    1.66
   6  -4   6  161.18    5.46
   6   4   6  163.74    5.37
   6   4   6  152.25    4.71
   8  -4   6    8.00    1.61
   8   4   6   10.37    1.65
   8   4   6    6.49    1.08
  10  -4   6   34.25    2.51
  10  -4   6   36.11    2.65
  10   4   6   35.08    2.16
  10   4   6   27.12    2.43
  12  -4   6    9.07    1.73
  12  -4   6   10.83    1.87
  12   4   6    9.20    1.39
  12   4   6   11.73    1.83
  14  -4   6   14.00    2.13
  14   4   6   16.64    2.14
  14   4   6   12.13    1.67
  16  -4   6   54.34    3.52
  16   4   6   50.52    3.45
  16   4   6   52.00    3.21
  18  -4   6   38.84    3.39
  18   4   6   29.24    2.73
  18   4   6   37.01    3.49
  20  -4   6   25.08    2.80
  20   4   6   21.75    2.64
  20   4   6   21.53    2.85
  22  -4   6   11.65    2.28
  22   4   6   10.28    2.13
  22   4   6    9.83    2.40
  24  -4   6    9.74    2.21
  24   4   6   12.64    2.54
  24   4   6   10.73    2.41
  26  -4   6   -2.75    1.50
  26   4   6    1.35    1.83
  26   4   6    3.39    2.06
  37   5  -6   12.24    2.60
  37   5  -6   15.73    2.91
  35   5  -6    6.68    2.25
  35   5  -6    5.01    2.04
  33   5  -6    1.90    1.56
  33   5  -6    1.80    1.77
  31   5  -6    0.58    1.45
  31   5  -6    2.37    1.58
  29  -5  -6    2.49    0.91
  29   5  -6    1.89    1.38
  29   5  -6    1.77    1.71
  27  -5  -6   16.44    1.50
  27   5  -6   13.42    2.31
  27   5  -6   18.17    2.42
  25  -5  -6    5.31    0.92
  25   5  -6    5.55    1.63
  25   5  -6    3.95    1.52
  23  -5  -6    0.29    0.53
  23   5  -6    0.06    1.02
 -23   5   6    0.77    0.79
  23   5  -6    1.60    1.11
  21  -5  -6   12.93    1.04
  21   5  -6   14.36    1.88
 -21   5   6   12.93    1.36
  21   5  -6   12.86    1.89
  19  -5  -6   28.19    1.28
  19   5  -6   24.80    2.37
 -19   5   6   27.31    1.54
  17  -5  -6   12.22    0.81
 -17   5   6   11.70    0.99
  17   5  -6   11.44    1.61
  15  -5  -6   20.34    0.93
  15   5  -6   15.09    1.67
 -15   5   6   20.46    0.99
 -13  -5   6    7.36    1.37
  13  -5  -6    6.74    0.57
  13   5  -6    8.52    1.39
  11  -5  -6   18.46    0.89
 -11  -5   6   20.10    2.01
  11   5  -6   16.01    1.64
  -9  -5   6   31.51    2.21
   9  -5  -6   33.32    1.35
   9   5  -6   36.76    2.27
   7  -5  -6    0.76    0.44
   7  -5  -6    0.55    0.34
   7  -5  -6    0.83    0.48
  -7  -5   6    0.04    0.92
   7   5  -6    0.14    0.88
  -5  -5   6    2.15    1.01
   5  -5  -6    2.43    0.54
   5  -5  -6    1.97    0.55
  -5   5   6    1.64    0.64
   5   5  -6    1.99    0.94
   3  -5  -6    5.97    0.82
   3  -5  -6    4.73    0.66
  -3  -5   6    4.40    1.21
  -3   5   6    4.25    0.84
   1  -5  -6   20.38    1.42
   1  -5  -6   20.83    1.11
  -1  -5   6   18.12    1.84
  -1   5   6   22.54    1.72
  -1   5   6   19.42    1.23
  -1  -5  -6   67.70    2.32
   1  -5   6   66.06    3.15
   1   5   6   68.99    2.94
   1   5   6   74.21    2.49
   3  -5   6    0.72    0.88
  -3  -5  -6    1.05    0.50
   3   5   6   -0.12    0.59
   3   5   6   -1.11    0.72
   5  -5   6    0.30    0.91
   5   5   6   -0.07    0.96
   5   5   6    1.19    0.66
   7  -5   6    4.76    1.27
   7   5   6    3.33    0.92
   7   5   6    2.95    1.24
   9  -5   6    0.91    1.07
   9   5   6   -0.08    0.73
   9   5   6    0.49    1.15
  11  -5   6   -0.37    1.06
  11  -5   6   -0.17    1.13
  11   5   6    0.05    0.84
  11   5   6   -0.14    1.06
  13  -5   6   11.72    1.90
  13  -5   6   11.37    1.96
  13   5   6   10.45    1.96
  13   5   6    7.03    1.42
  15  -5   6    0.37    1.28
  15   5   6    1.65    1.22
  15   5   6    2.39    1.45
  17  -5   6    8.53    1.91
  17   5   6    5.93    1.80
  17   5   6    6.22    1.57
  19  -5   6    7.17    1.91
  19   5   6    8.78    2.17
  19   5   6    7.36    1.80
  21  -5   6    3.69    1.74
  21   5   6    2.97    1.52
  21   5   6    2.88    1.88
  23  -5   6    0.64    1.68
  23   5   6    0.58    1.82
  23   5   6    3.26    1.76
  25  -5   6    0.28    1.74
  25   5   6   -1.07    1.78
  25   5   6    0.16    1.67
  34   6  -6   29.34    3.51
  34   6  -6   37.43    3.92
  32   6  -6    2.66    1.88
  32   6  -6    4.35    1.78
  30   6  -6    2.49    1.67
  30   6  -6    4.86    1.95
  28   6  -6    3.67    1.63
  28   6  -6    5.65    1.86
  26  -6  -6   62.62    2.51
  26   6  -6   57.24    3.83
  26   6  -6   55.71    3.69
  24  -6  -6   88.07    3.00
  24   6  -6   85.77    4.49
  24   6  -6   88.94    4.49
  22  -6  -6   15.27    1.19
  22   6  -6   12.20    1.96
 -22   6   6   16.54    1.49
  20  -6  -6   22.50    1.27
 -20   6   6   23.64    1.50
  20   6  -6   25.10    2.45
  18  -6  -6    1.51    0.51
 -18   6   6    2.95    0.69
  18   6  -6    4.27    1.39
 -16   6   6   56.00    1.92
  16   6  -6   61.06    3.23
 -14  -6   6   28.37    2.58
  14  -6  -6   25.75    1.17
  14   6  -6   26.63    2.33
 -12  -6   6  151.19    5.42
  12  -6  -6  150.06    4.00
  12   6  -6  143.84    5.22
  10  -6  -6   39.98    1.32
  10  -6  -6   43.68    2.00
  10  -6  -6   47.06    1.71
 -10  -6   6   41.06    2.66
  10   6  -6   43.30    2.54
   8  -6  -6   23.73    1.46
  -8  -6   6   22.28    2.05
   8  -6  -6   25.68    1.35
   8  -6  -6   25.63    1.05
   8   6  -6   24.57    2.18
   6  -6  -6    3.61    0.67
   6  -6  -6    3.01    0.55
  -6  -6   6    3.43    1.15
   6  -6  -6    2.76    0.64
   6   6  -6    2.89    0.98
  -4  -6   6   84.76    3.56
   4  -6  -6   79.49    2.82
   4  -6  -6   78.19    2.69
  -4   6   6   75.19    2.94
   2  -6  -6   76.77    2.94
   2  -6  -6   79.23    2.67
  -2  -6   6   79.48    3.51
  -2   6   6   78.80    2.77
  -2   6   6   79.22    3.10
   0  -6   6   12.00    1.62
   0  -6  -6   12.37    1.07
   0   6   6   10.52    1.08
   0   6   6    9.84    1.34
  -2  -6  -6  198.39    5.52
   2  -6   6  200.15    6.49
   2   6   6  202.39    5.65
   2   6   6  199.80    6.26
  -4  -6  -6    3.81    0.76
   4  -6   6    2.61    1.19
   4   6   6    1.51    0.78
   4   6   6    4.98    1.26
   6  -6   6  138.30    5.21
   6   6   6  141.03    5.14
   6   6   6  132.20    4.43
   8  -6   6    3.32    1.32
   8   6   6    3.95    1.39
   8   6   6    3.38    1.00
  10  -6   6  150.73    5.73
  10   6   6  146.10    5.68
  10   6   6  142.82    5.00
  12  -6   6   62.08    3.81
  12   6   6   72.92    3.95
  12   6   6   71.09    3.42
  14  -6   6  119.32    5.27
  14  -6   6  119.38    5.15
  14   6   6  114.87    5.32
  14   6   6  117.71    4.73
  16  -6   6   60.79    3.75
  16   6   6   54.19    3.83
  16   6   6   61.73    3.57
  18  -6   6   53.38    3.74
  18   6   6   54.37    3.61
  18   6   6   58.37    4.06
  20  -6   6   11.72    2.28
  20   6   6   17.81    2.46
  20   6   6    7.74    2.17
  22  -6   6    2.70    1.78
  22   6   6   -0.80    1.57
  22   6   6    0.54    1.95
  24  -6   6   36.90    3.81
  24   6   6   33.07    3.89
  24   6   6   36.98    3.70
  33   7  -6    3.83    1.86
  33   7  -6    2.60    2.04
  31   7  -6    2.34    1.91
  31   7  -6    1.57    1.75
  29   7  -6    3.33    1.77
  29   7  -6    2.11    1.77
  27   7  -6    8.89    2.10
  27   7  -6    1.64    1.51
  25   7  -6   -1.72    1.14
  23  -7  -6   65.91    2.50
  23   7  -6   71.83    4.08
  21  -7  -6    2.56    0.71
  21   7  -6    1.21    1.41
  19  -7  -6   -0.09    0.55
 -19   7   6   -0.21    0.57
  19   7  -6   -0.11    1.18
  17  -7  -6    5.42    0.72
 -17   7   6    4.80    0.69
  17   7  -6    5.34    1.57
 -15  -7   6    1.63    1.27
  15  -7  -6    1.64    0.54
  15   7  -6    3.89    1.38
  13  -7  -6   45.05    1.49
 -13  -7   6   44.03    2.99
  13  -7  -6   43.45    1.77
  13   7  -6   42.71    2.76
 -11  -7   6   -0.47    1.00
  11  -7  -6   -0.13    0.37
  11  -7  -6    0.21    0.42
  11   7  -6    1.93    1.12
  -9  -7   6    0.77    1.04
   9  -7  -6    3.12    1.14
   9  -7  -6    2.66    0.68
   9  -7  -6    1.62    0.49
   9   7  -6    3.89    1.16
  -7  -7   6   18.91    2.12
   7  -7  -6   15.75    1.37
   7  -7  -6   13.52    1.27
   7  -7  -6   16.17    1.01
   7   7  -6   17.38    2.00
   5  -7  -6   10.56    1.18
   5  -7  -6    8.23    1.03
   5  -7  -6    8.50    0.92
  -5  -7   6    6.19    1.43
   5   7  -6   11.02    1.66
   3  -7  -6    9.69    1.05
  -3  -7   6   10.77    1.69
   1  -7  -6   -0.04    0.52
  -1  -7   6    0.46    1.04
  -1   7   6   -0.45    0.68
  -1   7   6    1.74    0.95
  -1  -7  -6   16.70    1.38
   1  -7   6   14.64    1.85
   1   7   6   14.02    1.67
   1   7   6   15.68    1.45
  -3  -7  -6    6.86    1.00
   3  -7   6    9.54    1.61
   3   7   6    6.68    1.37
   3   7   6    8.00    1.18
   5  -7   6    9.30    1.70
   5   7   6    8.39    1.57
   5   7   6   10.36    1.37
   7  -7   6   19.47    2.31
   7   7   6   24.82    2.58
   7   7   6   23.76    1.91
   9  -7   6   16.22    2.13
   9   7   6   18.81    1.88
   9   7   6   18.72    2.27
  11  -7   6   -0.48    1.23
  11   7   6    0.05    1.16
  11   7   6    0.79    1.02
  13  -7   6    5.41    1.76
  13   7   6    9.35    1.66
  13   7   6    5.72    1.75
  15  -7   6   10.65    2.16
  15  -7   6    8.78    2.12
  15   7   6   12.16    2.50
  15   7   6   13.66    2.01
  17  -7   6    8.11    2.02
  17   7   6    9.55    1.89
  17   7   6    9.18    2.36
  19  -7   6   -0.17    1.57
  19   7   6    0.23    1.33
  19   7   6    0.88    1.56
  21  -7   6    9.08    2.30
  21   7   6    6.67    2.02
  21   7   6    5.83    2.38
  32   8  -6   11.74    2.76
  30   8  -6   18.53    3.03
  28   8  -6   16.06    2.71
  26   8  -6   44.73    4.02
  24   8  -6   68.20    4.31
  22   8  -6    2.03    1.57
  20  -8  -6   81.71    2.84
  20   8  -6   83.81    4.33
 -18  -8   6    7.15    1.87
  18   8  -6    6.00    1.75
 -16  -8   6  106.97    5.02
  16   8  -6  109.87    4.92
  14  -8  -6   17.90    1.29
 -14  -8   6   14.36    2.11
  14  -8  -6   15.41    0.95
  14   8  -6   15.52    2.15
  12  -8  -6   66.65    2.48
  12  -8  -6   63.82    2.07
 -12  -8   6   66.78    3.70
  12   8  -6   62.14    3.61
 -10  -8   6   64.41    3.57
  10  -8  -6   67.02    2.21
  10  -8  -6   66.40    2.55
  10   8  -6   64.99    3.47
   8  -8  -6   11.41    1.21
   8  -8  -6    9.43    0.94
  -8  -8   6   10.55    1.81
   8   8  -6    7.02    1.53
  -6  -8   6   48.53    3.03
   6  -8  -6   46.50    1.96
   6   8  -6   41.46    2.94
   4  -8  -6   73.47    2.77
  -4  -8   6   79.25    3.80
  -2  -8   6   67.61    3.53
   0  -8   6   17.89    2.10
   0   8   6   14.78    1.74
   0   8   6   15.92    1.60
   2  -8   6   92.26    4.21
   2   8   6   88.19    4.00
   2   8   6   87.92    3.48
   4  -8   6    2.72    1.35
   4   8   6    3.12    1.32
   4   8   6    3.97    1.10
   6  -8   6   40.85    2.92
   6   8   6   40.37    2.47
   6   8   6   40.98    3.00
   8  -8   6    1.56    1.28
   8   8   6    3.16    1.19
   8   8   6    2.94    1.40
  10  -8   6  122.39    5.33
  10   8   6  124.27    5.57
  10   8   6  120.74    4.69
  12  -8   6   43.79    3.36
  12   8   6   42.08    3.75
  12   8   6   49.08    3.04
  14  -8   6   38.18    3.52
  14  -8   6   26.12    2.92
  14   8   6   30.77    3.25
  14   8   6   25.94    2.52
  16  -8   6    5.17    1.94
  16  -8   6    7.03    1.92
  16   8   6    3.38    1.57
  16   8   6    7.44    2.25
  18  -8   6    5.53    2.01
  18   8   6    4.21    1.71
  18   8   6    4.87    2.20
  20  -8   6   17.69    2.73
  20   8   6   19.91    3.23
  20   8   6   19.46    2.67
  29   9  -6   -1.09    1.57
  27   9  -6    7.26    2.11
  25   9  -6    1.66    1.66
  23   9  -6   12.85    2.32
 -21  -9   6   -2.92    1.38
  21   9  -6   -0.63    1.43
 -19  -9   6   17.08    2.63
  19   9  -6   17.95    2.48
 -17  -9   6    0.69    1.50
  17   9  -6    1.17    1.52
 -15  -9   6    5.43    1.75
  15   9  -6    7.76    1.90
  13  -9  -6   13.16    1.09
 -13  -9   6   11.11    2.09
  13   9  -6   15.26    2.34
 -11  -9   6    7.12    1.70
  11  -9  -6    4.27    0.74
  11   9  -6    3.43    1.53
   9  -9  -6   20.63    1.30
  -9  -9   6   17.88    2.31
   9   9  -6   20.36    2.43
  -7  -9   6   -0.94    1.12
   7  -9  -6   -0.04    0.50
   7   9  -6    0.57    1.29
   5  -9  -6   -0.23    0.54
  -5  -9   6    0.47    1.23
   3  -9  -6    0.43    0.64
  -3  -9   6    1.64    1.33
   1  -9  -6    8.21    1.28
  -1  -9   6    9.45    1.77
   1  -9   6    3.36    1.44
   1   9   6    6.70    1.28
   3  -9   6    5.59    1.53
   3   9   6    6.86    1.61
   3   9   6    5.35    1.27
   5  -9   6    3.33    1.45
   5   9   6    0.38    1.33
   5   9   6    1.02    1.04
   7  -9   6    3.12    1.55
   7   9   6    0.45    1.12
   7   9   6    1.59    1.46
   9  -9   6    9.15    1.98
   9   9   6   12.58    2.21
   9   9   6    8.22    1.59
  11  -9   6    0.22    1.37
  11   9   6   -0.80    1.29
  11   9   6    0.17    1.20
  13  -9   6   14.88    2.46
  13   9   6   17.15    2.15
  13   9   6   11.32    2.39
  15  -9   6    0.55    1.57
  15  -9   6    1.86    1.60
  15   9   6    0.99    1.42
  15   9   6    1.20    1.71
  17  -9   6    1.56    1.63
  17  -9   6    0.32    1.81
  17   9   6    3.56    1.68
  17   9   6    1.62    1.85
  28  10  -6   -0.64    1.96
  26  10  -6   40.73    4.13
 -24 -10   6   15.53    2.78
  24  10  -6   24.13    3.28
 -22 -10   6    4.30    2.08
  22  10  -6    4.38    2.05
 -20 -10   6   43.87    4.20
  20  10  -6   53.77    4.35
 -18 -10   6    0.27    1.56
  18  10  -6    1.66    1.67
 -16 -10   6   76.57    4.66
  16  10  -6   84.70    4.72
 -14 -10   6   16.11    2.48
  14  10  -6   23.47    2.83
 -12 -10   6   67.19    4.11
  12  10  -6   64.27    4.09
 -10 -10   6   -0.18    1.28
  10  10  -6   -0.61    1.37
  -8 -10   6    1.51    1.39
   8 -10  -6    1.92    0.95
   6 -10  -6   11.27    1.31
  -6 -10   6   11.92    2.03
  -4 -10   6   83.25    4.28
   4 -10  -6   76.42    3.14
   2 -10  -6   29.67    2.06
  -2 -10   6   34.67    3.09
   0 -10   6   41.81    3.19
   0 -10  -6   39.97    2.53
   2 -10   6   20.00    2.43
  -2 -10  -6   13.71    1.80
   4 -10   6    5.44    1.68
   4  10   6    3.88    1.34
   6 -10   6   18.80    2.45
   6  10   6   15.73    1.99
   6  10   6   17.64    2.52
   8 -10   6    3.38    1.66
   8  10   6    2.87    1.71
   8  10   6    4.81    1.58
  10 -10   6   66.20    4.13
  10  10   6   72.30    3.85
  10  10   6   65.81    4.30
  12 -10   6   10.85    2.22
  12  10   6   10.38    2.48
  12  10   6   11.14    1.98
  14 -10   6   13.63    2.46
  14  10   6   13.91    2.88
  16 -10   6    4.40    2.12
  16 -10   6    6.92    2.14
  16  10   6    4.71    2.06
 -23 -11   6    7.87    2.51
  23  11  -6    1.06    1.96
 -21 -11   6    3.46    2.07
  21  11  -6   -2.37    1.62
 -19 -11   6    8.24    2.31
  19  11  -6    7.85    2.39
 -17 -11   6    0.83    1.72
  17  11  -6    2.26    1.83
 -15 -11   6    1.34    1.61
  15  11  -6    0.98    1.60
 -13 -11   6    2.34    1.68
  13  11  -6   -0.84    1.41
 -11 -11   6    3.56    1.73
  11  11  -6    4.34    1.77
  -9 -11   6    0.52    1.39
  -7 -11   6    3.16    1.62
  -5 -11   6   28.05    3.03
  -3 -11   6    1.88    1.55
   1 -11  -6    7.50    1.48
  -1 -11   6   13.27    2.21
  -1 -11  -6    1.55    1.13
   1 -11   6    3.10    1.57
   3 -11   6    3.36    1.59
  -3 -11  -6    1.20    1.25
   5 -11   6    9.58    2.06
   5  11   6   10.21    1.79
   7 -11   6   -0.53    1.41
   7  11   6    2.61    1.50
   9 -11   6   18.88    2.69
  11 -11   6    1.17    1.57
  11  11   6    2.67    2.01
 -20 -12   6   17.58    3.09
  20  12  -6   21.66    3.31
 -18 -12   6    5.52    2.29
  18  12  -6    5.05    2.25
 -16 -12   6   22.93    3.15
  16  12  -6   19.42    3.08
 -14 -12   6    0.04    1.61
  14  12  -6   -1.83    1.59
 -12 -12   6   41.19    3.89
  12  12  -6   35.99    3.82
 -10 -12   6    3.33    1.83
  -8 -12   6   22.02    2.85
  -6 -12   6    6.11    1.89
  -4 -12   6   21.64    2.84
  -2 -12   6   21.17    2.83
   0 -12   6    8.49    2.02
   2 -12   6   36.96    3.49
   4 -12   6   -0.93    1.45
   6 -12   6   25.86    3.10
  -8 -12  -6   -1.07    2.12
 -11 -13   6    5.64    2.25
  -9 -13   6    5.01    2.09
  -7 -13   6    1.18    1.69
  -5 -13   6   19.37    2.91
  -3 -13   6    1.92    1.79
  -1 -13   6   17.55    2.76
   1 -13   6    2.70    2.06
  40   0  -7   -0.85    1.92
  40   0  -7    2.34    1.60
  38   0  -7    0.94    1.35
  38   0  -7    0.63    1.89
  36   0  -7   -1.02    1.55
  36   0  -7   -1.06    1.06
  34   0  -7   -1.48    1.36
  34   0  -7    1.03    1.19
  32   0  -7   -0.10    1.34
  32   0  -7    0.18    0.99
  30   0  -7    0.83    1.34
  30   0  -7   -0.27    0.89
  28   0  -7   -0.06    0.84
  28   0  -7   -0.64    1.05
  26   0  -7   -0.22    1.03
  26   0  -7    0.25    0.71
  24   0  -7   -0.42    0.68
  24   0  -7    0.02    0.96
 -22   0   7   -0.21    0.64
  22   0  -7    0.59    0.89
  22   0  -7    0.19    0.66
  20   0  -7    1.03    0.95
  20   0  -7    0.19    0.56
 -20   0   7    1.00    0.63
  18   0  -7    1.12    0.84
 -18   0   7   -0.14    0.56
  18   0  -7   -0.29    0.51
  16   0  -7   -0.17    0.45
  16   0  -7    0.46    0.73
 -16   0   7    0.06    0.50
  14   0  -7    0.14    0.62
 -14   0   7    0.31    0.49
 -12   0   7   -0.01    0.43
 -12   0   7   -0.35    0.47
  12   0  -7   -1.08    0.52
 -10   0   7   -0.31    0.59
  10   0  -7    0.36    0.48
 -10   0   7   -0.10    0.45
   8   0  -7   -0.74    0.41
  -8   0   7    0.07    0.44
  -8   0   7   -0.32    0.59
   8   0  -7    0.11    0.52
   6   0  -7   -0.41    0.41
  -6   0   7    0.11    0.63
   6   0  -7    0.29    0.53
  -6   0   7   -0.03    0.37
  -4   0   7   -0.29    0.39
  -4   0   7   -0.45    0.61
   4   0  -7    0.52    0.61
  -2   0   7   -1.47    0.65
   2   0  -7    0.42    0.63
   0   0  -7   -0.58    0.59
   0   0   7    0.66    0.74
   0   0   7   -0.49    0.71
  -2   0  -7   -0.65    0.64
   2   0   7   -0.05    0.78
   2   0   7    0.44    0.76
   4   0   7    2.53    1.08
   4   0   7   -0.62    0.90
   6   0   7    0.01    0.95
   8   0   7    0.56    1.00
  10   0   7    0.01    0.92
  12   0   7    0.46    1.03
  14   0   7    0.07    1.18
  16   0   7   -1.44    1.04
  18   0   7   -1.77    1.06
  20   0   7    0.29    1.37
  22   0   7   -1.72    1.28
  24   0   7    1.38    1.74
  26   0   7   -1.98    1.67
  39  -1  -7    8.29    2.35
  39  -1  -7    9.71    2.00
  39   1  -7   12.06    2.26
  39   1  -7    8.82    2.44
  37  -1  -7    8.08    2.27
  37  -1  -7    4.62    1.55
  37   1  -7    7.13    2.17
  37   1  -7    6.52    1.85
  35  -1  -7   17.86    2.21
  35  -1  -7   22.36    3.05
  35   1  -7   19.89    2.45
  35   1  -7   21.78    3.02
  33  -1  -7   59.34    3.89
  33  -1  -7   47.83    3.02
  33   1  -7   50.16    3.67
  33   1  -7   52.15    3.32
  31  -1  -7  138.08    5.99
  31  -1  -7  140.73    5.07
  31   1  -7  145.40    5.47
  31   1  -7  139.97    5.90
  29  -1  -7   18.32    2.41
  29  -1  -7   13.92    1.66
  29   1  -7   10.96    1.97
  29   1  -7   14.67    1.88
  27  -1  -7   89.28    3.44
  27   1  -7   81.45    3.62
  27   1  -7   85.06    4.08
  25  -1  -7   13.64    1.38
  25   1  -7   13.91    1.59
  25   1  -7   18.02    2.11
  23  -1  -7   56.46    2.42
  23   1  -7   59.08    2.71
  23   1  -7   59.38    3.14
 -23   1   7   58.00    2.44
 -21  -1   7    5.31    1.24
  21  -1  -7    2.99    0.69
  21   1  -7    3.98    0.88
 -21   1   7    2.81    0.75
  21   1  -7    3.08    1.02
 -19  -1   7  241.23    6.75
  19  -1  -7  257.49    6.46
  19   1  -7  244.46    6.81
 -19   1   7  248.99    6.42
  19   1  -7  249.24    7.20
  17  -1  -7  122.22    3.40
 -17  -1   7  121.18    3.77
 -17   1   7  120.70    3.40
  17   1  -7  120.58    4.09
  17   1  -7  116.49    3.77
 -15  -1   7  131.48    4.06
 -15  -1   7  119.74    3.76
  15   1  -7  127.77    4.05
 -15   1   7  128.37    3.38
 -13  -1   7    3.23    0.81
 -13  -1   7    1.78    0.65
  13  -1  -7    2.84    0.71
 -13   1   7    2.08    0.41
  13   1  -7    1.85    0.72
  11  -1  -7  219.26    5.57
 -11  -1   7  217.59    5.77
 -11  -1   7  212.90    5.91
  11   1  -7  219.61    5.82
 -11   1   7  218.60    5.47
  -9  -1   7   87.27    2.70
  -9  -1   7   80.12    2.85
   9  -1  -7   84.19    2.41
   9  -1  -7   83.45    2.36
  -9   1   7   82.38    2.44
   9   1  -7   85.66    2.82
   9   1  -7   79.08    2.66
   7  -1  -7   91.17    2.40
  -7  -1   7   93.20    2.83
   7  -1  -7   93.44    2.69
  -7  -1   7   93.41    3.10
  -7   1   7   96.32    2.75
   7   1  -7   92.23    2.85
   7   1  -7   93.33    3.03
  -7   1   7   95.57    2.42
  -5  -1   7  499.55   12.57
   5  -1  -7  526.94   12.28
  -5  -1   7  527.85   12.27
  -5   1   7  502.07   12.26
   5   1  -7  510.89   12.28
  -5   1   7  526.47   12.32
  -5   1   7  525.49   11.75
   5   1  -7  524.37   12.57
   3  -1  -7   13.12    1.16
  -3  -1   7   11.04    1.24
  -3  -1   7    9.65    0.89
   3   1  -7    8.91    1.03
  -3   1   7   10.59    1.05
  -3   1   7    9.43    1.02
   1  -1  -7   59.57    2.39
  -1  -1   7   58.32    2.60
  -1   1   7   65.45    2.44
  -1   1   7   64.23    2.49
   1   1  -7   59.87    2.51
   1  -1   7   61.96    2.64
  -1  -1  -7   57.89    2.40
  -1  -1  -7   57.32    2.48
   1   1   7   60.20    2.57
   1   1   7   52.02    2.40
  -1   1  -7   61.57    2.60
  -3  -1  -7  272.46    7.49
   3  -1   7  266.66    7.76
  -3  -1  -7  284.04    7.65
   3  -1   7  263.78    7.66
   3   1   7  273.75    7.67
  -3   1  -7  280.26    7.69
   5  -1   7  122.53    4.55
   5  -1   7  128.23    4.45
   5   1   7  131.64    4.50
   7  -1   7  108.74    4.25
   7  -1   7  104.77    4.06
   7   1   7  105.94    4.09
   9  -1   7   78.65    3.57
   9   1   7   81.34    3.61
  11  -1   7   54.15    3.14
  11   1   7   54.24    3.06
  13  -1   7   34.27    2.89
  13   1   7   31.17    2.81
  15  -1   7   49.47    3.20
  15   1   7   43.12    3.10
  17  -1   7  112.85    5.13
  17   1   7  109.18    5.18
  19  -1   7    9.86    2.16
  19   1   7   13.77    2.36
  21  -1   7   50.00    3.62
  21   1   7   42.39    3.79
  23  -1   7    1.42    1.78
  23   1   7   -1.18    1.57
  23   1   7    0.94    1.64
  25  -1   7   55.85    4.76
  25   1   7   60.99    4.57
  25   1   7   59.98    4.96
  38  -2  -7    2.29    2.10
  38  -2  -7   -1.97    1.10
  38   2  -7    0.73    1.44
  38   2  -7   -0.68    1.82
  36  -2  -7   11.15    1.85
  36  -2  -7    7.38    2.31
  36   2  -7    8.07    2.17
  36   2  -7    8.45    2.00
  34  -2  -7    3.11    1.21
  34   2  -7    2.07    1.55
  34   2  -7    0.02    1.18
  32  -2  -7   11.35    1.63
  32   2  -7    6.49    1.68
  32   2  -7    8.22    2.05
  30  -2  -7   -0.67    0.77
  30   2  -7   -1.66    1.00
  30   2  -7    0.17    1.24
  28  -2  -7    8.78    1.28
  28   2  -7    9.18    1.62
  28   2  -7    6.15    1.73
  26  -2  -7    5.30    0.99
  26   2  -7    4.58    1.19
  26   2  -7    3.45    1.39
 -26   2   7    6.96    1.26
  24  -2  -7    0.10    0.57
 -24   2   7    0.27    0.63
  24   2  -7   -0.16    0.90
  24   2  -7    1.47    0.91
  22  -2  -7   38.64    1.74
 -22   2   7   36.38    1.76
  22   2  -7   44.15    2.42
  22   2  -7   35.98    2.43
  20  -2  -7    9.25    0.86
  20   2  -7    9.15    1.23
 -20   2   7   10.26    0.94
  20   2  -7    8.31    1.30
  18  -2  -7    0.63    0.39
 -18  -2   7    1.63    0.78
  18   2  -7    1.03    0.83
 -18   2   7    1.38    0.48
  18   2  -7    1.42    0.77
 -16  -2   7    7.36    1.10
 -16  -2   7    4.60    0.91
  16  -2  -7    5.00    0.49
  16   2  -7    3.59    0.97
 -16   2   7    8.30    0.70
 -14  -2   7    0.11    0.75
 -14  -2   7   -0.35    0.62
 -14   2   7    0.32    0.23
  14   2  -7   -0.78    0.63
 -12  -2   7    5.59    1.10
 -12  -2   7    4.74    0.89
 -12  -2   7    5.96    0.87
 -12   2   7    6.15    0.58
  12   2  -7    5.15    0.99
 -10  -2   7   37.25    1.78
 -10  -2   7   30.17    1.88
  10   2  -7   35.43    1.83
 -10   2   7   32.79    1.12
 -10   2   7   33.38    0.97
  -8  -2   7    5.77    0.99
   8  -2  -7    7.73    0.59
  -8  -2   7    7.15    0.93
   8   2  -7    4.87    0.84
  -8   2   7    8.30    0.62
   8   2  -7    4.95    0.91
  -8   2   7    7.10    0.60
   6  -2  -7    7.87    0.73
  -6  -2   7    8.87    0.92
  -6  -2   7   11.55    1.31
  -6   2   7    8.29    0.78
   6   2  -7    8.94    1.05
  -6   2   7   10.36    0.82
   6   2  -7    6.49    0.93
   4  -2  -7  170.28    4.51
  -4  -2   7  164.06    4.96
   4  -2  -7  165.38    4.46
  -4  -2   7  163.97    4.67
  -4   2   7  164.95    4.46
  -4   2   7  168.12    4.54
   4   2  -7  166.26    4.88
  -2  -2   7   -0.19    0.77
   2  -2  -7    0.39    0.56
   2  -2  -7    0.93    0.56
  -2  -2   7    0.25    0.59
  -2   2   7   -0.10    0.67
   2   2  -7    0.35    0.71
  -2   2   7    0.41    0.29
   0  -2  -7   24.16    1.46
   0  -2   7   23.83    1.83
   0  -2  -7   24.12    1.55
   0   2  -7   24.33    1.76
   0   2   7   22.14    1.53
  -2  -2  -7    1.35    0.72
   2  -2   7    1.12    0.94
  -2  -2  -7    3.15    0.85
  -2   2  -7    3.85    1.07
   2   2   7    2.52    0.95
   4  -2   7    8.22    1.44
   4   2   7    5.81    1.14
   6  -2   7    7.66    1.35
   6  -2   7    8.96    1.43
   6   2   7    9.47    1.35
   8  -2   7   10.87    1.57
   8  -2   7   12.73    1.78
   8   2   7   13.68    1.78
  10  -2   7   32.73    2.63
  10  -2   7   29.84    2.62
  10   2   7   25.73    2.37
  12  -2   7   14.91    1.96
  12   2   7   14.32    2.03
  14  -2   7    9.50    1.89
  14   2   7    4.77    1.45
  16  -2   7    0.52    1.33
  16   2   7    0.80    1.40
  16   2   7    3.45    1.38
  18  -2   7    2.24    1.54
  18   2   7   -0.20    1.37
  18   2   7   -0.66    1.16
  20  -2   7    4.83    1.68
  20   2   7    4.38    1.70
  20   2   7    3.93    1.77
  22  -2   7    4.87    1.79
  22   2   7    3.92    1.88
  22   2   7    3.18    1.75
  24  -2   7    2.30    1.70
  24   2   7   -0.20    1.77
  24   2   7    1.51    1.76
  26  -2   7   -0.77    1.80
  26   2   7   -2.28    1.44
  26   2   7    2.27    1.71
  39  -3  -7   -2.06    1.71
  39   3  -7    2.02    2.09
  39   3  -7    0.42    1.67
  37   3  -7   39.26    4.17
  37   3  -7   33.26    3.43
  35  -3  -7    1.45    1.13
  35   3  -7   -1.27    1.48
  35   3  -7    0.74    1.49
  33  -3  -7   61.46    3.06
  33   3  -7   55.33    3.58
  33   3  -7   59.50    4.21
  31  -3  -7   66.08    3.04
  31   3  -7   68.18    3.87
  31   3  -7   67.33    4.24
  29  -3  -7    9.29    1.27
  29   3  -7    9.85    1.71
  29   3  -7   11.18    2.06
  27  -3  -7  121.37    4.08
  27   3  -7  125.83    5.05
  27   3  -7  128.93    5.38
  25  -3  -7    0.29    0.58
  25   3  -7   -0.30    0.86
  25   3  -7    1.50    1.19
  23  -3  -7  166.84    4.74
  23   3  -7  166.28    5.74
  23   3  -7  175.88    6.01
 -23   3   7  173.71    5.25
  21  -3  -7    0.06    0.43
  21   3  -7    0.64    0.91
 -21   3   7   -0.03    0.58
  21   3  -7    0.26    0.79
  19  -3  -7  221.81    5.59
  19   3  -7  232.38    6.93
 -19   3   7  227.79    6.07
  19   3  -7  225.65    6.73
  17  -3  -7   23.56    0.87
 -17   3   7   22.74    1.23
  17   3  -7   27.01    2.10
 -15  -3   7   22.25    1.57
 -15   3   7   18.41    0.95
  15   3  -7   18.86    1.73
 -13  -3   7   34.24    2.20
 -13  -3   7   40.82    2.10
  13   3  -7   39.57    2.11
 -13   3   7   39.00    1.16
 -11  -3   7  164.43    4.87
 -11  -3   7  157.80    5.04
  11   3  -7  161.44    4.91
  -9  -3   7  209.59    5.88
  -9  -3   7  202.29    6.02
   9  -3  -7  206.37    5.00
  -9   3   7  209.92    5.01
   9   3  -7  216.84    6.00
   9   3  -7  215.03    6.04
   7  -3  -7   96.64    2.64
  -7  -3   7   92.72    3.22
   7  -3  -7   95.73    2.45
   7  -3  -7   93.43    2.47
  -7  -3   7   91.88    3.44
  -7   3   7   93.48    2.67
   7   3  -7   93.18    3.32
   7   3  -7   92.79    3.35
  -5  -3   7   56.25    2.59
   5  -3  -7   63.80    1.99
   5  -3  -7   62.72    2.06
   5  -3  -7   60.86    1.55
  -5  -3   7   57.08    2.37
   5   3  -7   60.16    2.54
  -5   3   7   57.93    2.11
   3  -3  -7   38.42    1.67
  -3  -3   7   33.58    2.11
   3  -3  -7   37.54    1.61
  -3  -3   7   33.70    1.80
   3   3  -7   36.42    2.01
  -3   3   7   31.99    1.69
  -3   3   7   35.09    1.08
   1  -3  -7  131.07    3.97
   1  -3  -7  135.53    4.05
  -1  -3   7  129.02    4.45
  -1  -3   7  129.18    4.17
  -1   3   7  123.19    4.01
  -1   3   7  130.91    3.37
   1   3  -7  134.62    4.36
  -1  -3  -7    1.02    0.78
  -1  -3  -7    0.05    0.68
   1  -3   7    0.37    1.26
   1   3   7   -0.49    0.75
   1   3   7   -0.37    0.41
  -1   3  -7   -1.48    0.89
  -3  -3  -7  296.23    8.02
   3  -3   7  286.11    8.33
   3   3   7  292.81    8.09
   3   3   7  288.71    7.38
   5  -3   7    4.27    1.19
   5   3   7    5.58    1.17
   5   3   7    3.32    0.77
   7  -3   7   42.29    2.62
   7  -3   7   37.18    2.61
   7   3   7   39.09    2.06
   7   3   7   42.11    2.62
   9  -3   7   20.64    2.22
   9  -3   7   21.71    2.33
   9   3   7   18.55    2.10
   9   3   7   18.69    1.65
  11  -3   7   25.54    2.53
  11  -3   7   24.50    2.39
  11   3   7   25.29    2.44
  11   3   7   22.08    1.95
  13  -3   7   41.56    3.07
  13   3   7   44.73    3.04
  13   3   7   48.26    2.90
  15  -3   7   21.03    2.57
  15   3   7   23.40    2.32
  15   3   7   21.91    2.52
  17  -3   7   83.60    4.45
  17   3   7   91.11    4.38
  17   3   7   98.36    4.89
  19  -3   7    0.58    1.28
  19   3   7    1.54    1.43
  19   3   7    3.06    1.77
  21  -3   7   33.61    3.48
  21   3   7   40.65    3.89
  21   3   7   34.24    3.32
  23  -3   7    0.72    1.62
  23   3   7    2.75    1.73
  23   3   7    5.55    1.91
  25  -3   7   14.83    2.70
  25   3   7    9.73    2.51
  25   3   7   21.25    3.12
  38   4  -7    0.94    1.99
  38   4  -7    1.94    1.71
  36   4  -7   -0.67    1.72
  36   4  -7    0.23    1.43
  34   4  -7    4.38    1.79
  34   4  -7    0.36    1.74
  32  -4  -7    0.51    0.91
  32   4  -7   -2.23    1.29
  32   4  -7   -0.68    1.07
  30  -4  -7   10.60    1.39
  30   4  -7   12.43    2.14
  30   4  -7   12.56    2.34
  28  -4  -7   20.20    1.66
  28   4  -7   18.89    2.40
  28   4  -7   18.54    2.24
  26  -4  -7    9.35    1.04
  26   4  -7    8.66    1.87
  26   4  -7   10.29    1.78
  24  -4  -7    7.14    0.87
  24   4  -7    5.46    1.37
 -24   4   7    8.19    1.25
  24   4  -7    6.62    1.58
  22  -4  -7   45.66    1.73
 -22   4   7   44.04    2.11
  22   4  -7   45.57    2.82
  22   4  -7   41.80    2.65
  20  -4  -7    0.38    0.37
 -20   4   7    0.89    0.59
  20   4  -7    0.69    0.93
  20   4  -7    2.41    1.19
  18  -4  -7    4.18    0.42
 -18   4   7    5.52    0.73
  18   4  -7    4.22    1.17
 -16   4   7   11.44    0.78
  16   4  -7   14.99    1.66
 -14  -4   7   32.60    2.31
  14   4  -7   35.42    2.24
 -12  -4   7   16.68    1.81
  12   4  -7   13.22    1.53
 -10  -4   7    3.36    1.06
  10  -4  -7    3.58    0.43
  10   4  -7    2.17    0.94
  -8  -4   7    8.48    1.22
   8  -4  -7   10.09    0.46
  -8  -4   7    8.80    1.40
   8  -4  -7    7.20    0.67
   8  -4  -7    8.88    0.73
   8   4  -7    6.46    1.16
  -8   4   7    8.47    0.74
   8   4  -7    9.79    1.30
   6  -4  -7    1.26    0.39
  -6  -4   7   -1.11    0.80
   6  -4  -7    0.65    0.36
   6  -4  -7   -0.09    0.38
  -6  -4   7    0.71    0.71
   6   4  -7    1.65    0.90
  -6   4   7    0.98    0.55
   6   4  -7    1.07    0.81
   4  -4  -7   17.15    1.14
   4  -4  -7   16.94    1.06
  -4  -4   7   16.32    1.67
   4  -4  -7   15.70    0.82
  -4  -4   7   13.86    1.66
  -4   4   7   15.99    1.25
   4   4  -7   18.69    1.81
  -2  -4   7   95.00    3.91
   2  -4  -7   94.20    3.25
   2  -4  -7   95.91    2.67
   2   4  -7  100.67    4.03
  -2   4   7   98.10    3.35
  -2   4   7   99.92    2.72
   0  -4  -7    1.07    0.70
   0  -4   7   -0.21    0.89
   0   4   7   -0.13    0.65
   0   4   7    1.13    0.45
   2  -4   7    5.24    1.20
   2   4   7    4.61    1.09
   2   4   7    3.93    0.71
   4  -4   7    8.64    1.45
   4   4   7    7.07    1.26
   4   4   7    8.55    0.98
   6  -4   7    5.69    1.34
   6   4   7    4.44    0.86
   6   4   7    7.48    1.46
   8  -4   7    0.80    1.13
   8   4   7    2.55    0.86
   8   4   7    2.63    1.15
  10  -4   7   38.69    3.02
  10  -4   7   36.17    3.03
  10   4   7   39.51    2.35
  10   4   7   37.09    2.70
  12  -4   7    1.79    1.31
  12  -4   7   -0.34    1.22
  12   4   7    1.75    1.26
  12   4   7    3.15    1.08
  14  -4   7    2.84    1.48
  14   4   7    3.34    1.22
  14   4   7    4.01    1.49
  16  -4   7    2.21    1.44
  16   4   7    2.82    1.48
  16   4   7    3.27    1.34
  18  -4   7    1.10    1.50
  18   4   7   -1.27    1.23
  18   4   7   -0.12    1.19
  20  -4   7   -0.68    1.42
  20   4   7    0.77    1.33
  20   4   7   -0.80    1.54
  22  -4   7    9.11    2.20
  22   4   7   11.77    2.35
  22   4   7    6.35    2.06
  24  -4   7    3.86    1.93
  24   4   7    7.07    2.18
  24   4   7    7.50    2.35
  37   5  -7   55.77    5.06
  37   5  -7   48.06    4.44
  35   5  -7    6.99    2.10
  35   5  -7    9.01    2.42
  33   5  -7   16.98    2.67
  33   5  -7   11.05    2.46
  31   5  -7    7.65    1.89
  31   5  -7    6.69    2.12
  29  -5  -7   11.91    1.29
  29   5  -7    7.63    1.96
  29   5  -7    9.57    1.88
  27  -5  -7   62.30    2.46
  27   5  -7   61.83    3.64
  27   5  -7   55.40    3.75
  25  -5  -7   17.95    1.25
  25   5  -7   13.12    1.98
  25   5  -7   15.99    2.17
  23  -5  -7   99.59    2.97
 -23   5   7   98.84    3.41
  23   5  -7   96.25    4.37
  23   5  -7   94.73    4.30
  21  -5  -7    6.46    0.67
  21   5  -7    9.22    1.68
 -21   5   7    7.85    1.00
  19  -5  -7   46.92    1.46
  19   5  -7   42.08    2.68
 -19   5   7   44.12    1.78
  17  -5  -7   42.29    1.28
  17  -5  -7   44.61    1.30
  17   5  -7   46.49    2.78
 -17   5   7   43.66    1.52
 -15  -5   7  125.50    4.72
  15  -5  -7  119.57    2.97
  15  -5  -7  119.74    2.95
  15   5  -7  123.22    4.56
  13  -5  -7  101.54    2.64
 -13  -5   7  104.92    4.23
  13   5  -7  107.19    4.07
  11  -5  -7   14.55    0.79
 -11  -5   7   15.86    1.84
  11   5  -7   13.59    1.52
   9  -5  -7   19.44    1.02
  -9  -5   7   20.64    1.98
   9  -5  -7   18.29    1.16
   9   5  -7   19.13    1.82
  -7  -5   7   -0.49    0.88
   7  -5  -7    0.40    0.43
   7  -5  -7   -0.12    0.39
   7   5  -7    1.21    0.89
  -7   5   7    0.89    0.53
   5  -5  -7   26.46    1.38
   5  -5  -7   27.11    1.26
  -5  -5   7   28.22    2.29
  -5   5   7   28.43    1.56
   5   5  -7   28.28    2.16
  -3  -5   7    0.46    1.04
   3  -5  -7    2.35    0.50
   3  -5  -7    0.97    0.57
  -3   5   7    1.40    0.74
   1  -5  -7  193.79    5.65
   1  -5  -7  190.99    5.04
  -1  -5   7  189.04    6.16
  -1   5   7  200.16    5.14
  -1   5   7  197.21    5.79
  -1  -5  -7   54.12    1.96
   1  -5   7   50.40    2.89
   1   5   7   52.00    2.03
   1   5   7   53.56    2.64
   3  -5   7  258.13    7.75
   3   5   7  246.66    6.65
   3   5   7  251.85    7.51
   5  -5   7    1.22    1.19
   5   5   7    3.30    0.82
   5   5   7    3.93    1.23
   7  -5   7  140.72    5.37
   7   5   7  132.37    5.18
   7   5   7  146.07    4.57
   9  -5   7   25.71    2.63
   9   5   7   26.48    2.60
   9   5   7   27.40    2.08
  11  -5   7   36.19    3.11
  11  -5   7   33.57    3.05
  11   5   7   28.62    2.27
  11   5   7   29.88    2.79
  13  -5   7   86.17    4.52
  13  -5   7   90.57    4.50
  13   5   7   97.78    4.09
  13   5   7   94.70    4.75
  15  -5   7   21.16    2.57
  15   5   7   12.56    1.86
  15   5   7   17.16    2.59
  17  -5   7   38.16    3.45
  17   5   7   30.80    2.86
  17   5   7   27.41    3.12
  19  -5   7    6.51    2.04
  19   5   7    4.92    1.59
  19   5   7    2.51    1.74
  21  -5   7   16.64    2.70
  21   5   7   11.64    2.52
  21   5   7   12.14    2.22
  23  -5   7   10.08    2.42
  23   5   7   10.68    2.60
  23   5   7   12.01    2.39
  36   6  -7    0.11    1.75
  36   6  -7    2.80    1.99
  34   6  -7    1.30    1.90
  34   6  -7    1.99    1.70
  32   6  -7    1.79    1.70
  32   6  -7    0.71    1.73
  30   6  -7    2.49    1.64
  30   6  -7    1.77    1.74
  28   6  -7    5.39    1.63
  28   6  -7    4.30    1.73
  26  -6  -7   27.81    1.54
  26   6  -7   27.65    2.94
  24  -6  -7   39.70    1.69
  24   6  -7   40.44    3.34
  22  -6  -7   35.58    1.43
 -22   6   7   31.95    1.80
  22   6  -7   36.15    3.02
  20  -6  -7    1.01    0.42
 -20   6   7    0.02    0.50
  20   6  -7    0.80    1.14
  18  -6  -7    2.10    0.41
  18  -6  -7    0.91    0.40
 -18   6   7    2.34    0.52
  18   6  -7    0.99    1.12
  16  -6  -7    0.35    0.31
 -16  -6   7    0.64    1.19
  16   6  -7   -1.26    0.88
  14  -6  -7   18.96    0.92
 -14  -6   7   22.20    2.33
  14   6  -7   17.72    1.99
  12  -6  -7   42.30    1.55
 -12  -6   7   39.87    2.69
  12   6  -7   44.06    2.62
 -10  -6   7    3.17    1.14
  10  -6  -7    2.04    0.52
  10  -6  -7    2.45    0.70
  10   6  -7    2.46    1.08
   8  -6  -7   27.63    1.51
   8  -6  -7   29.69    1.16
   8  -6  -7   28.27    1.45
  -8  -6   7   31.39    2.32
   8   6  -7   31.67    2.45
  -6  -6   7   22.21    2.10
   6  -6  -7   25.75    1.38
   6  -6  -7   23.54    1.39
  -6   6   7   26.17    1.59
   6   6  -7   26.92    2.29
   4  -6  -7    4.01    0.75
   4  -6  -7    4.49    0.69
  -4  -6   7    3.43    1.24
  -4   6   7    2.57    0.85
   2  -6  -7   14.51    1.12
  -2  -6   7   15.83    1.89
  -2   6   7   11.20    1.06
  -2   6   7   14.31    1.48
   0  -6   7   -0.83    0.96
   0  -6  -7   -0.05    0.40
   0   6   7    0.20    0.58
   0   6   7    0.59    0.84
  -2  -6  -7   12.12    1.09
   2  -6   7    8.13    1.59
   2   6   7   15.59    1.77
   2   6   7   12.31    1.18
   4  -6   7    0.13    1.09
   4   6   7    0.14    0.64
   4   6   7    0.59    1.02
   6  -6   7   20.78    2.27
   6   6   7   23.89    1.81
   6   6   7   19.33    2.15
   8  -6   7    7.55    1.70
   8   6   7    7.79    1.22
   8   6   7    8.29    1.60
  10  -6   7    1.75    1.36
  10   6   7    4.02    1.49
  10   6   7    3.29    1.08
  12  -6   7   41.85    3.52
  12  -6   7   40.99    3.35
  12   6   7   41.76    2.72
  12   6   7   51.28    3.41
  14  -6   7   -0.95    1.29
  14  -6   7    0.18    1.41
  14   6   7    0.78    1.15
  14   6   7    0.65    1.34
  16  -6   7    1.82    1.61
  16   6   7    6.01    1.96
  16   6   7    4.01    1.50
  18  -6   7   22.12    2.89
  18   6   7   27.20    3.30
  18   6   7   20.97    2.53
  20  -6   7    8.48    2.21
  20   6   7    7.22    2.14
  20   6   7    6.67    1.90
  22  -6   7    0.95    1.83
  22   6   7    3.76    2.02
  22   6   7    1.49    1.64
  35   7  -7   21.64    3.44
  33   7  -7   10.56    2.50
  31   7  -7   11.76    2.45
  29   7  -7    8.19    2.15
  27   7  -7   56.36    4.03
  25   7  -7   -0.41    1.25
  23  -7  -7  106.15    3.33
  23   7  -7  100.34    4.95
  21  -7  -7    1.98    0.56
  21   7  -7    0.57    1.30
  19  -7  -7   28.40    1.29
  19  -7  -7   30.46    1.39
  19   7  -7   32.68    2.90
 -19   7   7   29.19    1.31
 -17  -7   7    5.59    1.60
  17  -7  -7    6.24    0.68
  17   7  -7    5.13    1.38
 -15  -7   7   30.49    2.73
  15  -7  -7   38.79    1.48
  15   7  -7   34.50    2.92
  13  -7  -7   89.31    2.77
 -13  -7   7   89.70    4.24
  13   7  -7   91.03    4.12
 -11  -7   7   41.53    2.88
  11  -7  -7   46.72    1.86
  11   7  -7   47.16    2.86
   9  -7  -7  112.79    3.04
   9  -7  -7  108.91    3.70
   9  -7  -7  112.99    3.50
  -9  -7   7  112.11    4.61
   9   7  -7  108.97    4.47
   7  -7  -7   13.28    0.94
  -7  -7   7   12.31    1.80
   7  -7  -7   11.52    1.16
   7  -7  -7   11.76    1.15
   7   7  -7   13.35    1.84
  -5  -7   7   81.78    3.88
   5  -7  -7   93.13    3.24
   5  -7  -7   88.96    3.05
   3  -7  -7   17.07    1.35
  -3  -7   7   13.61    1.84
  -3   7   7   18.51    1.75
   1  -7  -7  217.40    6.09
  -1  -7   7  226.20    7.23
  -1   7   7  228.67    6.23
  -1   7   7  224.10    6.81
  -1  -7  -7    1.58    0.60
   1  -7   7    3.05    1.27
   1   7   7    1.15    1.09
   1   7   7    1.17    0.75
  -3  -7  -7   90.27    3.22
   3  -7   7   91.38    4.15
   3   7   7   92.04    4.01
   3   7   7   86.14    3.27
   5  -7   7    7.51    1.64
   5   7   7    5.64    1.49
   5   7   7    8.86    1.24
   7  -7   7  127.89    5.28
   7   7   7  121.08    4.42
   7   7   7  136.92    5.40
   9  -7   7   21.65    2.58
   9   7   7   25.69    2.69
   9   7   7   25.38    2.11
  11  -7   7   76.56    4.25
  11   7   7   75.46    3.61
  11   7   7   88.04    4.60
  13  -7   7   72.26    4.30
  13  -7   7   66.61    3.88
  13   7   7   72.00    3.63
  13   7   7   70.44    4.29
  15  -7   7   -1.24    1.54
  15  -7   7    5.07    1.82
  15   7   7    2.16    1.38
  15   7   7    0.04    1.40
  17  -7   7   42.54    3.81
  17   7   7   42.84    4.02
  17   7   7   41.07    3.27
  19  -7   7   13.15    2.47
  19   7   7    6.81    2.24
  19   7   7   11.58    2.17
  21  -7   7   46.71    4.20
  21   7   7   47.72    4.53
  21   7   7   50.61    3.97
  32   8  -7   -0.96    1.81
  30   8  -7    1.32    1.64
  28   8  -7    3.25    1.89
  26   8  -7   10.62    2.35
  24   8  -7    4.50    1.79
  22   8  -7    2.03    1.45
  20  -8  -7    7.13    1.24
 -20  -8   7    9.03    2.11
  20   8  -7    8.78    1.91
 -18  -8   7    1.04    1.49
  18   8  -7   -1.67    1.18
 -16  -8   7    8.53    1.88
  16   8  -7    8.93    1.91
  14  -8  -7   10.77    1.07
 -14  -8   7    8.44    1.83
  14   8  -7    8.00    1.70
  12  -8  -7   64.50    2.44
 -12  -8   7   65.15    3.68
  12   8  -7   65.36    3.70
 -10  -8   7   25.85    2.66
  10  -8  -7   20.86    1.37
  10  -8  -7   17.50    1.00
  10   8  -7   19.39    2.27
   8  -8  -7   18.09    1.53
   8  -8  -7   17.61    1.09
  -8  -8   7   18.32    2.29
   8   8  -7   16.52    2.18
  -6  -8   7   28.59    2.71
   6  -8  -7   30.32    1.56
   4  -8  -7   17.08    1.46
  -4  -8   7   19.15    2.22
   4  -8  -7   16.10    1.43
  -2  -8   7    5.19    1.50
   2  -8  -7    5.48    0.95
  -2   8   7    5.83    1.27
   0  -8  -7   16.45    2.28
   0  -8   7   16.19    2.14
   0   8   7   18.98    2.03
   0   8   7   16.12    1.53
   2  -8   7   19.09    2.35
   2   8   7   17.74    1.62
   2   8   7   11.59    1.74
   4  -8   7   23.60    2.50
   4   8   7   28.52    2.66
   4   8   7   24.97    2.00
   6  -8   7    3.74    1.53
   6   8   7    1.83    1.31
   6   8   7    2.10    1.00
   8  -8   7    1.85    1.42
   8   8   7   -1.51    1.20
   8   8   7    1.45    1.07
  10  -8   7    3.81    1.57
  10   8   7    5.60    1.46
  10   8   7    1.44    1.60
  12  -8   7   20.09    2.66
  12   8   7   19.02    2.70
  12   8   7   22.46    2.31
  14  -8   7    7.11    1.99
  14  -8   7    3.34    1.86
  14   8   7    7.07    1.68
  14   8   7    7.44    2.19
  16  -8   7   -1.04    1.49
  16  -8   7    4.02    1.74
  16   8   7    0.50    1.62
  16   8   7    3.34    1.51
  18  -8   7   -3.65    1.46
  18   8   7    1.94    1.53
  18   8   7    2.40    1.88
  31   9  -7   15.24    3.08
  29   9  -7   43.67    4.12
  27   9  -7   38.31    3.95
  25   9  -7    5.24    2.02
 -23  -9   7   67.50    4.60
  23   9  -7   69.71    4.30
 -21  -9   7   23.23    3.08
  21   9  -7   21.96    2.85
 -19  -9   7   60.12    4.16
  19   9  -7   62.14    4.05
 -17  -9   7    8.29    1.96
  17   9  -7    9.15    1.93
 -15  -9   7  152.87    6.22
  15   9  -7  145.13    6.09
 -13  -9   7   56.88    3.67
  13   9  -7   53.21    3.59
  11  -9  -7    5.20    0.67
 -11  -9   7    4.40    1.65
  11   9  -7    5.44    1.76
   9  -9  -7   34.26    1.56
  -9  -9   7   36.44    3.16
   9   9  -7   34.95    3.18
   7  -9  -7    0.46    0.53
  -7  -9   7   -0.92    1.13
  -5  -9   7   75.30    4.04
   5  -9  -7   71.70    2.78
   3  -9  -7   23.00    1.68
  -3  -9   7   26.34    2.68
  -1  -9   7   63.84    3.75
   1  -9   7    2.79    1.44
   1   9   7    2.56    1.27
   1   9   7    4.40    1.12
   3  -9   7    0.09    1.25
   3   9   7    0.60    0.96
   3   9   7   -0.88    1.13
   5  -9   7    2.98    1.54
   5   9   7    4.70    1.28
   5   9   7    2.94    1.63
   7  -9   7   61.76    3.91
   7   9   7   66.95    3.34
   7   9   7   64.36    4.04
   9  -9   7   18.29    2.53
   9   9   7   18.49    2.66
   9   9   7   19.14    2.10
  11  -9   7   54.86    3.93
  11   9   7   59.85    4.24
  11   9   7   55.87    3.32
  13  -9   7   14.80    2.59
  13   9   7   17.38    2.66
  13   9   7   13.59    2.08
  15  -9   7    1.17    1.86
  15  -9   7    2.79    1.76
  15   9   7   -0.05    1.68
  17  -9   7    5.40    2.25
  17  -9   7    5.46    2.01
  17   9   7    2.01    2.08
  28  10  -7   -0.96    1.90
 -26 -10   7    2.26    2.21
  26  10  -7    2.08    1.98
 -24 -10   7    1.71    2.08
  24  10  -7   -0.28    1.71
 -22 -10   7    9.50    2.45
  22  10  -7   11.98    2.34
 -20 -10   7   33.33    3.58
  20  10  -7   35.86    3.58
 -18 -10   7    0.55    1.71
  18  10  -7    0.40    1.64
 -16 -10   7    1.00    1.51
  16  10  -7    1.13    1.66
 -14 -10   7    2.86    1.65
  14  10  -7    3.48    1.66
 -12 -10   7    1.36    1.48
  12  10  -7    0.98    1.52
 -10 -10   7   24.33    2.83
  10  10  -7   28.80    3.09
  -8 -10   7   13.98    2.23
   6 -10  -7    5.34    0.98
  -6 -10   7    3.97    1.63
   4 -10  -7    2.22    0.85
  -4 -10   7    2.27    1.56
   2 -10  -7   -0.84    0.67
  -2 -10   7    1.67    1.51
   0 -10   7    2.18    1.50
   0 -10  -7    1.12    0.95
   2 -10   7   -0.06    1.29
   4 -10   7    1.34    1.42
   4  10   7   -1.12    1.25
   4  10   7   -1.19    1.02
   6 -10   7   -0.36    1.25
   6  10   7   -0.12    1.11
   6  10   7   -0.10    1.37
   8 -10   7   -0.86    1.44
   8  10   7   -2.64    1.11
   8  10   7   -1.52    1.46
  10 -10   7   10.06    2.20
  10  10   7   11.60    2.51
  12 -10   7    1.32    1.65
  12  10   7    3.50    1.99
  14 -10   7    5.85    2.06
  14  10   7   10.98    2.73
 -25 -11   7   -2.18    1.91
  25  11  -7    0.19    1.82
 -23 -11   7   28.02    3.69
  23  11  -7   36.74    4.02
 -21 -11   7    1.20    1.84
  21  11  -7   -0.91    1.87
 -19 -11   7   49.52    4.27
  19  11  -7   49.44    4.31
 -17 -11   7    2.12    1.78
  17  11  -7    4.15    1.94
 -15 -11   7   48.50    4.13
  15  11  -7   41.74    3.77
 -13 -11   7    2.94    1.69
  13  11  -7    0.96    1.63
 -11 -11   7    3.76    1.67
  11  11  -7    3.97    1.71
  -9 -11   7   22.56    2.85
  -7 -11   7    0.08    1.39
  -5 -11   7   43.91    3.75
  -3 -11   7    8.29    1.96
  -1 -11   7   36.09    3.39
   1 -11   7   -1.64    1.31
  -1 -11  -7   -0.88    1.03
  -3 -11  -7    3.99    1.43
   3 -11   7    5.53    1.87
   5 -11   7    7.30    2.04
   7 -11   7   16.51    2.62
   9 -11   7   16.17    2.62
   9  11   7   16.12    2.73
  11 -11   7   10.03    2.43
  11  11   7   14.49    2.83
 -20 -12   7    6.16    2.41
  20  12  -7   10.83    2.69
 -18 -12   7   11.78    2.65
  18  12  -7    7.46    2.37
 -16 -12   7   18.64    2.91
  16  12  -7   23.68    3.38
 -14 -12   7   10.99    2.56
  14  12  -7   12.10    2.66
 -12 -12   7    1.90    1.78
 -10 -12   7    3.72    1.81
  -8 -12   7   13.70    2.50
  -6 -12   7   33.77    3.44
  -4 -12   7    5.77    1.96
  -2 -12   7   -0.11    1.50
   0 -12   7   -0.34    1.40
   2 -12   7    1.02    1.58
   4 -12   7   -0.22    1.63
   6 -12   7   25.51    3.21
 -11 -13   7   12.48    2.61
  -9 -13   7    4.42    2.06
  -7 -13   7   16.50    2.79
  -5 -13   7   12.05    2.51
  -3 -13   7   -1.37    1.67
  40   0  -8   15.17    2.91
  40   0  -8   12.49    2.17
  38   0  -8    6.90    1.75
  38   0  -8    8.99    2.38
  36   0  -8    8.75    1.77
  36   0  -8    5.89    2.19
  34   0  -8  151.17    6.48
  34   0  -8  149.11    5.64
  32   0  -8   23.88    2.73
  32   0  -8   24.03    2.29
  30   0  -8  361.80   10.92
  30   0  -8  357.91   10.05
  28   0  -8    4.35    1.46
  28   0  -8    3.41    1.03
  26   0  -8    3.09    0.97
  26   0  -8    3.43    1.18
  24   0  -8   10.89    1.27
 -24   0   8   10.85    1.44
  24   0  -8   11.90    1.75
  22   0  -8  191.86    6.03
  22   0  -8  183.68    5.38
 -22   0   8  183.93    5.36
 -20   0   8  418.16   10.40
  20   0  -8  406.19   10.94
  20   0  -8  428.91   10.46
 -18   0   8  118.90    3.56
  18   0  -8  118.21    4.04
 -16   0   8   31.66    1.47
  16   0  -8   28.27    1.74
  14   0  -8   47.94    2.05
 -14   0   8   49.13    1.80
 -12   0   8  118.97    3.60
 -12   0   8  120.76    3.52
  12   0  -8  119.38    3.51
 -10   0   8   69.61    2.22
  10   0  -8   70.60    2.37
  10   0  -8   66.53    2.21
 -10   0   8   64.17    2.38
  -8   0   8  636.45   14.79
  -8   0   8  641.79   15.15
   8   0  -8  634.34   14.79
   8   0  -8  640.47   15.10
   6   0  -8   28.01    1.51
  -6   0   8   27.62    1.22
   6   0  -8   28.46    1.24
  -6   0   8   30.32    1.62
  -4   0   8   81.17    2.43
   4   0  -8   82.32    2.88
  -4   0   8   84.10    2.97
  -2   0   8   25.35    1.63
   2   0  -8   25.49    1.62
  -2   0   8   25.15    1.70
   0   0   8  140.09    4.69
   0   0  -8  152.32    4.65
   0   0   8  147.63    4.68
   2   0   8   87.70    3.50
  -2   0  -8   78.66    3.60
   2   0   8   81.14    3.46
   4   0   8   43.10    2.56
   4   0   8   45.71    2.64
   6   0   8  312.19    8.91
   8   0   8    1.68    1.07
  10   0   8   74.27    3.64
  12   0   8   32.82    2.83
  14   0   8   49.56    3.35
  16   0   8    7.50    1.90
  18   0   8   38.02    3.49
  20   0   8   21.89    2.84
  22   0   8   54.05    4.49
  24   0   8    3.49    2.00
  39  -1  -8    1.71    1.40
  39  -1  -8   -0.30    1.75
  39   1  -8   -2.70    1.80
  39   1  -8    0.43    1.41
  37  -1  -8   -2.08    0.89
  37  -1  -8   -0.19    1.72
  37   1  -8   -1.04    1.20
  37   1  -8   -1.18    1.50
  35  -1  -8    5.87    1.99
  35  -1  -8    5.23    1.46
  35   1  -8    2.92    1.88
  35   1  -8    4.54    1.50
  33  -1  -8    2.05    1.43
  33  -1  -8   -0.87    0.90
  33   1  -8    2.34    1.58
  33   1  -8    0.41    1.12
  31  -1  -8   14.88    1.70
  31  -1  -8   13.92    2.17
  31   1  -8   13.62    1.82
  31   1  -8   12.16    2.13
  29  -1  -8    0.77    1.36
  29  -1  -8    1.05    0.83
  29   1  -8    3.43    1.13
  29   1  -8    3.59    1.50
  27  -1  -8    0.82    0.74
  27  -1  -8   -0.23    1.04
  27   1  -8    2.70    1.00
  27   1  -8    0.88    1.16
  25  -1  -8    2.01    1.09
  25  -1  -8    0.94    0.68
  25   1  -8    2.80    1.06
 -25   1   8    1.90    0.78
  25   1  -8    2.52    0.92
  23  -1  -8    4.50    1.20
  23  -1  -8    2.87    0.74
  23   1  -8    2.61    1.06
 -23   1   8    3.42    0.78
  23   1  -8    2.02    0.82
  21  -1  -8   63.05    2.99
 -21  -1   8   69.21    2.74
  21  -1  -8   62.41    2.33
  21   1  -8   66.95    3.03
 -21   1   8   65.78    2.37
  21   1  -8   67.45    2.73
  19  -1  -8    2.29    0.58
 -19  -1   8    0.97    0.68
  19  -1  -8    2.77    0.94
 -19   1   8    2.39    0.58
  19   1  -8    1.90    0.92
  19   1  -8    2.87    0.80
  17  -1  -8   12.69    1.31
 -17  -1   8   10.31    1.09
 -17  -1   8   12.01    1.27
  17   1  -8   11.33    1.33
 -17   1   8   11.42    0.86
 -15  -1   8  112.50    3.49
 -15  -1   8  114.96    3.72
  15  -1  -8  114.09    3.57
 -15   1   8  113.34    3.05
  15   1  -8  111.64    3.70
 -13  -1   8    0.96    0.62
  13  -1  -8    0.36    0.55
 -13  -1   8   -0.92    0.70
 -13   1   8   -0.25    0.53
 -13   1   8    0.25    0.36
  13   1  -8    0.32    0.67
 -11  -1   8    4.25    0.94
  11  -1  -8    3.67    0.58
 -11  -1   8    4.06    0.76
  11   1  -8    3.43    0.76
 -11   1   8    3.01    0.64
  -9  -1   8    1.23    0.58
  -9  -1   8   -0.36    0.64
   9  -1  -8   -0.27    0.41
   9  -1  -8   -0.37    0.34
  -9   1   8    0.55    0.52
   9   1  -8    1.25    0.65
   9   1  -8    0.03    0.55
  -9   1   8    0.53    0.36
  -7  -1   8   49.31    2.24
   7  -1  -8   49.49    1.88
   7  -1  -8   51.33    1.49
  -7  -1   8   52.47    1.93
  -7   1   8   53.49    1.50
  -7   1   8   50.51    1.94
   7   1  -8   50.08    1.94
   7   1  -8   54.41    2.20
  -5  -1   8   31.10    1.84
   5  -1  -8   27.95    1.48
  -5  -1   8   30.12    1.43
   5   1  -8   28.06    1.68
  -5   1   8   28.62    0.98
  -5   1   8   28.33    1.52
  -5   1   8   25.73    1.48
  -3  -1   8   45.72    2.28
   3  -1  -8   50.77    2.07
  -3  -1   8   47.51    1.90
  -3   1   8   44.74    2.13
  -3   1   8   48.49    2.10
   3   1  -8   47.49    2.18
  -1  -1   8    2.28    0.91
   1  -1  -8    2.35    0.79
   1   1  -8    3.66    0.95
  -1   1   8    4.19    0.96
  -1   1   8    3.42    0.97
   1  -1   8    1.49    1.03
  -1  -1  -8    2.30    0.85
   1   1   8    0.18    0.97
  -1   1  -8    2.59    0.94
   1   1   8    2.78    1.11
   3  -1   8    4.86    1.21
   3  -1   8    2.47    1.02
   3   1   8    2.40    0.96
   5  -1   8   -0.32    0.82
   5  -1   8    1.46    1.03
   5   1   8    0.59    0.94
   7  -1   8    8.89    1.57
   7  -1   8    7.37    1.52
   7   1   8    9.68    1.51
   9  -1   8    4.41    1.28
   9   1   8    2.33    1.14
  11  -1   8    0.68    1.21
  11   1   8    1.51    1.13
  13  -1   8   -0.03    1.14
  13   1   8   -0.17    1.06
  15  -1   8    3.34    1.48
  15   1   8    1.88    1.52
  17  -1   8   10.24    2.06
  17   1   8   12.00    2.13
  19  -1   8    1.57    1.58
  19   1   8    2.04    1.59
  21  -1   8    2.50    1.78
  21   1   8    1.75    1.77
  23  -1   8    4.87    2.03
  23   1   8    1.35    1.65
  23   1   8    2.17    1.85
  25  -1   8    0.93    1.67
  25   1   8    1.14    1.84
  25   1   8   -0.60    1.84
  40  -2  -8    1.15    1.98
  40   2  -8    2.17    1.70
  40   2  -8   -0.63    1.86
  38  -2  -8    2.97    1.49
  38  -2  -8    7.48    2.26
  38   2  -8    4.91    1.69
  38   2  -8    5.07    2.13
  36  -2  -8   17.09    2.07
  36  -2  -8   12.16    2.48
  36   2  -8   15.62    2.33
  36   2  -8   11.07    2.42
  34  -2  -8   52.28    2.90
  34  -2  -8   51.50    3.73
  34   2  -8   48.06    3.32
  34   2  -8   50.43    3.73
  32  -2  -8   20.26    1.92
  32   2  -8   18.77    2.60
  32   2  -8   20.47    2.29
  30  -2  -8   58.52    2.78
  30   2  -8   60.55    3.68
  30   2  -8   64.13    3.42
  28  -2  -8   18.03    1.61
  28   2  -8   19.19    2.28
  28   2  -8   19.01    2.09
  26  -2  -8  121.10    3.88
  26   2  -8  115.10    4.49
 -26   2   8  115.40    3.89
  26   2  -8  129.48    5.09
  24  -2  -8    1.22    0.59
 -24   2   8    0.66    0.64
  24   2  -8    0.15    0.79
  24   2  -8    0.61    0.91
  22  -2  -8  151.39    4.32
  22   2  -8  159.48    5.48
  22   2  -8  158.74    5.14
 -22   2   8  158.43    4.37
  20  -2  -8   75.86    2.37
  20   2  -8   77.55    3.37
  20   2  -8   78.67    3.07
 -20   2   8   77.15    2.41
 -18  -2   8   84.48    3.14
  18   2  -8   81.08    3.35
 -18   2   8   83.39    2.35
 -16  -2   8  378.60    9.91
 -16  -2   8  383.06    9.76
 -16   2   8  392.72    8.81
  16   2  -8  367.72    9.94
 -14  -2   8   30.23    1.77
 -14  -2   8   29.52    1.61
 -14  -2   8   27.15    1.90
  14   2  -8   28.02    1.83
 -14   2   8   28.58    0.82
 -14   2   8   29.53    1.26
 -12  -2   8   92.89    3.13
 -12  -2   8   93.72    3.39
 -12   2   8   90.69    2.49
 -12   2   8   89.80    2.25
  12   2  -8   89.11    3.17
  10  -2  -8   55.20    1.76
 -10  -2   8   56.73    2.56
  10  -2  -8   59.13    1.74
 -10  -2   8   59.31    2.31
 -10   2   8   57.17    1.76
  10   2  -8   56.44    2.45
 -10   2   8   55.22    1.68
  10   2  -8   59.14    2.38
  -8  -2   8  372.98    9.31
   8  -2  -8  375.23    8.50
   8  -2  -8  369.56    8.82
  -8  -2   8  372.36    9.62
  -8   2   8  361.38    8.85
   8   2  -8  380.20    9.56
   8   2  -8  370.76    9.35
  -8   2   8  369.94    8.85
  -6  -2   8   26.35    1.51
   6  -2  -8   23.64    1.24
  -6  -2   8   24.49    1.83
  -6   2   8   24.72    1.33
   6   2  -8   24.12    1.55
   6   2  -8   24.94    1.65
  -6   2   8   23.47    1.30
   4  -2  -8  447.74   10.94
  -4  -2   8  430.16   11.43
  -4  -2   8  446.99   11.08
   4  -2  -8  473.11   11.01
   4   2  -8  449.88   11.37
  -4   2   8  451.27   10.98
  -4   2   8  447.01   11.02
  -2  -2   8    5.85    1.24
  -2  -2   8    4.31    0.87
   2  -2  -8    6.31    0.95
   2  -2  -8    3.10    0.76
  -2   2   8    4.07    0.92
   2   2  -8    6.24    1.09
   0  -2   8  175.41    5.58
   0  -2  -8  179.76    5.23
   0  -2  -8  171.69    5.19
   0   2  -8  175.16    5.46
   0   2   8  171.19    5.28
   2  -2   8   15.57    1.70
  -2  -2  -8   19.73    1.75
   2   2   8   22.21    1.88
   4  -2   8  121.91    4.65
   4  -2   8  124.33    4.59
   4   2   8  130.00    4.48
   6  -2   8  162.40    5.62
   6  -2   8  167.43    5.78
   6   2   8  166.13    5.59
   8  -2   8   13.54    1.81
   8  -2   8   16.76    2.13
   8   2   8   17.47    1.96
  10  -2   8   41.53    2.93
  10   2   8   43.83    2.96
  12  -2   8   21.18    2.35
  12   2   8   18.07    2.25
  14  -2   8  112.65    5.22
  14   2   8  131.20    5.39
  16  -2   8    8.23    1.85
  16   2   8    8.01    1.94
  16   2   8   11.37    1.91
  18  -2   8   42.46    3.75
  18   2   8   50.44    3.77
  18   2   8   41.42    3.44
  20  -2   8   13.85    2.45
  20   2   8    9.73    2.16
  20   2   8   13.62    2.55
  22  -2   8   14.28    2.61
  22   2   8   15.05    2.61
  22   2   8   17.05    2.73
  24  -2   8    9.62    2.57
  24   2   8   12.48    2.59
  24   2   8    8.90    2.50
  39  -3  -8    1.68    1.93
  39   3  -8    0.44    1.78
  39   3  -8    4.62    1.88
  37   3  -8    0.40    1.55
  37   3  -8    0.17    1.74
  35  -3  -8    5.40    1.32
  35   3  -8    6.38    2.08
  35   3  -8    5.86    1.77
  33  -3  -8    2.81    1.00
  33   3  -8    1.68    1.37
  33   3  -8    2.27    1.68
  31  -3  -8   13.82    1.54
  31   3  -8   11.24    2.17
  31   3  -8   14.35    1.99
  29  -3  -8   58.22    2.55
  29   3  -8   62.93    3.78
  29   3  -8   54.40    3.31
  27  -3  -8    2.48    0.75
  27   3  -8    2.91    1.23
  27   3  -8    3.58    1.38
  25  -3  -8    6.36    0.85
  25   3  -8    5.88    1.33
  25   3  -8    3.21    1.25
  23  -3  -8    6.42    0.74
  23   3  -8    6.36    1.40
 -23   3   8    6.87    1.06
  23   3  -8    5.81    1.25
  21  -3  -8    7.53    0.69
  21   3  -8    4.98    1.20
  19  -3  -8   47.73    1.44
  19   3  -8   51.62    2.76
  17   3  -8    0.45    0.77
 -15  -3   8    0.30    0.89
 -15  -3   8    1.39    0.71
  15   3  -8    0.45    0.78
 -13  -3   8    3.79    1.21
 -13  -3   8    3.27    0.84
  13   3  -8    3.54    1.00
 -11  -3   8   85.92    3.10
 -11  -3   8   72.93    3.20
  11   3  -8   85.74    3.15
 -11   3   8   80.78    2.04
   9  -3  -8   13.44    0.66
  -9  -3   8   12.45    1.22
  -9  -3   8   13.29    1.48
   9   3  -8   13.30    1.35
   9   3  -8   11.30    1.23
  -9   3   8   13.51    0.82
  -7  -3   8    9.67    1.41
   7  -3  -8    9.41    0.74
   7  -3  -8    9.26    0.44
   7  -3  -8   11.31    0.80
  -7  -3   8   10.07    1.17
   7   3  -8   10.65    1.31
   7   3  -8    7.68    1.10
  -7   3   8    9.89    0.88
   5  -3  -8    6.04    0.81
   5  -3  -8    5.73    0.73
  -5  -3   8    9.34    1.11
  -5  -3   8    7.88    1.32
   5   3  -8    6.12    1.09
  -5   3   8    6.06    0.85
   5   3  -8    6.78    1.11
  -3  -3   8   96.89    3.43
   3  -3  -8   99.59    3.26
   3  -3  -8  100.42    3.22
  -3  -3   8  103.47    3.87
   3   3  -8  104.72    3.74
  -3   3   8  101.04    2.49
  -3   3   8   99.68    3.34
  -1  -3   8    9.61    1.54
   1  -3  -8    8.36    1.17
  -1  -3   8    7.90    1.08
   1  -3  -8    9.55    1.22
  -1   3   8    7.72    0.64
  -1   3   8    8.61    1.15
   1  -3   8    8.11    1.38
  -1  -3  -8    9.94    1.28
   1   3   8    8.35    0.80
   1   3   8    8.64    1.30
   3  -3   8   24.05    2.23
   3   3   8   18.01    1.74
   3   3   8   16.19    1.23
   5  -3   8    3.26    1.23
   5   3   8    1.82    0.72
   5   3   8    3.05    1.16
   7  -3   8   35.56    2.57
   7  -3   8   37.98    2.76
   7   3   8   36.69    2.45
   7   3   8   38.21    2.07
   9  -3   8    4.09    1.42
   9  -3   8    2.53    1.28
   9   3   8    0.37    1.05
   9   3   8    0.40    0.83
  11  -3   8   12.27    1.92
  11  -3   8   15.12    2.04
  11   3   8   15.43    2.09
  11   3   8   17.57    1.85
  13  -3   8    4.95    1.64
  13   3   8    2.38    1.13
  13   3   8    5.93    1.68
  15  -3   8    4.60    1.60
  15   3   8    3.89    1.38
  15   3   8    0.72    1.48
  17  -3   8    1.46    1.48
  17   3   8    0.33    1.45
  17   3   8    0.26    1.13
  19  -3   8    0.60    1.43
  19   3   8    1.09    1.43
  19   3   8    3.59    1.83
  21  -3   8   12.50    2.53
  21   3   8    8.42    2.18
  21   3   8   10.48    2.16
  23  -3   8    4.30    1.95
  23   3   8    2.84    1.85
  23   3   8    0.65    1.68
  38   4  -8   32.44    3.64
  38   4  -8   33.65    3.88
  36   4  -8   44.68    3.94
  36   4  -8   39.35    3.91
  34   4  -8   20.00    2.91
  34   4  -8   16.59    2.54
  32  -4  -8    3.23    0.97
  32   4  -8    2.85    1.48
  32   4  -8    4.07    1.77
  30  -4  -8   40.75    2.12
  30   4  -8   51.78    3.66
  30   4  -8   43.03    3.20
  28  -4  -8   37.99    1.88
  28   4  -8   44.20    3.52
  28   4  -8   41.67    2.89
  26  -4  -8   58.89    2.21
  26   4  -8   58.17    3.57
  26   4  -8   61.16    3.33
  24  -4  -8    0.63    0.44
  24   4  -8    0.24    1.05
  24   4  -8   -1.46    0.88
 -24   4   8   -0.52    0.67
  22  -4  -8  140.83    3.65
  22   4  -8  133.35    5.14
 -22   4   8  142.46    4.22
  20  -4  -8   18.86    0.71
 -20   4   8   17.46    1.18
  20   4  -8   19.34    2.05
  18   4  -8    3.68    1.04
 -18   4   8    4.18    0.59
 -16  -4   8   67.22    3.27
  16   4  -8   65.62    3.09
 -14  -4   8   10.76    1.58
  14   4  -8    8.00    1.24
 -12  -4   8  373.58   10.25
  12   4  -8  382.99   10.11
 -10  -4   8    0.51    1.10
  10  -4  -8    3.43    0.50
  10   4  -8    1.94    0.94
 -10   4   8    2.78    0.47
   8  -4  -8  225.61    5.69
   8  -4  -8  225.43    5.42
   8  -4  -8  227.36    5.50
  -8  -4   8  226.75    6.79
  -8   4   8  217.24    5.69
   8   4  -8  225.05    6.54
   6  -4  -8  117.78    3.30
   6  -4  -8  116.96    3.47
  -6  -4   8  114.27    4.30
   6  -4  -8  115.92    2.96
   6   4  -8  113.29    4.08
  -6   4   8  116.61    3.51
  -4  -4   8   98.48    3.94
   4  -4  -8  102.32    3.33
   4  -4  -8   99.40    2.63
   4  -4  -8  103.28    3.21
  -4   4   8  107.81    3.40
   2  -4  -8   68.30    2.66
  -2  -4   8   66.41    3.18
   2  -4  -8   70.29    2.59
  -2   4   8   66.09    2.00
  -2   4   8   68.86    2.75
   0  -4   8  249.39    7.67
   0  -4  -8  256.81    7.11
   0   4   8  264.25    6.44
   0   4   8  262.09    7.32
   2  -4   8   59.38    3.07
   2   4   8   58.21    2.81
   2   4   8   51.58    2.05
   4  -4   8   83.07    3.86
   4   4   8   92.43    3.04
   4   4   8   83.09    3.70
   6  -4   8    4.92    1.34
   6   4   8    6.33    1.35
   6   4   8    5.46    0.95
   8  -4   8    4.70    1.59
   8  -4   8    6.16    1.51
   8   4   8    4.07    0.98
   8   4   8    3.49    1.26
  10  -4   8   33.95    3.01
  10  -4   8   32.86    2.91
  10   4   8   28.78    2.27
  10   4   8   35.52    2.94
  12  -4   8   -2.39    1.12
  12  -4   8    1.40    1.35
  12   4   8    0.65    0.96
  12   4   8   -0.02    1.17
  14  -4   8   91.70    4.59
  14   4   8   88.89    4.59
  14   4   8   82.41    3.96
  16  -4   8   -1.46    1.34
  16   4   8    0.00    1.41
  16   4   8    0.73    1.24
  18  -4   8   49.47    4.05
  18   4   8   53.58    3.60
  18   4   8   54.68    3.92
  20  -4   8    0.89    1.66
  20   4   8    3.55    1.97
  20   4   8    0.46    1.36
  22  -4   8   12.31    2.59
  22   4   8    8.85    2.39
  22   4   8   12.59    2.48
  37   5  -8    8.53    2.45
  37   5  -8    2.74    1.97
  35   5  -8   -0.20    1.84
  35   5  -8    1.68    1.63
  33   5  -8    0.16    1.27
  33   5  -8   -0.58    1.58
  31   5  -8    1.67    1.40
  31   5  -8    0.41    1.23
  29  -5  -8   12.58    1.19
  29   5  -8    9.66    2.00
  29   5  -8   10.72    1.98
  27  -5  -8   -0.01    0.53
  27   5  -8    1.42    1.14
  27   5  -8    0.90    1.23
  25  -5  -8    0.40    0.46
  25   5  -8    1.80    1.31
 -25   5   8    0.57    0.81
  23  -5  -8   -0.28    0.31
  23   5  -8   -0.54    1.09
 -23   5   8   -0.22    0.58
  21  -5  -8    6.21    0.46
  21   5  -8    8.52    1.55
 -21   5   8    7.40    0.88
 -19   5   8    0.70    0.43
  19   5  -8    0.96    1.08
 -17  -5   8   41.52    2.82
  17   5  -8   42.03    2.71
 -15  -5   8   30.65    2.54
  15   5  -8   27.30    2.23
  13  -5  -8    6.04    0.45
 -13  -5   8    5.83    1.42
  13   5  -8    5.36    1.17
  11  -5  -8   18.59    0.89
 -11  -5   8   15.95    1.81
  11   5  -8   16.39    1.68
  -9  -5   8    0.55    0.96
   9  -5  -8   -0.05    0.36
   9  -5  -8   -0.34    0.38
  -9   5   8   -0.99    0.43
   9   5  -8    1.01    0.96
   7  -5  -8    0.07    0.37
   7  -5  -8   -0.27    0.39
   7  -5  -8    0.48    0.38
  -7  -5   8    0.99    1.10
   7   5  -8    0.49    0.80
  -7   5   8    0.62    0.56
   5  -5  -8    5.56    0.82
   5  -5  -8    3.98    0.67
  -5  -5   8    4.76    1.24
   5  -5  -8    3.30    0.51
  -5   5   8    5.92    0.93
  -3  -5   8    3.07    1.17
   3  -5  -8    4.82    0.57
   3  -5  -8    5.29    0.89
  -3   5   8    4.78    0.64
  -3   5   8    5.64    0.99
  -1  -5   8   73.10    3.49
   1  -5  -8   70.23    2.23
  -1   5   8   71.96    3.04
  -1   5   8   70.85    2.31
   1  -5   8   13.03    1.73
   1   5   8   15.32    1.73
   1   5   8   12.60    1.06
   3  -5   8    1.30    1.13
   3   5   8    0.56    0.93
   3   5   8   -0.10    0.55
   5  -5   8    1.79    1.32
   5   5   8    2.59    0.78
   5   5   8    1.51    1.08
   7  -5   8    4.74    1.50
   7   5   8    3.58    0.95
   7   5   8    3.07    1.36
   9  -5   8   20.52    2.39
   9   5   8   27.36    1.99
   9   5   8   29.96    2.88
  11  -5   8   -1.79    1.18
  11  -5   8   -1.41    1.16
  11   5   8    0.55    1.22
  11   5   8   -0.08    0.91
  13  -5   8    6.37    1.84
  13  -5   8    7.66    1.77
  13   5   8    5.49    1.39
  13   5   8    6.65    1.83
  15  -5   8    1.00    1.58
  15   5   8   -1.60    0.96
  15   5   8    1.12    1.60
  17  -5   8    5.90    2.02
  17   5   8    5.78    2.05
  17   5   8    6.35    1.64
  19  -5   8    7.03    2.19
  19   5   8    3.22    2.03
  19   5   8    5.60    1.75
  21  -5   8    4.78    2.16
  21   5   8    9.01    2.48
  21   5   8    5.15    1.84
  36   6  -8   20.84    3.32
  36   6  -8   17.79    2.92
  34   6  -8   15.25    2.52
  34   6  -8   18.40    3.04
  32   6  -8   -0.67    1.25
  32   6  -8   -1.26    1.57
  30   6  -8   22.50    3.04
  28   6  -8    0.78    1.51
  26   6  -8  147.08    6.10
  24  -6  -8    4.34    0.56
  24   6  -8    2.48    1.43
  22  -6  -8   41.06    1.26
 -22   6   8   37.49    1.72
  22   6  -8   39.36    3.19
  20   6  -8    0.90    1.13
 -20   6   8    1.90    0.47
 -18  -6   8   53.17    3.33
  18   6  -8   57.04    3.28
  16  -6  -8   85.16    2.16
 -16  -6   8   85.21    4.07
  16   6  -8   78.73    3.78
 -14  -6   8   33.51    2.60
  14  -6  -8   28.55    1.08
  14   6  -8   22.86    2.17
 -12  -6   8  168.76    5.97
  12  -6  -8  168.38    4.94
  12  -6  -8  172.59    4.42
  12   6  -8  170.97    5.81
 -10  -6   8    3.19    1.23
  10  -6  -8    3.80    0.71
  10  -6  -8    2.09    0.57
  10   6  -8    2.16    1.13
  -8  -6   8   89.70    3.91
   8  -6  -8   87.91    2.84
   8  -6  -8   90.66    2.53
   8  -6  -8   84.35    2.84
   8   6  -8   83.17    3.78
   6  -6  -8    6.83    0.77
   6  -6  -8    6.11    0.87
  -6  -6   8    4.96    1.32
   6   6  -8    7.28    1.34
  -6   6   8    5.55    0.95
   4  -6  -8  104.57    3.51
  -4  -6   8  104.72    4.38
   4  -6  -8   96.51    3.02
  -4   6   8  102.12    3.62
   2  -6  -8   97.64    3.02
  -2  -6   8  101.18    4.31
  -2   6   8  103.18    3.14
  -2   6   8   98.58    3.72
   0  -6  -8   80.90    2.67
   0  -6   8   82.83    3.84
   0   6   8   79.37    3.43
   0   6   8   80.90    2.77
   2  -6   8   42.02    2.83
   2   6   8   43.13    1.98
   2   6   8   43.19    2.67
   4  -6   8   87.38    4.17
   4   6   8   84.99    3.12
   4   6   8   86.53    3.95
   6  -6   8   10.54    1.89
   6   6   8    8.33    1.18
   6   6   8   10.30    1.80
   8  -6   8   40.20    3.41
   8   6   8   38.39    3.21
   8   6   8   34.83    2.26
  10  -6   8   75.03    4.22
  10   6   8   75.47    4.15
  10   6   8   86.91    3.61
  12  -6   8    4.01    1.69
  12  -6   8    1.20    1.61
  12   6   8    0.32    0.95
  12   6   8    0.58    1.28
  14  -6   8   91.06    4.88
  14  -6   8  101.94    5.13
  14   6   8  102.18    5.17
  14   6   8   93.76    4.31
  16  -6   8   -1.05    1.58
  16   6   8    1.18    1.31
  16   6   8    1.39    1.59
  18  -6   8   32.40    3.49
  18   6   8   33.80    3.67
  18   6   8   31.90    3.04
  20  -6   8    3.52    2.03
  20   6   8    3.71    1.81
  20   6   8    0.77    2.04
  35   7  -8    2.39    2.12
  33   7  -8    2.21    1.96
  31   7  -8   -0.43    1.63
  29   7  -8    1.08    1.51
  27   7  -8   21.59    2.83
  25   7  -8    0.38    1.45
  23   7  -8   11.39    2.10
  21  -7  -8    3.33    0.43
  21   7  -8    3.01    1.44
 -19  -7   8    0.71    1.42
  19  -7  -8   -0.49    0.30
  19  -7  -8    0.01    0.28
  19   7  -8    0.27    1.09
 -17  -7   8    4.29    1.63
  17  -7  -8    3.73    0.48
  17   7  -8    2.97    1.39
 -15  -7   8    2.51    1.36
  15  -7  -8    4.52    0.59
  15   7  -8    4.77    1.46
 -13  -7   8   28.97    2.76
  13  -7  -8   27.86    1.31
  13   7  -8   23.98    2.41
 -11  -7   8   15.09    1.99
  11  -7  -8   14.60    1.11
  11  -7  -8   16.34    1.41
  11   7  -8   12.63    1.76
   9  -7  -8    1.34    0.38
   9  -7  -8    0.30    0.51
  -9  -7   8    0.68    1.07
   9  -7  -8   -1.09    0.45
   9   7  -8    0.73    1.01
   7  -7  -8   17.18    1.29
   7  -7  -8   16.83    1.27
   7  -7  -8   19.01    1.14
  -7  -7   8   20.37    2.28
   7   7  -8   19.35    2.10
   5  -7  -8    7.49    0.92
  -5  -7   8    8.96    1.66
  -5   7   8    7.60    1.17
  -3  -7   8   -0.19    1.11
   3  -7  -8    0.59    0.50
  -3   7   8    0.76    0.87
   1  -7  -8   14.18    1.19
  -1  -7   8   12.14    1.92
  -1   7   8   13.48    1.67
  -1   7   8   13.94    1.26
   1  -7   8   -0.96    1.02
  -1  -7  -8    1.13    0.57
   1   7   8    0.35    1.04
   1   7   8   -0.20    0.66
   3  -7   8   -0.01    1.15
   3   7   8    1.35    1.13
   3   7   8    1.93    0.80
   5  -7   8   35.98    3.05
   5   7   8   35.65    2.12
   5   7   8   36.02    2.66
   7  -7   8    0.26    1.23
   7   7   8    0.29    1.22
   7   7   8    0.19    0.81
   9  -7   8    1.83    1.46
   9   7   8    2.13    1.07
   9   7   8    0.18    1.32
  11  -7   8    2.08    1.55
  11   7   8    0.70    1.62
  11   7   8    1.15    1.12
  13  -7   8   29.11    3.16
  13  -7   8   27.15    3.07
  13   7   8   29.07    3.23
  13   7   8   26.11    2.43
  15  -7   8    8.31    2.19
  15  -7   8    1.75    1.73
  15   7   8    4.88    1.65
  15   7   8    7.58    2.16
  17  -7   8    1.58    1.77
  17   7   8    0.50    1.57
  17   7   8    3.69    1.68
  19  -7   8    6.38    2.25
  19   7   8    4.75    2.16
  19   7   8    5.04    1.90
  34   8  -8   23.09    3.38
  32   8  -8    6.84    2.31
  30   8  -8   43.71    4.13
  28   8  -8    5.42    2.05
  26   8  -8   76.69    4.64
  24   8  -8   13.41    2.21
 -22  -8   8   60.10    4.20
  22   8  -8   54.03    3.76
 -20  -8   8   25.72    3.04
  20   8  -8   23.22    2.73
 -18  -8   8   84.54    4.52
  18   8  -8   78.16    4.27
 -16  -8   8   38.37    3.27
  16   8  -8   27.31    2.72
 -14  -8   8   10.86    2.06
  14  -8  -8   13.42    1.55
  14   8  -8    9.99    1.87
 -12  -8   8  186.61    6.70
  12  -8  -8  171.73    4.97
  12   8  -8  179.10    6.52
  10  -8  -8    8.31    0.68
 -10  -8   8    8.27    1.68
  10  -8  -8    9.38    1.09
  10   8  -8    7.65    1.68
   8  -8  -8  102.84    3.58
   8  -8  -8  102.74    3.11
   8  -8  -8  106.85    3.62
  -8  -8   8  103.67    4.72
   8   8  -8  103.55    4.67
   6  -8  -8   19.40    1.53
  -6  -8   8   16.61    2.18
   6  -8  -8   17.39    1.26
   4  -8  -8   97.42    3.35
  -4  -8   8  100.43    4.56
  -2  -8   8    9.27    1.78
   2  -8  -8    9.78    1.09
  -2   8   8    6.99    1.44
   0  -8   8   26.65    2.73
   0   8   8   29.10    2.45
   0   8   8   29.69    1.90
   2  -8   8   34.91    3.05
   2   8   8   33.84    2.09
   2   8   8   35.29    2.57
   4  -8   8    6.55    1.80
   4   8   8    7.16    1.25
   4   8   8    9.38    1.81
   6  -8   8   26.08    2.91
   6   8   8   25.13    2.07
   6   8   8   25.27    2.72
   8  -8   8   47.97    3.58
   8   8   8   43.84    2.69
   8   8   8   37.08    3.35
  10  -8   8   52.07    3.83
  10   8   8   52.85    3.89
  10   8   8   59.55    3.17
  12  -8   8    7.38    2.05
  12   8   8    3.11    1.79
  12   8   8    1.21    1.26
  14  -8   8    1.46    1.68
  14  -8   8    2.64    1.65
  14   8   8    3.75    1.56
  14   8   8    0.76    1.77
  16  -8   8   -1.64    1.53
  16  -8   8    0.70    1.68
  16   8   8    1.64    1.85
  18  -8   8   49.45    4.30
  18   8   8   44.39    4.47
  31   9  -8    2.15    1.97
  29   9  -8   -2.39    1.68
  27   9  -8    0.52    1.63
 -25  -9   8    9.36    2.44
  25   9  -8    9.65    2.26
 -23  -9   8    8.06    2.31
  23   9  -8   10.21    2.18
 -21  -9   8    3.38    1.82
  21   9  -8    1.98    1.74
 -19  -9   8   11.68    2.26
  19   9  -8    9.57    2.10
 -17  -9   8    1.52    1.61
  17   9  -8   -1.00    1.46
 -15  -9   8   62.56    3.97
  15   9  -8   60.55    3.79
 -13  -9   8    0.78    1.40
  13   9  -8    0.24    1.21
 -11  -9   8   49.64    3.48
  11   9  -8   46.82    3.76
  -9  -9   8    0.09    1.27
   9  -9  -8    1.09    0.50
   9   9  -8    0.64    1.37
   7  -9  -8    0.92    0.54
  -7  -9   8    0.48    1.27
  -5  -9   8    1.20    1.40
   5  -9  -8    3.16    0.82
  -3  -9   8   -1.78    1.15
   3  -9  -8    0.39    0.57
  -1  -9   8   12.46    2.08
  -1   9   8    7.43    1.56
   1  -9   8   -0.19    1.25
   1   9   8    1.30    0.91
   1   9   8   -0.15    1.14
   3  -9   8    0.93    1.45
   3   9   8    1.47    1.33
   3   9   8    2.05    1.10
   5  -9   8    0.26    1.38
   5   9   8    0.37    1.03
   5   9   8    1.93    1.33
   7  -9   8    4.32    1.72
   7   9   8    4.66    1.77
   7   9   8    4.18    1.32
   9  -9   8    0.86    1.55
   9   9   8    0.02    1.12
   9   9   8    0.34    1.60
  11  -9   8    3.02    1.81
  11   9   8    4.52    2.38
  11   9   8    1.27    1.78
  13  -9   8   -2.19    1.40
  13   9   8   -0.23    1.84
  15  -9   8    7.04    2.16
  15  -9   8    2.20    2.04
  15   9   8    4.81    2.24
 -28 -10   8   10.00    2.75
  28  10  -8    5.87    2.50
 -26 -10   8   26.68    3.73
  26  10  -8   25.79    3.49
 -24 -10   8   32.41    3.81
  24  10  -8   27.92    3.43
 -22 -10   8    2.52    1.92
  22  10  -8   -0.53    1.63
 -20 -10   8   38.38    3.86
  20  10  -8   47.20    3.99
 -18 -10   8   71.74    4.68
  18  10  -8   77.46    4.70
 -16 -10   8   36.70    3.50
  16  10  -8   31.97    3.27
 -14 -10   8   14.48    2.46
  14  10  -8   11.69    2.25
 -12 -10   8   15.26    2.50
  12  10  -8   21.26    2.80
 -10 -10   8    2.77    1.70
  10  10  -8    3.65    1.69
  -8 -10   8   46.49    3.54
  -6 -10   8   -0.27    1.39
  -4 -10   8  108.64    5.18
   4 -10  -8  106.09    3.81
  -2 -10   8    3.21    1.56
   2 -10  -8    3.80    1.07
   0 -10   8   16.53    2.44
   2 -10   8   10.26    2.15
   2  10   8   13.20    2.17
   4 -10   8    9.52    2.09
   4  10   8    9.36    1.58
   4  10   8    9.69    2.02
   6 -10   8   32.48    3.41
   6  10   8   41.85    3.70
   8 -10   8   17.63    2.75
   8  10   8   20.02    2.92
  10 -10   8   56.61    4.09
  10  10   8   48.35    4.26
  12 -10   8    1.21    1.72
  12  10   8   -0.39    1.83
 -25 -11   8    4.51    2.18
  25  11  -8    8.60    2.55
 -23 -11   8    6.36    2.51
  23  11  -8    2.36    1.97
 -21 -11   8    2.72    2.02
  21  11  -8    0.46    1.87
 -19 -11   8   14.12    2.62
  19  11  -8    5.88    2.30
 -17 -11   8    0.13    1.74
  17  11  -8    0.52    1.81
 -15 -11   8    2.31    1.76
  15  11  -8    2.78    1.84
 -13 -11   8    0.43    1.60
  13  11  -8   -1.61    1.51
 -11 -11   8    3.41    1.82
  -9 -11   8   10.96    2.24
  -7 -11   8    3.77    1.83
  -5 -11   8    9.27    2.26
  -3 -11   8    1.47    1.61
  -1 -11   8    0.96    1.56
   1 -11   8   -1.47    1.35
   3 -11   8    9.84    2.25
   5 -11   8   13.88    2.54
   7 -11   8   11.44    2.43
   7  11   8    8.50    2.24
   9 -11   8    1.58    1.72
   9  11   8    0.88    1.90
 -20 -12   8    1.82    2.09
  20  12  -8   -0.99    1.77
 -18 -12   8    8.50    2.43
  18  12  -8    6.60    2.29
 -16 -12   8   14.53    2.74
  16  12  -8   13.64    2.73
 -14 -12   8    2.26    1.76
  14  12  -8    0.86    1.89
 -12 -12   8   30.31    3.53
 -10 -12   8    0.27    1.71
  -8 -12   8   12.31    2.44
  -6 -12   8    2.01    1.85
  -4 -12   8   45.91    3.92
  -2 -12   8    2.88    1.87
   0 -12   8   13.56    2.51
   2 -12   8    8.10    2.17
   4 -12   8   12.94    2.59
 -11 -13   8    4.50    2.04
  -9 -13   8    1.29    1.97
  -7 -13   8    2.66    2.02
  -5 -13   8   11.16    2.51
  40   0  -9    0.70    1.76
  40   0  -9    0.26    1.22
  38   0  -9    0.65    1.69
  38   0  -9   -1.69    1.02
  36   0  -9   -1.86    1.00
  36   0  -9    1.79    1.71
  34   0  -9   -0.69    0.90
  34   0  -9    1.26    1.38
  32   0  -9   -0.77    1.20
  32   0  -9    0.90    0.95
  30   0  -9   -0.81    0.81
  30   0  -9    1.97    1.37
  28   0  -9    1.53    1.10
  28   0  -9   -0.49    0.71
  26   0  -9   -0.43    0.96
  26   0  -9    0.33    0.69
  24   0  -9    0.80    0.63
 -24   0   9   -0.08    0.60
  24   0  -9    0.31    0.96
  22   0  -9    0.63    0.59
  22   0  -9    1.22    0.85
 -22   0   9    1.04    0.67
  20   0  -9   -0.20    0.75
 -20   0   9   -0.01    0.56
  18   0  -9   -0.66    0.74
 -18   0   9   -0.16    0.50
  16   0  -9    0.66    0.65
 -16   0   9   -0.73    0.47
 -14   0   9    0.05    0.67
  14   0  -9   -0.18    0.58
 -14   0   9   -0.81    0.48
  12   0  -9   -0.03    0.50
  12   0  -9    0.20    0.53
 -12   0   9   -0.56    0.47
 -12   0   9    0.31    0.66
 -10   0   9    0.75    0.49
  10   0  -9   -0.26    0.50
  10   0  -9    0.75    0.49
 -10   0   9   -0.20    0.65
  -8   0   9    0.26    0.69
   8   0  -9   -0.65    0.55
   8   0  -9   -1.43    0.41
  -8   0   9    0.13    0.42
  -6   0   9    0.00    0.42
  -6   0   9    0.42    0.74
   6   0  -9   -0.46    0.59
  -4   0   9    0.36    0.77
  -4   0   9   -0.22    0.42
   4   0  -9    0.03    0.68
   2   0  -9   -0.52    0.63
  -2   0   9   -0.68    0.71
  -2   0   9   -0.13    0.81
   0   0   9    0.93    0.97
   0   0  -9   -2.27    0.92
   0   0   9    4.32    1.28
   2   0   9   -0.47    0.94
   2   0   9    1.76    1.10
   4   0   9   -1.41    0.75
   4   0   9   -0.94    0.88
   6   0   9   -0.69    0.90
   8   0   9    1.25    1.10
  10   0   9    0.26    1.16
  12   0   9    0.33    1.18
  14   0   9    0.52    1.35
  16   0   9    1.11    1.42
  18   0   9   -0.12    1.44
  20   0   9   -0.45    1.39
  22   0   9   -1.90    1.50
  41  -1  -9   16.26    2.99
  41   1  -9   17.23    3.06
  41   1  -9   18.42    2.65
  39  -1  -9    1.77    1.82
  39  -1  -9    0.92    1.26
  39   1  -9    0.32    1.62
  39   1  -9   -0.14    1.27
  37  -1  -9   33.60    2.82
  37  -1  -9   29.97    3.52
  37   1  -9   38.95    3.23
  37   1  -9   39.26    3.90
  35  -1  -9   -0.52    0.95
  35  -1  -9   -1.03    1.41
  35   1  -9    0.19    1.56
  35   1  -9    0.84    1.15
  33  -1  -9  139.57    6.05
  33  -1  -9  143.21    5.08
  33   1  -9  139.75    6.01
  33   1  -9  145.15    5.44
  31  -1  -9    3.04    1.38
  31  -1  -9    3.63    1.09
  31   1  -9    2.34    1.48
  31   1  -9    4.36    1.26
  29  -1  -9   73.69    3.07
  29  -1  -9   72.23    3.90
  29   1  -9   69.30    3.33
  29   1  -9   78.17    3.92
  27  -1  -9    2.59    0.84
  27  -1  -9    3.57    1.31
 -27   1   9    1.32    0.87
  27   1  -9    3.53    1.27
  27   1  -9    1.82    0.94
  25  -1  -9   42.44    2.03
  25  -1  -9   46.56    2.81
  25   1  -9   43.30    2.30
  25   1  -9   41.73    2.73
 -25   1   9   39.90    2.02
  23  -1  -9  105.17    4.12
  23  -1  -9  107.48    3.39
 -23   1   9  108.22    3.39
  23   1  -9  112.18    3.81
  23   1  -9   99.71    4.14
 -21  -1   9   35.71    1.93
  21  -1  -9   31.34    2.02
  21  -1  -9   38.48    1.62
  21   1  -9   35.47    2.26
 -21   1   9   34.40    1.61
 -19  -1   9  447.72   10.88
  19  -1  -9  433.95   11.11
 -19   1   9  429.53   10.39
  19   1  -9  423.64   11.24
 -17  -1   9   71.61    2.77
 -17  -1   9   67.01    2.51
  17  -1  -9   67.76    2.67
  17   1  -9   68.27    2.82
 -17   1   9   64.73    2.10
 -15  -1   9   45.76    2.32
  15  -1  -9   50.50    2.08
 -15  -1   9   52.14    2.08
 -15  -1   9   52.24    2.23
  15   1  -9   49.17    2.26
 -15   1   9   51.69    1.69
 -15   1   9   50.24    2.01
 -13  -1   9    9.79    1.04
 -13  -1   9   10.81    1.30
  13  -1  -9    8.30    0.87
  13   1  -9    9.98    1.07
 -13   1   9   10.46    0.97
 -11  -1   9  146.21    4.17
  11  -1  -9  145.95    3.84
  11  -1  -9  142.54    3.97
 -11  -1   9  138.22    4.40
  11   1  -9  145.38    4.19
  11   1  -9  151.74    4.41
 -11   1   9  140.91    4.01
  -9  -1   9  235.90    6.55
   9  -1  -9  239.54    6.15
   9  -1  -9  239.27    5.78
  -9  -1   9  239.25    6.20
   9   1  -9  237.28    6.49
   9   1  -9  241.01    6.24
  -9   1   9  243.34    5.79
  -9   1   9  241.82    6.21
  -7  -1   9  203.64    5.34
  -7  -1   9  202.38    5.79
   7  -1  -9  204.72    5.43
   7   1  -9  204.74    5.73
   7   1  -9  203.00    5.39
  -7   1   9  193.80    5.44
  -7   1   9  203.59    4.86
  -5  -1   9  210.81    5.49
  -5  -1   9  202.56    5.96
   5  -1  -9  210.49    5.66
   5   1  -9  207.59    5.87
  -5   1   9  205.14    5.71
  -5   1   9  194.47    5.64
  -5   1   9  207.69    4.98
  -3  -1   9  142.16    4.64
   3  -1  -9  141.98    4.36
  -3  -1   9  141.59    4.13
  -3   1   9  147.30    4.47
   3   1  -9  143.99    4.55
  -3   1   9  137.58    4.39
  -1  -1   9   26.03    2.17
   1  -1  -9   28.78    1.87
  -1   1   9   29.75    2.12
  -1   1   9   37.28    2.27
   1   1  -9   31.74    2.06
   1  -1   9   87.51    3.40
   1  -1   9   74.14    3.39
   1   1   9   79.29    3.23
   1   1   9   75.66    3.29
   3  -1   9  166.67    5.55
   3  -1   9  165.97    5.67
   3   1   9  170.60    5.57
   5  -1   9    3.02    1.16
   5  -1   9    3.34    1.11
   5   1   9    2.61    1.10
   7  -1   9  154.52    5.67
   7  -1   9  147.18    5.43
   7   1   9  150.08    5.45
   9  -1   9   10.74    1.87
   9   1   9    7.37    1.54
  11  -1   9  100.79    4.66
  11   1   9   97.28    4.50
  13  -1   9    0.89    1.22
  13   1   9    0.91    1.32
  15  -1   9   35.20    3.29
  15   1   9   46.32    3.38
  17  -1   9   80.22    4.61
  17   1   9   73.57    4.56
  19  -1   9    8.86    2.24
  19   1   9    5.45    1.94
  21  -1   9   40.59    3.96
  21   1   9   33.41    3.82
  23  -1   9   34.46    3.82
  23   1   9   31.48    3.61
  23   1   9   31.92    3.77
  40  -2  -9    0.32    1.83
  40   2  -9   -0.95    1.78
  40   2  -9    0.15    1.39
  38  -2  -9    6.50    2.30
  38   2  -9   10.68    2.45
  38   2  -9    7.98    1.93
  36  -2  -9    7.56    1.48
  36  -2  -9    8.32    2.26
  36   2  -9    9.21    2.15
  36   2  -9    7.98    1.83
  34  -2  -9    7.44    1.39
  34  -2  -9    7.38    1.96
  34   2  -9    4.85    1.95
  34   2  -9    5.56    1.59
  32  -2  -9   22.72    1.96
  32  -2  -9   19.11    2.53
  32   2  -9   26.01    2.91
  32   2  -9   24.95    2.48
  30  -2  -9    0.69    0.73
  30   2  -9    0.67    0.99
  30   2  -9    1.22    1.30
  28  -2  -9   16.87    1.50
  28   2  -9   19.40    2.03
 -28   2   9   15.53    1.52
  28   2  -9   14.82    2.07
  26  -2  -9    2.45    0.69
  26   2  -9    1.50    0.99
  26   2  -9    2.24    1.11
 -26   2   9    0.54    0.67
  24  -2  -9   38.91    1.72
  24   2  -9   42.18    2.31
  24   2  -9   38.42    2.55
 -24   2   9   41.27    1.81
  22  -2  -9    0.56    0.43
 -22   2   9    0.85    0.50
  22   2  -9    0.79    0.97
 -20   2   9    0.57    0.41
  20   2  -9    1.54    0.92
 -18  -2   9   25.58    1.72
 -18   2   9   26.78    1.00
  18   2  -9   23.42    1.92
 -16  -2   9   -0.35    0.84
 -16  -2   9    1.44    0.80
 -16  -2   9   -1.15    0.58
  16   2  -9    0.65    0.80
 -16   2   9    0.52    0.26
 -16   2   9    0.68    0.51
 -14  -2   9   90.86    3.22
  14  -2  -9   91.26    2.89
 -14  -2   9   95.15    3.53
  14   2  -9   92.41    3.34
 -14   2   9   95.16    2.34
 -14   2   9   91.65    2.67
  12  -2  -9   35.93    1.42
 -12  -2   9   34.54    1.86
  12   2  -9   33.41    1.88
 -12   2   9   36.30    1.22
 -12   2   9   34.73    1.35
 -10  -2   9    2.70    0.89
 -10  -2   9    2.93    0.78
  10  -2  -9    3.99    0.55
  10  -2  -9    2.98    0.42
  10   2  -9    3.41    0.85
 -10   2   9    4.20    0.62
  10   2  -9    3.91    0.93
 -10   2   9    3.42    0.57
  -8  -2   9    6.00    0.93
  -8  -2   9    7.24    1.24
   8  -2  -9    7.75    0.80
  -8   2   9    6.33    0.78
  -8   2   9    5.57    0.75
   8   2  -9    7.15    1.10
   8   2  -9    7.66    1.05
   6  -2  -9  111.37    3.34
  -6  -2   9  108.25    3.50
  -6  -2   9  105.82    3.86
  -6   2   9  112.69    3.40
   6   2  -9  116.04    3.84
   6   2  -9  105.74    3.52
  -6   2   9  108.49    3.38
   4  -2  -9    4.94    0.86
  -4  -2   9    4.23    1.04
  -4  -2   9    5.28    0.86
  -4   2   9    4.69    0.92
   4   2  -9    8.69    1.30
  -4   2   9    3.73    0.86
  -4   2   9    5.97    0.42
   2  -2  -9    4.70    0.97
  -2  -2   9    4.32    1.31
  -2  -2   9    4.20    0.87
   2  -2  -9    4.25    0.93
  -2   2   9    6.11    1.04
   0  -2  -9   29.69    1.91
   0  -2   9   29.37    2.20
   0   2   9   30.82    2.02
   2  -2   9   27.94    2.38
   2   2   9   27.15    2.04
   4  -2   9    2.30    1.04
   4  -2   9    2.85    1.11
   4   2   9    3.77    1.15
   6  -2   9    4.46    1.30
   6  -2   9    3.68    1.41
   6   2   9    2.32    1.08
   8  -2   9   31.41    2.74
   8  -2   9   42.96    2.96
   8   2   9   41.89    2.83
  10  -2   9   -0.52    1.09
  10   2   9    0.05    1.19
  12  -2   9    1.06    1.40
  12   2   9    2.65    1.48
  14  -2   9   14.07    2.35
  14   2   9    6.98    1.78
  16  -2   9    1.21    1.41
  16   2   9   -0.66    1.28
  16   2   9    0.34    1.23
  18  -2   9   10.33    2.28
  18   2   9    9.20    2.11
  18   2   9    7.78    1.88
  20  -2   9    3.04    1.90
  20   2   9    0.36    1.60
  20   2   9   -0.13    1.54
  22  -2   9   -0.64    1.80
  22   2   9    1.06    1.72
  22   2   9    3.70    1.91
  39  -3  -9    3.11    2.16
  39   3  -9    8.24    2.44
  39   3  -9    5.66    1.95
  37  -3  -9   21.08    2.95
  37   3  -9   21.04    3.05
  37   3  -9   19.45    2.66
  35  -3  -9    7.38    1.40
  35   3  -9    5.77    1.84
  35   3  -9    5.56    1.75
  33  -3  -9   36.38    2.19
  33   3  -9   38.03    3.59
  33   3  -9   32.65    2.98
  31  -3  -9   11.41    1.32
  31   3  -9    5.61    1.77
  31   3  -9   11.09    1.88
  29  -3  -9   15.75    1.38
  29   3  -9   16.71    2.02
  29   3  -9   14.24    2.06
  27  -3  -9   28.42    1.54
  27   3  -9   28.88    2.74
  27   3  -9   30.52    2.59
  25  -3  -9   68.98    2.35
  25   3  -9   72.12    3.69
  25   3  -9   72.76    3.41
  23  -3  -9   55.91    1.88
  23   3  -9   65.87    3.29
  21   3  -9   98.57    4.01
  19   3  -9  112.21    4.25
 -17  -3   9    1.00    1.09
  17   3  -9    1.57    0.86
 -15  -3   9  192.18    5.99
  15   3  -9  184.82    5.71
 -15   3   9  189.97    4.56
 -13  -3   9   18.25    1.87
 -13  -3   9   15.06    1.50
  13   3  -9   14.56    1.44
  11  -3  -9  776.48   17.72
 -11  -3   9  782.41   19.13
 -11  -3   9  775.44   18.78
 -11   3   9  767.66   17.72
  11   3  -9  790.92   18.90
  11   3  -9  804.77   19.06
 -11   3   9  779.49   17.83
  -9  -3   9   45.85    2.23
  -9  -3   9   48.68    2.58
   9  -3  -9   46.76    1.58
   9   3  -9   46.70    2.33
   9   3  -9   48.18    2.40
  -9   3   9   50.17    1.74
  -7  -3   9  359.30    9.78
  -7  -3   9  373.16    9.46
   7  -3  -9  364.97    8.85
   7  -3  -9  355.04    8.94
  -7   3   9  363.94    8.99
   7   3  -9  365.14    9.52
   7   3  -9  367.91    9.69
   5  -3  -9   31.28    1.55
   5  -3  -9   31.62    1.61
  -5  -3   9   31.91    2.21
  -5  -3   9   30.99    1.85
   5   3  -9   25.37    2.70
  -5   3   9   28.78    1.60
   3  -3  -9   81.59    3.00
  -3  -3   9   81.34    3.13
   3  -3  -9   84.30    2.97
  -3  -3   9   82.81    3.53
  -3   3   9   82.20    2.09
  -3   3   9   79.40    3.01
   1  -3  -9   80.68    3.01
  -1  -3   9   76.61    3.45
   1  -3  -9   78.26    3.01
  -1   3   9   73.02    2.25
  -1   3   9   83.45    3.16
   1  -3   9   58.36    3.10
   1   3   9   62.56    2.83
   1   3   9   63.01    2.14
   3  -3   9  161.01    5.63
   3   3   9  162.89    5.38
   3   3   9  150.29    4.49
   5  -3   9    3.87    1.38
   5   3   9    6.50    1.36
   5   3   9    4.28    0.87
   7  -3   9   44.98    2.94
   7  -3   9   49.66    3.24
   7   3   9   54.95    3.06
   7   3   9   53.02    2.51
   9  -3   9    8.49    1.69
   9  -3   9    8.36    1.68
   9   3   9    8.37    1.35
   9   3   9    8.38    1.74
  11  -3   9   66.34    3.88
  11  -3   9   60.30    3.77
  11   3   9   57.87    3.08
  11   3   9   60.57    3.70
  13  -3   9   20.13    2.51
  13   3   9   16.48    2.44
  13   3   9   13.54    1.86
  15  -3   9   51.51    3.78
  15   3   9   53.86    3.30
  15   3   9   49.84    3.76
  17  -3   9   11.93    2.37
  17   3   9   10.98    1.95
  17   3   9   10.48    2.41
  19  -3   9   14.08    2.45
  19   3   9   17.91    2.48
  19   3   9   13.37    2.52
  21  -3   9   -1.35    1.66
  21   3   9    2.76    1.91
  21   3   9    2.36    1.74
  23   3   9    6.23    2.20
  40   4  -9    0.40    1.69
  40   4  -9   -1.99    1.74
  38   4  -9    4.15    2.15
  38   4  -9    3.70    1.86
  36   4  -9   -0.05    1.60
  36   4  -9    0.93    1.53
  34   4  -9    0.88    1.56
  34   4  -9   -1.28    1.18
  32  -4  -9    6.45    1.21
  32   4  -9    5.87    1.68
  32   4  -9    4.76    1.69
  30  -4  -9    2.60    0.74
  30   4  -9    2.45    1.54
  30   4  -9    3.12    1.40
  28  -4  -9    9.16    0.96
  28   4  -9    8.54    1.81
  28   4  -9    8.29    1.61
  26  -4  -9    0.62    0.46
 -26   4   9    2.02    0.88
  26   4  -9    2.03    1.30
  24  -4  -9    5.92    0.58
  24   4  -9    4.26    1.30
 -24   4   9    6.68    1.02
  22   4  -9   11.79    1.77
 -22   4   9   10.99    1.06
 -20   4   9   11.41    0.90
  20   4  -9    7.91    1.52
 -18  -4   9   86.93    3.88
 -18   4   9   91.98    2.40
  18   4  -9   86.20    3.68
 -16  -4   9    0.80    0.92
  16   4  -9    1.46    0.89
 -14  -4   9   44.91    2.63
  14   4  -9   36.66    2.26
 -12  -4   9    9.40    1.38
  12   4  -9    8.87    1.30
  10  -4  -9  125.63    3.05
 -10  -4   9  127.38    4.57
  10  -4  -9  124.46    3.36
 -10   4   9  125.70    3.39
  10   4  -9  121.67    4.30
  -8  -4   9    1.67    1.03
   8  -4  -9    0.43    0.27
   8  -4  -9    0.43    0.39
   8  -4  -9    0.83    0.44
  -8   4   9    0.76    0.55
   8   4  -9   -0.28    0.75
   6  -4  -9   21.48    1.28
  -6  -4   9   21.83    2.02
   6  -4  -9   24.98    1.29
  -6   4   9   23.07    1.44
   6   4  -9   18.40    1.74
   4  -4  -9   95.00    3.21
  -4  -4   9   91.70    3.85
   4  -4  -9   93.71    3.09
  -4   4   9   90.77    3.24
  -2  -4   9   -0.87    0.88
   2  -4  -9    0.18    0.59
   2  -4  -9    0.56    0.70
  -2   4   9    0.08    0.34
  -2   4   9    0.63    0.75
   0  -4   9   12.17    1.72
   0  -4  -9   14.61    1.54
   0   4   9    9.86    1.43
   0   4   9   13.00    0.93
   2  -4   9    5.60    1.41
   2   4   9    6.10    1.38
   2   4   9    5.73    0.77
   4  -4   9    1.30    1.11
   4   4   9    1.02    0.62
   4   4   9   -0.19    0.90
   6  -4   9    9.49    1.73
   6   4   9    7.29    1.09
   6   4   9    6.05    1.44
   8  -4   9   19.44    2.34
   8  -4   9   24.18    2.42
   8   4   9   19.80    2.33
   8   4   9   20.19    1.80
  10  -4   9   17.50    2.41
  10  -4   9   18.65    2.45
  10   4   9   16.18    1.72
  10   4   9   12.18    2.00
  12  -4   9   18.63    2.51
  12  -4   9   13.59    2.36
  12   4   9   20.00    2.07
  12   4   9   15.49    2.33
  14  -4   9    9.51    2.02
  14   4   9    9.99    1.66
  14   4   9   13.19    2.38
  16  -4   9    1.96    1.74
  16   4   9    1.72    1.63
  16   4   9    3.33    1.43
  18  -4   9    0.83    1.63
  18   4   9    2.43    1.75
  18   4   9    3.55    1.60
  20  -4   9    1.52    1.88
  20   4   9    0.47    1.80
  20   4   9    0.23    1.55
  22  -4   9    4.17    2.17
  22   4   9    5.33    2.27
  22   4   9    4.23    1.94
  39   5  -9    9.70    2.38
  39   5  -9    8.66    2.49
  37   5  -9   30.88    3.46
  37   5  -9   24.33    3.38
  35   5  -9    4.94    1.97
  35   5  -9    7.15    1.96
  33   5  -9   18.98    2.79
  33   5  -9   17.26    2.45
  31   5  -9    3.58    1.67
  29   5  -9   44.87    3.75
  27  -5  -9   44.63    1.59
  27   5  -9   33.31    3.11
  25  -5  -9  103.52    2.72
  25   5  -9  102.85    4.66
 -25   5   9  104.91    3.51
  23   5  -9   99.47    4.38
 -23   5   9   95.75    3.03
  21   5  -9   23.00    2.37
 -21   5   9   21.02    1.08
 -19  -5   9   91.85    4.21
  19   5  -9   88.21    3.91
 -17  -5   9   -0.98    1.11
  17   5  -9    0.29    0.93
 -15  -5   9  206.86    6.72
  15   5  -9  199.00    6.45
  13  -5  -9    4.25    0.43
 -13  -5   9    6.27    1.39
  13   5  -9    3.04    1.03
  11  -5  -9  244.90    6.24
  11  -5  -9  237.56    6.03
 -11  -5   9  249.90    7.57
  11   5  -9  247.41    7.34
   9  -5  -9    1.08    0.32
  -9  -5   9    0.87    0.99
   9  -5  -9    0.14    0.37
   9  -5  -9    0.37    0.42
  -9   5   9    0.99    0.53
   9   5  -9   -0.48    0.84
   7  -5  -9   73.88    2.18
  -7  -5   9   73.96    3.48
   7  -5  -9   76.95    2.40
   7  -5  -9   80.91    2.67
   7   5  -9   78.31    3.41
  -7   5   9   71.48    2.67
  -5  -5   9   55.85    3.01
   5  -5  -9   51.41    2.16
   5  -5  -9   49.49    2.02
   5  -5  -9   48.16    1.56
  -5   5   9   47.21    2.24
   3  -5  -9   31.33    1.78
  -3  -5   9   34.92    2.49
   3  -5  -9   37.92    1.99
  -3   5   9   33.44    1.33
  -3   5   9   34.84    2.05
   1  -5  -9  220.39    6.16
  -1  -5   9  205.42    6.89
  -1   5   9  207.78    6.38
  -1   5   9  208.50    5.39
   1  -5   9   28.56    2.63
   1   5   9   28.03    1.45
   1   5   9   28.77    2.16
   3  -5   9   59.96    3.40
   3   5   9   59.37    3.12
   3   5   9   59.54    2.35
   5  -5   9    6.19    1.61
   5   5   9    6.39    0.99
   5   5   9    7.49    1.49
   7  -5   9   23.35    2.64
   7   5   9   26.08    2.52
   7   5   9   28.80    1.94
   9  -5   9   22.61    2.56
   9  -5   9   20.42    2.66
   9   5   9   21.24    1.90
   9   5   9   17.73    2.28
  11  -5   9   73.31    4.12
  11  -5   9   72.35    4.28
  11   5   9   68.02    4.01
  11   5   9   75.35    3.47
  13  -5   9   31.04    3.22
  13  -5   9   27.34    3.03
  13   5   9   29.65    3.22
  13   5   9   28.40    2.47
  15  -5   9   70.24    4.34
  15   5   9   61.00    4.20
  15   5   9   64.34    3.61
  17  -5   9   15.77    2.65
  17   5   9   11.21    2.43
  17   5   9    8.80    1.84
  19  -5   9    9.96    2.43
  19   5   9    8.80    2.46
  19   5   9   10.48    2.06
  21  -5   9   24.66    3.38
  21   5   9   26.59    3.06
  21   5   9   21.07    3.30
  36   6  -9    2.21    1.92
  34   6  -9    9.02    2.25
  32   6  -9    1.64    1.55
  30   6  -9    9.97    2.19
  28   6  -9   -0.49    1.35
  26   6  -9   87.27    4.59
 -24   6   9    1.26    0.92
  24   6  -9    0.28    1.24
  22   6  -9    2.82    1.29
 -22   6   9    2.74    0.54
 -20  -6   9    2.71    1.47
  20   6  -9    1.88    1.14
 -18  -6   9    2.21    1.29
  18   6  -9   -1.42    0.88
 -16  -6   9   59.81    3.42
  16   6  -9   51.28    3.02
 -14  -6   9   10.79    1.83
  14  -6  -9   10.51    0.67
  14   6  -9    8.55    1.48
 -12  -6   9   36.48    2.91
  12  -6  -9   26.18    1.22
  12  -6  -9   27.66    1.52
  12   6  -9   24.47    2.25
  10  -6  -9   -0.16    0.40
 -10  -6   9    0.36    1.15
  10  -6  -9   -0.12    0.44
  10   6  -9    0.74    1.08
   8  -6  -9   -0.37    0.40
   8  -6  -9   -0.29    0.31
  -8  -6   9    0.65    1.16
   8  -6  -9    0.06    0.44
   8   6  -9    0.36    0.98
  -8   6   9    1.26    0.64
  -6  -6   9    5.40    1.49
   6  -6  -9    5.99    0.82
   6  -6  -9    7.14    0.72
   6  -6  -9    8.65    1.05
  -6   6   9    6.95    1.06
   4  -6  -9    7.63    0.76
  -4  -6   9    8.03    1.64
   4  -6  -9   10.35    1.11
  -4   6   9    9.55    1.31
   2  -6  -9   19.60    1.61
   2  -6  -9   19.68    1.09
  -2  -6   9   17.92    2.06
  -2   6   9   20.08    1.86
  -2   6   9   21.58    1.26
   0  -6   9    1.28    1.20
   0   6   9    2.25    1.10
   0   6   9    2.13    0.64
   2  -6   9   -0.30    1.16
   2   6   9    1.88    0.64
   2   6   9    1.42    1.06
   4  -6   9    4.86    1.57
   4   6   9    0.25    1.00
   4   6   9    2.10    0.75
   6  -6   9    1.53    1.41
   6   6   9    2.42    0.88
   6   6   9    2.77    1.33
   8  -6   9    1.15    1.46
   8   6   9    2.86    1.00
   8   6   9    1.21    1.34
  10  -6   9   33.00    3.27
  10  -6   9   35.60    3.26
  10   6   9   37.35    3.39
  10   6   9   31.37    2.47
  12  -6   9   -1.25    1.40
  12  -6   9   -1.04    1.44
  12   6   9    0.40    0.99
  12   6   9   -0.54    1.29
  14  -6   9    5.29    2.01
  14  -6   9    9.09    2.11
  14   6   9    7.30    1.59
  14   6   9    8.07    2.06
  16  -6   9    9.61    2.36
  16   6   9    7.30    2.15
  16   6   9    8.16    1.83
  18  -6   9    0.50    1.85
  18   6   9    2.95    1.56
  18   6   9    0.43    1.83
  20  -6   9    1.55    2.01
  20   6   9   -3.84    2.01
  20   6   9   -0.86    1.95
  35   7  -9    2.23    2.00
  33   7  -9   27.65    3.54
  31   7  -9    3.54    1.82
  29   7  -9   36.26    3.49
  27   7  -9   34.01    3.42
  25   7  -9   24.38    2.67
 -23  -7   9    0.67    1.56
  23   7  -9    2.17    1.43
 -21  -7   9   19.99    2.54
  21   7  -9   20.98    2.58
 -19  -7   9    4.70    1.67
  19   7  -9    5.28    1.60
 -17  -7   9    5.70    1.68
  17  -7  -9    5.38    0.44
  17   7  -9    7.17    1.70
  15  -7  -9  131.91    3.50
 -15  -7   9  130.66    5.43
  15   7  -9  136.60    5.35
 -13  -7   9   -0.74    1.23
  13  -7  -9    0.08    0.60
  13  -7  -9    0.64    0.45
  13   7  -9   -1.03    1.02
  11  -7  -9  123.80    3.68
  11  -7  -9  127.85    3.93
 -11  -7   9  119.54    5.06
  11   7  -9  121.57    4.98
   9  -7  -9    1.36    0.62
  -9  -7   9    2.72    1.34
   9  -7  -9    1.82    0.60
   9  -7  -9    1.04    0.39
   9  -7  -9    1.60    0.43
   9   7  -9    0.29    1.01
  -7  -7   9  103.17    4.57
   7  -7  -9  103.81    3.27
   7  -7  -9  103.02    3.53
  -7   7   9  110.03    3.73
   5  -7  -9    5.32    0.78
  -5  -7   9    7.71    1.71
  -5   7   9    5.81    1.10
  -3  -7   9   55.99    3.39
   3  -7  -9   62.79    2.25
  -3   7   9   61.88    2.93
   1  -7  -9   38.94    1.77
  -1  -7   9   42.37    3.02
  -1   7   9   38.68    2.51
  -1   7   9   41.38    1.91
   1  -7   9   13.09    2.06
   1   7   9   11.19    1.19
   1   7   9   12.14    1.73
   3  -7   9   52.98    3.54
   3   7   9   49.85    2.33
   3   7   9   44.84    3.04
   5  -7   9   11.12    2.08
   5   7   9   14.46    1.49
   5   7   9   12.34    1.97
   7  -7   9   44.76    3.44
   7   7   9   51.51    2.65
   7   7   9   53.02    3.40
   9  -7   9   -0.74    1.39
   9   7   9   -0.50    0.92
   9   7   9    0.39    1.32
  11  -7   9   34.09    3.48
  11  -7   9   30.32    3.36
  11   7   9   30.96    3.28
  11   7   9   36.38    2.56
  13  -7   9    5.41    2.18
  13  -7   9    7.58    2.13
  13   7   9    7.86    2.08
  13   7   9    8.49    1.64
  15  -7   9   41.13    3.97
  15  -7   9   34.68    3.57
  15   7   9   40.78    4.07
  15   7   9   39.37    3.19
  17  -7   9   -0.73    1.76
  17   7   9    1.91    1.98
  34   8  -9   -0.67    1.75
  32   8  -9    2.75    1.99
  30   8  -9    0.69    1.61
  28   8  -9    2.76    1.79
  26   8  -9   10.19    2.31
 -24  -8   9    1.76    1.69
  24   8  -9   -0.78    1.36
 -22  -8   9   -3.09    1.36
  22   8  -9   -2.06    1.13
 -20  -8   9    0.77    1.49
  20   8  -9    0.20    1.39
 -18  -8   9    0.87    1.46
  18   8  -9    1.93    1.43
 -16  -8   9   -1.12    1.24
  16   8  -9   -0.72    1.19
 -14  -8   9   26.41    2.74
  14   8  -9   29.66    2.92
  12  -8  -9   -0.94    0.48
 -12  -8   9    0.09    1.32
  12   8  -9    0.06    1.20
  10  -8  -9    2.17    0.42
  10  -8  -9    1.44    0.72
  10  -8  -9    2.05    0.74
 -10  -8   9    2.72    1.44
  10  -8  -9    3.38    0.48
  10   8  -9    1.75    1.35
  -8  -8   9    7.91    1.77
   8  -8  -9    5.42    0.91
   8  -8  -9    5.48    0.76
   6  -8  -9    1.89    0.65
  -6  -8   9    2.34    1.37
   4  -8  -9   20.70    2.08
  -4  -8   9   21.28    2.51
  -4   8   9   18.00    1.88
  -2  -8   9   -1.05    1.22
  -2   8   9   -0.33    0.96
   0  -8   9   45.76    3.32
   0   8   9   42.08    2.20
   0   8   9   49.06    2.98
   2  -8   9    0.39    1.26
   2   8   9   -0.07    0.77
   2   8   9    0.68    1.18
   4  -8   9   20.50    2.62
   4   8   9   19.49    1.76
   4   8   9   19.73    2.36
   6  -8   9    3.86    1.68
   6   8   9    1.05    1.01
   6   8   9    1.19    1.49
   8  -8   9    3.39    1.70
   8   8   9    4.35    1.23
   8   8   9    4.33    1.85
  10  -8   9    3.65    1.72
  10   8   9   -0.17    1.53
  10   8   9    4.06    1.32
  12  -8   9   -3.88    1.35
  12  -8   9   -0.95    1.57
  12   8   9    0.46    1.95
  12   8   9    0.42    1.67
  14  -8   9    0.95    1.67
  14  -8   9   -1.45    1.66
  14   8   9    1.55    1.90
  16  -8   9    8.44    2.34
  16  -8   9   14.23    2.67
  16   8   9   10.00    2.54
  31   9  -9    8.77    2.54
 -29  -9   9   46.44    4.37
  29   9  -9   41.54    3.95
 -27  -9   9    3.15    2.12
  27   9  -9    1.93    1.77
 -25  -9   9   14.85    2.80
  25   9  -9   13.11    2.45
 -23  -9   9   30.72    3.68
  23   9  -9   28.40    3.18
 -21  -9   9    2.46    1.79
  21   9  -9    1.50    1.51
 -19  -9   9  110.03    5.54
  19   9  -9  108.16    5.32
 -17  -9   9   53.78    3.85
  17   9  -9   53.14    3.86
 -15  -9   9  200.97    7.55
  15   9  -9  195.93    7.40
 -13  -9   9    3.01    1.60
  13   9  -9    3.46    1.51
 -11  -9   9   17.19    2.45
  11   9  -9   17.64    2.48
  -9  -9   9   31.47    3.09
   9  -9  -9   37.20    1.56
   7  -9  -9   94.31    3.13
  -7  -9   9   92.08    4.69
  -5  -9   9   94.17    4.80
   5  -9  -9   90.34    3.30
  -3  -9   9   79.48    4.37
  -1  -9   9   61.63    3.90
  -1   9   9   51.22    3.21
   1  -9   9    2.40    1.57
   1   9   9    2.18    0.95
   1   9   9    2.48    1.35
   3  -9   9   16.19    2.43
   3   9   9   15.75    1.70
   3   9   9   17.37    2.42
   5  -9   9   12.33    2.30
   5   9   9    8.55    2.03
   5   9   9   10.60    1.58
   7  -9   9   65.92    4.31
   7   9   9   65.32    4.11
   9  -9   9   -1.91    1.38
   9   9   9   -1.64    1.26
  11  -9   9    9.30    2.30
  11   9   9   10.25    2.39
  13  -9   9    3.72    1.91
  13  -9   9    5.43    2.09
  13   9   9    1.10    1.75
 -28 -10   9    4.97    2.55
  28  10  -9    4.38    2.15
 -26 -10   9    3.57    2.27
  26  10  -9    0.82    1.89
 -24 -10   9    2.07    2.02
  24  10  -9    4.19    2.07
 -22 -10   9   20.21    3.04
  22  10  -9   17.66    2.94
 -20 -10   9    0.71    1.75
  20  10  -9   -0.95    1.67
 -18 -10   9   -0.10    1.57
  18  10  -9    4.92    1.94
 -16 -10   9    1.63    1.68
  16  10  -9    3.64    1.86
 -14 -10   9    0.65    1.58
  14  10  -9    0.03    1.59
 -12 -10   9   10.52    2.23
  12  10  -9    6.86    2.06
 -10 -10   9   14.69    2.39
  -8 -10   9   16.79    2.59
  -6 -10   9   -0.30    1.47
   4 -10  -9    0.63    0.86
  -4 -10   9   -1.25    1.36
  -2 -10   9    2.57    1.66
   0 -10   9    2.07    1.63
   2 -10   9    0.64    1.53
   2  10   9    1.36    1.34
   4 -10   9    0.30    1.57
   4  10   9    3.17    1.66
   6 -10   9    1.49    1.73
   6  10   9    2.47    1.73
   8 -10   9    1.01    1.69
   8  10   9   -0.07    1.70
  10 -10   9    1.02    1.81
  10  10   9    3.20    1.88
 -25 -11   9    3.35    2.36
  25  11  -9    4.03    2.22
 -23 -11   9   17.33    3.04
  23  11  -9   14.62    2.98
 -21 -11   9   12.78    2.66
  21  11  -9   12.04    2.62
 -19 -11   9   23.66    3.17
  19  11  -9   26.28    3.36
 -17 -11   9    8.05    2.25
  17  11  -9    9.06    2.37
 -15 -11   9   41.72    3.91
  15  11  -9   34.03    3.60
 -13 -11   9   11.46    2.44
  13  11  -9    6.24    2.11
 -11 -11   9   25.71    3.12
  -9 -11   9    0.62    1.59
  -7 -11   9   50.06    3.93
  -5 -11   9   13.96    2.58
  -3 -11   9   23.60    3.02
  -1 -11   9   18.67    2.77
   1 -11   9    3.06    1.67
   3 -11   9   15.32    2.57
   5 -11   9   -1.40    1.57
   5  11   9   -0.51    1.47
   7 -11   9   48.82    4.32
   7  11   9   49.78    4.34
 -20 -12   9    8.65    2.55
  20  12  -9    4.59    2.16
 -18 -12   9   16.53    2.99
  18  12  -9   21.57    3.35
 -16 -12   9    1.80    1.98
  16  12  -9    3.51    2.22
 -14 -12   9    7.32    2.34
  14  12  -9    9.29    2.54
 -12 -12   9    2.49    1.92
 -10 -12   9    0.58    1.74
  -8 -12   9   29.46    3.43
  -6 -12   9    1.37    1.74
  -4 -12   9   10.67    2.42
  -2 -12   9    0.61    1.64
   0 -12   9    5.28    2.14
   2 -12   9    9.22    2.37
  42   0 -10    2.83    1.56
  42   0 -10   -0.43    1.84
  40   0 -10   20.73    2.48
  40   0 -10   14.85    2.76
  38   0 -10    0.36    1.18
  38   0 -10    1.55    1.78
  36   0 -10   66.48    3.48
  36   0 -10   61.35    4.23
  34   0 -10   76.91    4.35
  34   0 -10   65.97    3.39
  32   0 -10   35.66    3.11
  32   0 -10   39.48    2.47
  30   0 -10    2.94    1.34
  30   0 -10    6.74    1.21
  28   0 -10   30.79    1.96
  28   0 -10   28.40    2.58
  26   0 -10   28.37    1.75
  26   0 -10   29.98    2.51
 -24   0  10   17.38    1.45
  24   0 -10   19.27    1.95
  22   0 -10  280.06    7.98
 -22   0  10  280.24    7.33
 -20   0  10   54.60    2.14
  20   0 -10   52.93    2.48
  18   0 -10  220.45    6.27
 -18   0  10  224.31    5.86
 -18   0  10  221.11    6.22
  16   0 -10   49.13    2.17
 -16   0  10   48.80    2.22
 -16   0  10   46.85    2.11
 -14   0  10   24.20    1.41
 -14   0  10   23.01    1.58
  14   0 -10   21.94    1.37
 -12   0  10   28.89    1.41
  12   0 -10   24.90    1.51
  12   0 -10   29.50    1.44
 -12   0  10   27.46    1.68
  10   0 -10  148.10    4.11
  10   0 -10  153.44    4.47
 -10   0  10  149.26    4.10
 -10   0  10  158.91    4.57
   8   0 -10   50.27    1.82
  -8   0  10   51.40    1.79
  -8   0  10   51.87    2.28
   8   0 -10   49.70    2.18
  -6   0  10  123.97    3.48
   6   0 -10  125.89    4.01
  -6   0  10  126.69    4.12
  -4   0  10  120.72    3.54
   4   0 -10  130.94    4.19
  -4   0  10  122.70    4.25
   2   0 -10   54.66    2.68
  -2   0  10   55.50    2.73
  -2   0  10   51.96    2.73
   0   0  10  257.83    7.58
   0   0  10  254.60    7.46
   2   0  10   16.92    1.89
   2   0  10   21.46    2.09
   4   0  10  187.20    6.16
   4   0  10  179.81    6.17
   6   0  10  144.94    5.38
   8   0  10   71.69    3.73
  10   0  10    9.09    1.79
  12   0  10   46.94    3.46
  14   0  10   70.65    4.14
  16   0  10    1.67    1.69
  18   0  10   64.63    4.53
  20   0  10   20.08    3.10
  22   0  10   45.24    4.44
  41  -1 -10    3.06    2.06
  41   1 -10   -0.24    1.35
  41   1 -10    1.76    1.96
  39  -1 -10   -0.11    1.14
  39  -1 -10   -0.33    1.68
  39   1 -10    0.56    1.38
  39   1 -10    2.56    1.71
  37  -1 -10    1.20    1.15
  37  -1 -10    3.36    1.83
  37   1 -10    1.68    1.26
  37   1 -10    2.28    1.74
  35  -1 -10   -0.50    1.47
  35  -1 -10    0.78    0.98
  35   1 -10    1.99    1.16
  35   1 -10    0.65    1.51
  33  -1 -10   -0.43    0.85
  33  -1 -10    0.36    1.37
  33   1 -10    0.04    1.22
  33   1 -10   -0.16    0.99
  31  -1 -10    4.35    1.05
  31  -1 -10    3.19    1.33
  31   1 -10    4.03    1.42
  31   1 -10    3.95    1.18
  29  -1 -10    5.64    1.53
  29  -1 -10    7.64    1.14
  29   1 -10    5.59    1.42
  29   1 -10    8.32    1.36
  27  -1 -10    1.61    1.07
  27  -1 -10    0.94    0.65
 -27   1  10    0.35    0.72
  27   1 -10    2.36    1.20
  27   1 -10    1.54    0.84
  25  -1 -10    5.91    0.89
  25  -1 -10    6.12    1.38
  25   1 -10    4.36    1.21
 -25   1  10    6.02    0.91
 -23  -1  10   13.22    1.33
  23  -1 -10   12.68    1.52
 -23   1  10   14.97    1.12
  23   1 -10   10.55    1.47
  21  -1 -10    5.25    1.12
 -21  -1  10    4.95    0.93
  21   1 -10    5.04    1.14
 -21   1  10    4.60    0.71
  19  -1 -10    0.21    0.65
 -19  -1  10   -0.76    0.56
 -19   1  10   -0.08    0.44
  19   1 -10    1.21    0.81
 -17  -1  10  148.48    4.72
 -17  -1  10  143.67    4.31
  17  -1 -10  147.42    4.40
 -17  -1  10  147.93    4.56
 -17   1  10  150.04    3.89
  17   1 -10  143.46    4.57
 -17   1  10  140.18    4.24
 -15  -1  10    8.98    1.07
 -15  -1  10    7.15    1.13
  15  -1 -10   10.75    0.99
  15   1 -10    9.05    1.06
 -15   1  10    8.93    0.97
  13  -1 -10    1.58    0.57
  13  -1 -10    1.08    0.53
 -13  -1  10    0.27    0.59
 -13  -1  10    1.18    0.81
  13   1 -10    1.69    0.75
 -13   1  10    0.67    0.63
  13   1 -10    1.87    0.74
  11  -1 -10   -0.08    0.38
 -11  -1  10    0.70    0.85
 -11  -1  10   -0.33    0.54
  11  -1 -10   -0.04    0.48
 -11   1  10    0.30    0.39
 -11   1  10   -0.53    0.56
  11   1 -10    0.51    0.62
  11   1 -10    0.77    0.62
   9  -1 -10    3.29    0.47
  -9  -1  10    3.58    0.70
   9  -1 -10    5.40    0.79
  -9  -1  10    4.40    1.02
   9   1 -10    6.09    1.02
   9   1 -10    4.91    0.82
  -9   1  10    2.67    0.75
  -9   1  10    3.16    0.47
  -7  -1  10   26.00    1.85
  -7  -1  10   20.32    1.28
   7  -1 -10   23.31    1.47
  -7   1  10   22.97    1.57
  -7   1  10   20.81    0.92
  -7   1  10   22.86    1.47
  -5  -1  10   70.80    2.57
  -5  -1  10   71.38    3.06
   5  -1 -10   74.46    2.77
  -5   1  10   77.11    2.95
  -5   1  10   72.97    2.14
   5   1 -10   74.91    2.98
  -5   1  10   75.26    2.90
  -3  -1  10  149.27    5.00
   3  -1 -10  139.30    4.61
  -3  -1  10  139.20    4.23
  -3   1  10  152.16    4.74
   3   1 -10  149.85    4.87
  -3   1  10  142.05    4.66
  -1  -1  10    5.70    1.19
  -1   1  10    8.40    1.37
  -1   1  10   11.72    1.52
   1  -1  10   46.04    2.67
   1  -1  10   41.11    2.62
   1   1  10   45.19    2.56
   1   1  10   48.52    2.61
   3  -1  10    0.77    1.08
   3  -1  10    0.98    1.00
   3   1  10   -1.18    0.90
   5  -1  10    0.79    1.15
   5  -1  10   -0.30    1.12
   5   1  10    1.75    1.14
   7  -1  10   43.67    2.86
   7  -1  10   38.92    2.79
   7   1  10   39.66    2.77
   9  -1  10   12.04    1.98
   9   1  10   14.94    2.02
  11  -1  10   26.75    2.82
  11   1  10   26.88    2.77
  13  -1  10    0.25    1.42
  13   1  10   -0.13    1.35
  15  -1  10    6.58    1.98
  15   1  10    6.70    1.81
  17  -1  10    2.26    1.66
  17   1  10    0.20    1.52
  19  -1  10    0.99    1.55
  19   1  10    0.56    1.75
  21  -1  10    2.53    2.03
  21   1  10   -1.66    1.61
  21   1  10   -0.03    1.58
  40  -2 -10    8.58    2.55
  40   2 -10   10.59    2.18
  40   2 -10    4.27    2.20
  38  -2 -10   -0.20    1.56
  38   2 -10    0.64    1.66
  38   2 -10   -0.22    1.32
  36  -2 -10   47.79    2.74
  36  -2 -10   48.81    4.07
  36   2 -10   42.96    3.23
  36   2 -10   48.96    4.19
  34  -2 -10    2.90    1.03
  34  -2 -10    2.14    1.62
  34   2 -10    0.52    1.16
  34   2 -10    3.19    1.72
  32  -2 -10   38.09    3.33
  32  -2 -10   32.58    2.07
  32   2 -10   37.35    2.68
  32   2 -10   36.06    3.15
  30  -2 -10   24.19    2.48
  30  -2 -10   27.98    1.78
  30   2 -10   32.31    2.36
 -30   2  10   28.51    2.04
  30   2 -10   26.78    2.65
  28  -2 -10   30.93    1.67
  28  -2 -10   30.00    2.64
  28   2 -10   24.37    2.42
 -28   2  10   26.71    1.67
  28   2 -10   30.16    2.23
  26  -2 -10   59.21    2.24
 -26   2  10   55.24    2.23
  26   2 -10   64.26    3.29
  24   2 -10   59.43    3.17
 -24   2  10   57.81    2.11
  22   2 -10  231.86    7.12
 -22   2  10  236.01    5.88
  20  -2 -10   36.85    2.06
  20   2 -10   32.54    2.21
 -20   2  10   33.53    1.24
 -18  -2  10  111.41    3.79
 -18  -2  10  117.04    4.21
  18  -2 -10  113.89    3.71
 -18   2  10  110.40    2.87
 -18   2  10  113.85    3.37
  18   2 -10  110.28    4.02
 -16  -2  10    9.13    1.18
 -16  -2  10    9.18    1.44
  16  -2 -10    8.14    1.06
 -16   2  10    8.40    0.84
  16   2 -10    8.96    1.24
 -16   2  10    7.98    0.55
  14  -2 -10  196.58    5.10
 -14  -2  10  196.60    5.60
  14   2 -10  190.64    5.64
 -14   2  10  192.29    5.01
  12  -2 -10   60.95    2.01
  12  -2 -10   61.50    1.92
 -12  -2  10   63.22    2.50
 -12   2  10   59.73    2.08
  12   2 -10   62.58    2.69
 -12   2  10   63.15    2.02
  12   2 -10   62.04    2.54
 -10  -2  10   63.76    2.87
 -10  -2  10   67.25    2.53
  10  -2 -10   66.57    1.77
  10  -2 -10   66.09    2.18
 -10   2  10   64.39    2.24
  10   2 -10   65.91    2.75
  10   2 -10   63.82    2.59
 -10   2  10   62.34    2.18
   8  -2 -10  395.34    9.49
  -8  -2  10  393.55    9.74
  -8  -2  10  377.42   10.17
  -8   2  10  375.15    9.52
   8   2 -10  391.34   10.11
   8   2 -10  373.73    9.77
  -8   2  10  391.09    9.55
   6  -2 -10   58.65    2.28
  -6  -2  10   54.54    2.83
  -6  -2  10   54.70    2.34
   6   2 -10   60.13    2.68
  -6   2  10   52.94    2.38
  -6   2  10   67.57    2.57
  -4  -2  10    9.29    1.11
   4  -2 -10   12.71    1.42
  -4  -2  10   10.57    1.61
  -4   2  10    9.21    1.19
  -4   2  10   10.46    1.25
  -2  -2  10   57.32    2.46
   2  -2 -10   60.58    2.63
  -2  -2  10   57.82    2.98
  -2   2  10   59.81    2.72
   0  -2  10  138.79    4.95
   0   2  10  127.85    4.53
   2  -2  10   12.67    1.67
   2   2  10   15.55    1.79
   4  -2  10  115.81    4.70
   4  -2  10  116.29    4.80
   4   2  10  112.73    4.45
   6  -2  10    0.59    1.13
   6  -2  10   -0.19    0.99
   6   2  10   -0.21    0.92
   8  -2  10  127.31    5.20
   8  -2  10  113.52    5.12
   8   2  10  116.19    4.90
  10  -2  10   14.38    2.16
  10   2  10   12.15    1.95
  12  -2  10   70.63    4.08
  12   2  10   66.59    3.96
  14  -2  10   78.54    4.44
  14   2  10   75.56    4.34
  16  -2  10    4.98    1.96
  16   2  10    7.93    2.03
  16   2  10    3.53    1.55
  18  -2  10   23.70    3.22
  18   2  10   27.57    2.96
  18   2  10   23.85    3.09
  20  -2  10    2.47    1.99
  20   2  10    2.86    1.85
  20   2  10    4.36    1.95
  22  -2  10   24.55    3.43
  22   2  10   24.67    3.26
  22   2  10   27.64    3.54
  41  -3 -10    3.29    2.14
  41   3 -10    0.17    1.93
  41   3 -10    0.24    1.55
  39  -3 -10    1.13    1.81
  39   3 -10    1.80    1.59
  39   3 -10    3.40    2.02
  37  -3 -10    2.00    1.60
  37   3 -10   -0.54    1.65
  37   3 -10   -1.01    1.25
  35   3 -10    3.64    1.87
  35   3 -10    6.62    1.63
  33  -3 -10    0.41    0.76
  33   3 -10    0.74    1.12
  33   3 -10    2.36    1.62
  31  -3 -10   39.16    1.99
  31   3 -10   39.54    2.72
  31   3 -10   34.04    3.17
  29  -3 -10   20.21    1.34
  29   3 -10   20.26    2.34
  29   3 -10   12.56    1.80
  27  -3 -10    4.85    0.71
  27   3 -10    1.83    1.14
  25  -3 -10   24.48    1.14
  25   3 -10   19.30    2.08
  23   3 -10   14.62    1.74
  21   3 -10   14.86    1.79
 -19  -3  10   16.32    1.87
  19   3 -10   12.33    1.48
 -19   3  10   16.18    1.04
 -17  -3  10   42.17    2.59
 -17   3  10   46.67    1.52
  17   3 -10   43.66    2.47
 -15  -3  10    6.86    1.31
 -15   3  10    5.06    0.51
  15   3 -10    3.16    0.90
  13   3 -10   29.19    1.98
 -13   3  10   30.71    1.10
 -13   3  10   31.48    1.07
 -11  -3  10   91.95    3.35
  11  -3 -10   94.18    2.48
  11  -3 -10   94.34    2.60
 -11  -3  10   91.61    3.75
 -11   3  10   92.17    2.68
  11   3 -10   94.46    3.47
 -11   3  10   92.70    2.61
   9  -3 -10   20.90    1.19
  -9  -3  10   21.04    1.62
  -9  -3  10   23.65    2.20
  -9   3  10   21.01    1.25
   9   3 -10   18.32    1.58
  -7  -3  10   16.89    1.78
  -7  -3  10   16.65    1.44
   7  -3 -10   16.16    1.26
   7   3 -10   13.36    1.42
  -7   3  10   15.06    1.27
   5  -3 -10    9.87    1.08
   5  -3 -10   10.25    1.17
  -5  -3  10   12.22    1.66
  -5  -3  10   10.54    1.42
  -5   3  10   10.02    1.16
   3  -3 -10   21.14    1.54
  -3  -3  10   23.44    2.23
   3  -3 -10   23.24    1.60
  -3   3  10   20.35    0.79
  -3   3  10   16.98    1.53
  -1  -3  10   58.46    3.09
   1  -3 -10   66.56    2.78
  -1   3  10   60.75    2.75
  -1   3  10   57.88    1.93
   1  -3  10    9.61    1.66
   1   3  10   11.59    0.98
   1   3  10   10.00    1.45
   3  -3  10    4.29    1.33
   3   3  10    4.96    0.86
   3   3  10    3.03    1.17
   5  -3  10   19.43    2.16
   5  -3  10   23.06    2.49
   5   3  10   18.34    2.13
   5   3  10   21.87    1.60
   7  -3  10   12.68    2.04
   7  -3  10   11.64    1.96
   7   3  10   12.04    1.44
   7   3  10   10.47    1.74
   9  -3  10   21.71    2.68
   9  -3  10   22.18    2.64
   9   3  10   25.98    2.59
   9   3  10   22.25    2.03
  11  -3  10    0.16    1.25
  11  -3  10    0.62    1.59
  11   3  10   -0.07    1.32
  11   3  10    0.93    1.01
  13  -3  10    6.11    1.82
  13   3  10    3.00    1.32
  13   3  10    2.39    1.65
  15  -3  10    6.25    1.94
  15   3  10    9.41    1.83
  15   3  10    5.45    1.86
  17  -3  10    4.27    1.86
  17   3  10    4.60    1.90
  17   3  10    3.45    1.57
  19  -3  10   11.07    2.68
  19   3  10   14.61    2.78
  19   3  10    9.93    2.17
  21  -3  10    7.37    2.34
  21   3  10    5.64    2.08
  21   3  10    9.71    2.46
  40  -4 -10   50.47    4.71
  40   4 -10   55.37    4.50
  40   4 -10   55.11    4.84
  38   4 -10   -0.26    1.42
  38   4 -10    1.52    1.85
  36   4 -10   41.85    3.58
  36   4 -10   45.94    4.12
  34   4 -10   25.32    3.25
  34   4 -10   23.20    2.67
  32   4 -10    2.69    1.52
  30  -4 -10   83.56    2.78
  30   4 -10   80.32    4.47
  28  -4 -10   13.54    0.98
  28   4 -10   15.32    2.22
 -28   4  10   15.50    1.74
  26  -4 -10   94.93    2.57
 -26   4  10   92.14    3.28
  26   4 -10   91.95    4.29
  24   4 -10   24.48    2.33
 -24   4  10   28.56    1.55
  22   4 -10   35.51    2.63
 -22   4  10   41.53    1.64
 -20  -4  10   -0.22    1.05
 -20   4  10   -0.06    0.37
  20   4 -10   -0.22    1.00
 -18  -4  10  107.93    4.48
  18   4 -10  116.61    4.34
 -16  -4  10   46.51    2.87
  16   4 -10   51.98    2.73
 -14  -4  10  268.72    7.91
  14   4 -10  261.27    7.65
 -12  -4  10   42.67    2.59
 -12   4  10   36.96    1.35
  12   4 -10   40.09    2.29
  10  -4 -10  281.95    6.63
  10  -4 -10  286.96    7.01
 -10  -4  10  280.76    8.24
  10  -4 -10  275.18    6.74
  10   4 -10  278.00    7.95
 -10   4  10  285.96    7.05
   8  -4 -10   44.02    1.67
   8  -4 -10   41.99    1.78
  -8  -4  10   41.02    2.62
  -8   4  10   42.35    1.86
   8   4 -10   39.40    2.29
  -6  -4  10   56.22    2.96
   6  -4 -10   48.77    2.09
   6  -4 -10   51.75    2.06
  -6   4  10   50.70    2.21
  -4  -4  10  125.60    4.71
   4  -4 -10  124.90    3.90
   4  -4 -10  118.61    3.95
  -4   4  10  118.88    4.06
  -2  -4  10    0.26    0.93
   2  -4 -10    0.75    0.67
  -2   4  10    1.13    0.77
  -2   4  10    0.28    0.35
   0  -4  10  211.68    7.04
   0   4  10  221.00    5.56
   0   4  10  216.42    6.68
   2  -4  10    1.15    1.19
   2   4  10   -0.35    0.49
   2   4  10    1.40    0.96
   4  -4  10  149.12    5.69
   4   4  10  142.99    4.38
   4   4  10  139.45    5.28
   6  -4  10   11.83    1.98
   6   4  10   13.44    1.41
   6   4  10   16.28    2.13
   8  -4  10   29.76    3.09
   8  -4  10   37.32    3.40
   8   4  10   29.09    2.86
   8   4  10   26.72    1.99
  10  -4  10   12.44    2.22
  10  -4  10    8.68    2.04
  10   4  10   13.21    1.64
  10   4  10   11.40    2.10
  12  -4  10   56.52    3.95
  12  -4  10   61.84    4.07
  12   4  10   54.07    3.69
  12   4  10   56.79    3.17
  14  -4  10   26.78    3.07
  14   4  10   32.67    2.76
  14   4  10   35.20    3.58
  16  -4  10   24.61    3.21
  16   4  10   21.60    2.52
  16   4  10   23.22    3.02
  18  -4  10   24.63    3.27
  18   4  10   21.34    2.61
  18   4  10   14.24    2.58
  20  -4  10   -2.79    1.74
  20   4  10   -0.29    1.60
  20   4  10    3.30    1.80
  39   5 -10   -2.19    1.54
  37   5 -10    5.47    2.24
  35   5 -10    2.31    1.86
  33   5 -10    1.92    1.61
  31   5 -10    3.39    1.70
  29   5 -10   15.50    2.26
  27   5 -10    2.84    1.38
  25   5 -10    4.22    1.54
 -25   5  10    7.30    1.01
  23   5 -10    1.66    1.13
 -23   5  10    0.56    0.50
 -21  -5  10    7.07    1.63
  21   5 -10    6.74    1.41
 -19  -5  10    5.10    1.53
  19   5 -10    5.64    1.29
 -17  -5  10   14.58    2.02
  17   5 -10   18.92    2.03
 -15  -5  10   60.74    3.32
  15   5 -10   65.31    3.18
  13  -5 -10   15.34    0.79
 -13  -5  10   21.84    2.24
  13   5 -10   17.17    1.81
  11  -5 -10   -0.72    0.33
  11  -5 -10    0.50    0.40
 -11  -5  10    0.84    0.98
  11   5 -10   -0.43    0.94
 -11   5  10   -0.35    0.45
   9  -5 -10    1.19    0.39
   9  -5 -10    0.98    0.48
   9  -5 -10    0.20    0.31
  -9  -5  10    0.47    1.01
   9   5 -10    1.09    0.92
  -9   5  10    0.43    0.57
   7  -5 -10    2.59    0.62
   7  -5 -10    3.05    0.72
   7  -5 -10    2.47    0.36
  -7  -5  10    3.20    1.29
  -7   5  10    2.50    0.77
  -5  -5  10    4.92    1.49
   5  -5 -10    6.26    1.00
   5  -5 -10    7.87    1.01
  -5   5  10    8.14    1.16
  -3  -5  10   15.10    1.96
   3  -5 -10   16.04    1.49
  -3   5  10   21.25    1.83
  -3   5  10   18.28    0.90
  -1  -5  10   40.96    2.91
  -1   5  10   41.64    1.61
  -1   5  10   45.83    2.50
   1  -5  10   19.61    2.26
   1   5  10   18.63    1.22
   1   5  10   21.36    2.08
   3  -5  10    1.88    1.38
   3   5  10    4.72    0.84
   3   5  10    4.00    1.24
   5  -5  10   19.17    2.39
   5   5  10   19.81    1.60
   5   5  10   19.52    2.18
   7  -5  10   39.08    3.43
   7   5  10   45.46    3.15
   7   5  10   39.64    2.24
   9  -5  10    4.13    1.84
   9  -5  10    3.76    1.69
   9   5  10    2.37    1.38
   9   5  10    3.87    1.10
  11  -5  10    2.37    1.50
  11  -5  10   -1.64    1.35
  11   5  10    0.39    1.32
  11   5  10    0.72    1.03
  13  -5  10    1.62    1.71
  13  -5  10    3.97    1.75
  13   5  10   -0.07    1.42
  13   5  10    2.08    1.26
  15  -5  10    2.46    1.88
  15   5  10    2.77    1.35
  15   5  10    0.88    1.60
  17  -5  10    1.13    1.78
  17   5  10   -0.26    1.33
  17   5  10    0.97    1.62
  19  -5  10    8.36    2.35
  19   5  10    9.47    2.08
  19   5  10    9.13    2.64
  38   6 -10    5.31    2.07
  36   6 -10   10.22    2.43
  34   6 -10    3.11    1.94
  32   6 -10   19.71    2.85
  30   6 -10   41.82    3.81
  28   6 -10    7.31    1.80
  26   6 -10   49.45    3.54
  24   6 -10   21.56    2.52
 -22  -6  10   67.95    3.99
  22   6 -10   67.15    3.66
 -20  -6  10   10.27    2.00
  20   6 -10    8.84    1.62
 -18  -6  10   86.62    4.35
  18   6 -10  102.87    4.40
 -16  -6  10    3.00    1.38
  16   6 -10    1.06    1.19
  14  -6 -10  187.32    4.70
 -14  -6  10  191.41    6.67
  14   6 -10  193.76    6.48
  12  -6 -10    0.20    0.42
  12  -6 -10    0.29    0.48
 -12  -6  10    0.95    1.16
  12   6 -10   -0.31    0.95
  10  -6 -10  145.48    4.28
  10  -6 -10  148.80    3.77
 -10  -6  10  151.16    5.64
  10  -6 -10  154.99    4.14
 -10   6  10  151.12    4.38
  10   6 -10  158.69    5.57
  -8  -6  10   11.94    1.91
   8  -6 -10   10.94    0.84
   8  -6 -10   12.36    0.98
   8  -6 -10   10.94    1.14
  -8   6  10   10.53    1.16
   8   6 -10   13.27    1.82
  -6  -6  10   13.66    1.95
   6  -6 -10   19.15    1.58
   6  -6 -10   15.29    1.21
   6  -6 -10   15.94    0.89
  -6   6  10   15.65    1.53
   4  -6 -10  113.74    3.74
  -4  -6  10  120.49    4.83
   4  -6 -10  104.91    3.05
  -4   6  10  115.26    4.07
  -2  -6  10    6.31    1.53
  -2   6  10    4.87    0.69
  -2   6  10    4.67    1.19
   0  -6  10  118.91    5.05
   0   6  10  122.88    4.64
   0   6  10  117.67    3.53
   2  -6  10    0.82    1.24
   2   6  10   -0.44    1.06
   2   6  10    0.62    0.62
   4  -6  10   46.15    3.83
   4   6  10   39.32    2.04
   4   6  10   38.07    2.89
   6  -6  10   14.37    2.30
   6   6  10   14.27    1.44
   6   6  10   12.33    2.13
   8  -6  10   41.29    3.71
   8   6  10   46.14    3.73
   8   6  10   37.82    2.37
  10  -6  10   60.32    3.88
  10  -6  10   64.89    4.26
  10   6  10   63.86    3.22
  10   6  10   59.07    3.89
  12  -6  10   12.06    2.38
  12  -6  10   12.60    2.39
  12   6  10   14.26    2.42
  12   6  10   14.21    1.85
  14  -6  10   24.98    3.17
  14  -6  10   28.77    3.31
  14   6  10   29.72    3.44
  14   6  10   27.55    2.58
  16  -6  10   15.88    2.75
  16   6  10   15.72    2.26
  16   6  10   11.00    2.53
  18  -6  10   20.80    3.12
  18   6  10   25.24    3.55
  37   7 -10    2.02    2.20
  35   7 -10    2.45    1.77
  33   7 -10    3.83    1.95
  31   7 -10    3.29    1.79
  29   7 -10    6.81    1.89
  27   7 -10    8.50    1.95
 -25  -7  10    1.46    1.65
  25   7 -10    2.95    1.46
 -23  -7  10   13.34    2.32
  23   7 -10   16.30    2.37
 -21  -7  10   -0.27    1.30
  21   7 -10   -0.17    1.08
 -19  -7  10   10.74    1.98
  19   7 -10    7.99    1.73
 -17  -7  10   21.20    2.50
  17   7 -10   28.88    2.73
 -15  -7  10   49.05    3.41
  15  -7 -10   51.16    1.72
  15  -7 -10   54.15    2.41
  15   7 -10   60.62    3.50
  13  -7 -10    2.16    0.71
  13  -7 -10    1.55    0.58
 -13  -7  10    1.57    1.37
  13   7 -10    1.46    1.16
  11  -7 -10   46.44    1.97
  11  -7 -10   44.41    1.92
 -11  -7  10   41.75    3.09
  11   7 -10   47.97    3.14
   9  -7 -10   48.72    2.15
   9  -7 -10   53.55    1.78
   9  -7 -10   50.68    2.00
  -9  -7  10   48.07    3.26
   9  -7 -10   48.76    1.76
   9   7 -10   52.21    3.12
  -9   7  10   56.59    2.37
   7  -7 -10    0.50    0.49
  -7  -7  10    0.84    1.26
   7  -7 -10    0.25    0.54
  -7   7  10    0.85    0.78
   5  -7 -10   16.20    1.39
   5  -7 -10   13.41    1.00
  -5  -7  10   12.30    2.02
  -5   7  10   13.50    1.55
  -3  -7  10    0.32    1.24
   3  -7 -10    0.74    0.67
   3  -7 -10   -0.73    0.39
  -3   7  10    0.19    0.92
  -1  -7  10   23.34    2.61
  -1   7  10   22.30    1.44
  -1   7  10   22.06    2.15
   1  -7  10   46.77    3.33
   1   7  10   44.81    2.07
   1   7  10   39.84    2.80
   3  -7  10    1.71    1.41
   3   7  10    0.61    0.74
   3   7  10    0.70    1.11
   5  -7  10   10.37    2.05
   5   7  10   12.38    1.96
   5   7  10   12.13    1.42
   7  -7  10    1.78    1.57
   7   7  10    2.63    1.04
   7   7  10    3.20    1.45
   9  -7  10   -3.06    1.22
   9   7  10    1.05    1.53
   9   7  10    0.03    0.97
  11  -7  10    7.39    2.06
  11  -7  10   11.07    2.41
  11   7  10    6.89    2.14
  11   7  10    9.09    1.60
  13  -7  10    1.53    1.76
  13  -7  10   -1.71    1.64
  13   7  10   -1.20    1.40
  15  -7  10    6.83    2.20
  15  -7  10    6.36    2.07
  15   7  10    5.43    2.05
  17  -7  10   -1.34    1.78
  17   7  10    4.36    2.08
  34   8 -10   -0.12    1.85
  32   8 -10   38.61    4.00
  30   8 -10   12.72    2.58
 -28  -8  10    9.71    2.50
  28   8 -10   17.43    2.80
 -26  -8  10   52.64    4.41
  26   8 -10   43.33    3.76
 -24  -8  10    0.27    1.61
  24   8 -10    0.54    1.38
 -22  -8  10   36.04    3.54
  22   8 -10   39.27    3.43
 -20  -8  10    6.64    2.03
  20   8 -10    7.28    1.85
 -18  -8  10   94.46    4.88
  18   8 -10   93.93    4.70
 -16  -8  10    5.01    1.80
  16   8 -10    3.95    1.68
 -14  -8  10   49.37    3.56
  14   8 -10   57.22    3.48
  12  -8 -10    8.33    1.21
 -12  -8  10    6.01    1.66
  12   8 -10    5.71    1.62
  10  -8 -10   55.78    2.65
  10  -8 -10   53.09    2.36
 -10  -8  10   51.91    3.52
  10  -8 -10   52.12    1.68
  10   8 -10   46.04    3.32
   8  -8 -10    6.35    0.84
  -8  -8  10    5.15    1.77
  -6  -8  10   60.53    3.86
  -6   8  10   65.23    3.03
  -4  -8  10   94.37    4.60
  -4   8  10   88.81    3.85
  -2  -8  10   -1.24    1.24
  -2   8  10    0.30    1.06
   0  -8  10   30.48    3.06
   0   8  10   30.18    2.63
   0   8  10   32.55    1.86
   2  -8  10    1.01    1.51
   2   8  10    0.68    0.80
   2   8  10    0.59    1.13
   4  -8  10   55.17    3.93
   4   8  10   52.29    3.44
   4   8  10   49.35    2.55
   6  -8  10    5.41    1.85
   6   8  10    7.57    1.90
   6   8  10    6.94    1.32
   8  -8  10   38.01    3.66
   8   8  10   36.45    3.88
   8   8  10   41.53    3.73
  10  -8  10   17.81    2.86
  10   8  10   14.09    2.55
  12  -8  10    7.16    2.15
  12  -8  10    2.61    1.99
  12   8  10    5.17    2.10
  14  -8  10    7.40    2.51
  14  -8  10    8.95    2.50
  14   8  10   11.90    2.69
  33   9 -10    1.01    1.97
 -31  -9  10   -2.68    1.93
  31   9 -10   -0.41    1.84
 -29  -9  10    4.95    2.40
  29   9 -10    0.00    1.80
 -27  -9  10    3.65    2.00
  27   9 -10   -1.14    1.62
 -25  -9  10    4.52    2.26
  25   9 -10    4.21    1.95
 -23  -9  10   -0.40    1.76
  23   9 -10   -2.13    1.45
 -21  -9  10   -0.90    1.59
  21   9 -10    2.42    1.73
 -19  -9  10    0.36    1.53
  19   9 -10    3.79    1.66
 -17  -9  10    3.42    1.83
  17   9 -10    4.46    1.77
 -15  -9  10    0.36    1.51
  15   9 -10    3.39    1.58
 -13  -9  10    4.25    1.66
  13   9 -10    0.58    1.33
 -11  -9  10    0.35    1.41
  11   9 -10    2.66    1.56
  -9  -9  10    3.49    1.70
   7  -9 -10   17.27    1.39
  -7  -9  10   12.72    2.21
  -5  -9  10    3.48    1.71
  -3  -9  10    9.55    2.04
  -3   9  10   10.62    1.77
  -1  -9  10    3.23    1.73
  -1   9  10    4.98    1.48
   1  -9  10    4.97    1.83
   1   9  10    3.88    1.52
   1   9  10    4.64    1.11
   3  -9  10   -0.78    1.46
   3   9  10   -0.64    1.23
   5  -9  10    0.62    1.60
   5   9  10    0.31    1.34
   7  -9  10   -1.16    1.47
   7   9  10   -0.31    1.56
   9  -9  10    3.32    1.90
   9   9  10    3.72    1.97
  11  -9  10   -0.64    1.65
  11   9  10    1.30    1.80
  13  -9  10    2.52    1.94
  13  -9  10   -3.23    1.81
  13   9  10    2.70    1.94
 -30 -10  10    5.24    2.47
  30  10 -10    6.30    2.40
 -28 -10  10    9.21    2.74
  28  10 -10   12.03    2.92
 -26 -10  10   15.93    2.93
  26  10 -10   19.30    3.05
 -24 -10  10    6.50    2.39
  24  10 -10    4.38    2.18
 -22 -10  10   56.04    4.73
  22  10 -10   46.99    4.22
 -20 -10  10    6.47    2.10
  20  10 -10    1.51    1.91
 -18 -10  10  107.66    5.62
  18  10 -10   97.22    5.23
 -16 -10  10    1.30    1.61
  16  10 -10    1.08    1.60
 -14 -10  10   10.32    2.19
  14  10 -10    8.75    2.11
 -12 -10  10   16.44    2.60
  12  10 -10   13.18    2.48
 -10 -10  10    6.27    1.95
  -8 -10  10   59.35    4.02
  -6 -10  10   31.15    3.26
  -4 -10  10  120.58    5.73
  -2 -10  10   11.09    2.24
   0 -10  10   34.93    3.55
   0  10  10   27.42    2.86
   2 -10  10   -0.51    1.50
   2  10  10   -0.56    1.36
   4 -10  10   38.49    3.72
   4  10  10   44.73    3.90
   6 -10  10   18.25    2.87
   6  10  10   12.56    2.54
   8 -10  10   71.58    4.83
   8  10  10   68.82    4.65
  10 -10  10   15.86    2.87
  10  10  10   11.84    2.84
 -25 -11  10    3.63    2.44
  25  11 -10    7.57    2.58
 -23 -11  10    3.49    2.29
  23  11 -10    1.79    2.08
 -21 -11  10    4.06    2.15
  21  11 -10    4.01    2.39
 -19 -11  10   11.46    2.54
  19  11 -10    9.35    2.42
 -17 -11  10    4.77    2.08
  17  11 -10    9.04    2.45
 -15 -11  10   -0.39    1.55
  15  11 -10    1.20    1.67
 -13 -11  10    5.90    2.11
  13  11 -10    1.59    1.67
 -11 -11  10    7.59    2.16
  -9 -11  10    4.84    1.99
  -7 -11  10   13.73    2.52
  -5 -11  10    6.08    2.00
  -3 -11  10    1.90    1.71
  -1 -11  10    1.95    1.70
   1 -11  10    0.15    1.59
   3 -11  10   29.51    3.41
   3  11  10   26.11    3.10
   5 -11  10   -1.12    1.63
   5  11  10    0.52    1.78
 -20 -12  10    1.81    2.10
  20  12 -10    2.53    2.32
 -18 -12  10   26.26    3.48
  18  12 -10   18.79    3.19
 -16 -12  10    3.25    2.10
  16  12 -10    1.38    2.09
 -14 -12  10   21.67    3.21
 -12 -12  10    8.80    2.36
 -10 -12  10   10.45    2.53
  -8 -12  10   11.53    2.59
  -6 -12  10   30.48    3.57
  -4 -12  10   23.06    3.24
  -2 -12  10   -0.20    1.71
   0 -12  10   12.49    2.64
  42   0 -11   -0.10    1.92
  42   0 -11    0.46    1.97
  40   0 -11    0.33    1.74
  40   0 -11   -0.75    1.11
  38   0 -11   -1.47    1.03
  38   0 -11   -0.91    1.67
  36   0 -11    0.72    1.04
  36   0 -11    1.36    1.57
  34   0 -11    0.25    0.93
  34   0 -11   -2.35    1.14
  32   0 -11    0.65    1.22
  32   0 -11   -0.77    0.77
  30   0 -11   -0.77    0.66
  30   0 -11   -0.57    0.98
  28   0 -11    0.16    0.97
  26   0 -11   -0.47    0.76
 -26   0  11    0.69    0.70
 -24   0  11    0.65    0.60
  24   0 -11   -0.35    0.73
 -22   0  11    0.05    0.61
  22   0 -11   -0.08    0.76
  20   0 -11    0.68    0.73
 -20   0  11    0.54    0.77
 -20   0  11    0.09    0.55
 -18   0  11   -0.18    0.51
  18   0 -11   -0.19    0.63
 -18   0  11    0.41    0.74
 -16   0  11   -0.55    0.74
 -16   0  11    1.78    0.76
  16   0 -11    0.19    0.61
 -14   0  11    0.49    0.58
 -14   0  11   -0.12    0.81
  14   0 -11   -0.35    0.58
  14   0 -11   -0.19    0.55
 -12   0  11   -0.01    0.77
  12   0 -11   -0.17    0.59
  12   0 -11   -0.48    0.49
 -12   0  11    0.18    0.49
  10   0 -11   -0.11    0.59
  10   0 -11    0.25    0.45
 -10   0  11    0.39    0.76
 -10   0  11    0.45    0.47
  -8   0  11   -0.29    0.44
  -8   0  11   -0.27    0.78
   8   0 -11   -0.44    0.59
   6   0 -11    0.27    0.76
  -6   0  11    0.33    0.48
  -6   0  11    3.41    1.20
  -4   0  11   -0.12    0.79
  -4   0  11    0.52    0.50
  -4   0  11    1.33    0.91
   4   0 -11    0.61    0.78
  -2   0  11    0.51    0.97
  -2   0  11   -0.95    0.83
   0   0  11    1.36    1.05
   0   0  11    0.49    0.96
   2   0  11   -0.14    0.91
   2   0  11   -0.51    0.90
   4   0  11    0.46    0.98
   4   0  11    0.18    1.04
   6   0  11   -0.63    1.06
   8   0  11    0.67    1.20
  10   0  11    0.59    1.23
  12   0  11   -1.83    1.36
  14   0  11   -0.17    1.32
  16   0  11    0.26    1.52
  18   0  11    1.08    1.58
  20   0  11    0.49    1.75
  41  -1 -11    0.08    1.85
  41   1 -11    1.63    1.39
  41   1 -11    0.50    1.79
  39  -1 -11   26.78    2.51
  39  -1 -11   31.86    3.56
  39   1 -11   27.33    2.74
  39   1 -11   26.56    3.24
  37  -1 -11   56.49    4.06
  37  -1 -11   55.96    3.09
  37   1 -11   56.89    4.18
  37   1 -11   58.14    3.40
  35  -1 -11   28.69    2.29
  35  -1 -11   32.51    3.27
  35   1 -11   29.33    2.65
  35   1 -11   25.62    2.88
  33  -1 -11  112.30    5.18
  33  -1 -11  110.27    4.16
  33   1 -11  113.12    5.26
  33   1 -11  118.50    4.58
  31  -1 -11   11.00    1.37
  31  -1 -11    9.49    1.78
  31   1 -11   11.66    1.88
  31   1 -11   13.31    1.65
  29  -1 -11   23.96    2.46
  29  -1 -11   20.69    1.68
  29   1 -11   23.59    2.46
 -29   1  11   22.68    1.67
  27  -1 -11   14.36    1.78
  27   1 -11   18.29    2.11
 -27   1  11   19.54    1.40
  25  -1 -11  132.88    4.87
  25   1 -11  136.38    4.98
 -25   1  11  140.71    4.12
 -23  -1  11   22.84    1.61
  23  -1 -11   18.58    1.71
  23   1 -11   20.09    1.86
 -23   1  11   22.70    1.29
  21  -1 -11   96.68    3.60
 -21  -1  11  100.06    3.44
  21   1 -11  103.61    3.84
 -21   1  11  100.06    3.01
 -19  -1  11    2.25    0.73
 -19  -1  11    2.63    0.99
  19  -1 -11    2.42    0.77
 -19   1  11    2.34    0.56
  19   1 -11    2.75    0.94
 -19   1  11    3.73    0.87
 -17  -1  11  102.73    3.60
 -17  -1  11  108.81    3.83
  17  -1 -11  110.64    3.48
  17   1 -11  111.07    3.70
 -17   1  11  101.69    3.36
 -15  -1  11    0.93    0.64
  15  -1 -11   -0.20    0.48
 -15  -1  11   -0.92    0.83
 -15   1  11   -1.28    0.62
  15   1 -11   -0.50    0.62
 -13  -1  11   54.23    2.53
  13  -1 -11   50.69    2.02
  13  -1 -11   51.45    1.85
 -13  -1  11   47.53    2.06
  13   1 -11   51.74    2.35
 -13   1  11   57.50    2.00
  13   1 -11   52.12    2.20
 -13   1  11   45.91    2.20
  11  -1 -11  214.91    5.48
  11  -1 -11  219.52    5.92
 -11  -1  11  220.74    5.92
 -11  -1  11  223.43    6.40
 -11   1  11  215.08    6.00
  11   1 -11  225.48    6.28
  11   1 -11  223.80    5.97
 -11   1  11  227.03    5.51
  -9  -1  11   82.94    3.34
   9  -1 -11   84.57    2.92
  -9  -1  11   85.11    2.80
   9   1 -11   82.68    3.17
  -9   1  11   84.50    2.35
   9   1 -11   84.57    2.85
  -9   1  11   80.70    3.06
  -7  -1  11  160.51    4.53
   7  -1 -11  161.92    4.79
  -7  -1  11  150.04    5.18
  -7   1  11  170.50    5.08
  -7   1  11  155.47    4.03
  -7   1  11  159.56    4.95
   7   1 -11  160.96    5.02
  -5  -1  11   10.46    1.06
   5  -1 -11   10.82    1.40
  -5  -1  11    8.27    1.31
  -5   1  11    7.96    1.21
  -5   1  11    9.74    0.75
  -5   1  11    9.66    1.21
  -3  -1  11  103.07    4.15
  -3  -1  11  107.02    3.50
   3  -1 -11  104.05    4.10
  -3   1  11  111.57    4.03
  -3   1  11  115.74    4.07
  -1  -1  11    2.07    0.98
  -1   1  11    6.72    1.32
  -1   1  11    4.84    1.16
   1  -1  11   62.27    3.16
   1  -1  11   64.15    3.34
   1   1  11   66.47    3.22
   1   1  11   59.85    3.04
   3  -1  11  117.81    4.78
   3  -1  11  119.40    4.91
   3   1  11  116.44    4.62
   5  -1  11   78.22    3.99
   5  -1  11   75.01    3.75
   5   1  11   78.97    3.77
   7  -1  11   29.19    2.78
   7   1  11   25.01    2.54
   9  -1  11  149.19    5.89
   9   1  11  124.78    5.46
  11  -1  11   79.02    4.36
  11   1  11   82.56    4.36
  13  -1  11    1.28    1.45
  13   1  11    0.72    1.41
  15  -1  11   71.23    4.47
  15   1  11   72.24    4.63
  17  -1  11   -0.67    1.62
  17   1  11   -0.84    1.36
  19  -1  11   50.74    4.49
  19   1  11   43.20    4.38
  21  -1  11    2.77    2.00
  21   1  11    1.48    1.77
  21   1  11   -0.53    1.72
  42  -2 -11    4.62    2.07
  42   2 -11    1.01    1.54
  42   2 -11   -1.29    1.89
  40  -2 -11    0.11    1.80
  40   2 -11    0.89    1.42
  40   2 -11   -2.06    1.62
  38  -2 -11    9.07    2.24
  38   2 -11    7.43    2.19
  38   2 -11    8.16    1.79
  36  -2 -11   -0.87    1.42
  36  -2 -11   -0.25    0.86
  36   2 -11    1.95    1.53
  36   2 -11    0.20    1.19
  34  -2 -11   -1.30    0.72
  34  -2 -11   -0.81    1.40
  34   2 -11   -0.80    0.97
  34   2 -11    0.11    1.46
  32  -2 -11    6.94    1.14
  32  -2 -11    6.92    1.68
  32   2 -11    8.15    1.47
  32   2 -11    8.27    1.96
  30  -2 -11   -0.41    0.53
  30  -2 -11   -0.43    1.17
 -30   2  11   -0.57    0.69
  30   2 -11   -0.99    1.02
  28  -2 -11    1.33    1.01
 -28   2  11    2.79    0.78
  28   2 -11    3.12    1.31
  26  -2 -11    8.54    1.45
 -26   2  11   11.29    1.03
  26   2 -11   12.62    1.78
  24  -2 -11   21.40    1.96
 -24   2  11   18.26    1.11
  24   2 -11   17.02    1.86
  22  -2 -11    0.64    0.75
 -22   2  11    0.06    0.38
  22   2 -11   -0.43    0.84
 -20  -2  11   31.00    2.25
  20  -2 -11   30.10    1.83
 -20   2  11   30.23    1.14
 -20   2  11   30.72    1.60
  20   2 -11   30.54    2.10
  18  -2 -11    9.07    1.05
 -18  -2  11    6.83    1.32
 -18  -2  11    8.58    1.16
 -18   2  11    7.06    0.55
  18   2 -11    6.80    1.13
 -18   2  11    7.83    0.90
  16  -2 -11    1.25    0.55
 -16  -2  11    2.87    0.90
 -16  -2  11    0.87    0.94
  16   2 -11    2.91    0.85
 -16   2  11    1.72    0.59
  14  -2 -11    4.27    0.63
 -14  -2  11    2.59    1.06
 -14  -2  11    5.60    0.93
  14   2 -11    2.27    0.79
  14   2 -11    5.15    1.00
 -14   2  11    5.18    0.72
  12  -2 -11   12.85    0.99
 -12  -2  11   12.54    1.68
  12  -2 -11   13.49    0.79
 -12  -2  11   16.41    1.41
 -12   2  11   12.32    1.05
  12   2 -11   13.94    1.49
  12   2 -11   11.26    1.27
 -12   2  11   13.41    1.04
 -10  -2  11    1.69    1.28
  10  -2 -11    2.97    0.68
  10  -2 -11    3.54    0.33
 -10  -2  11    3.19    0.80
  10   2 -11    4.09    0.90
 -10   2  11    3.72    0.77
  10   2 -11    4.90    1.09
  -8  -2  11    0.70    0.66
   8  -2 -11    3.36    0.91
  -8  -2  11    2.06    1.08
   8   2 -11    1.16    0.71
  -8   2  11    0.67    0.64
  -8   2  11    0.77    0.66
  -6  -2  11    3.46    1.10
  -6  -2  11    3.70    0.82
   6  -2 -11    3.24    0.85
  -6   2  11    4.39    0.91
  -6   2  11    5.21    1.04
   4  -2 -11    2.44    0.84
  -4  -2  11    1.45    1.08
  -4  -2  11    1.59    0.74
  -4   2  11    2.56    0.93
  -4   2  11    1.66    0.87
  -2  -2  11    8.69    1.54
  -2   2  11   11.41    1.47
   0  -2  11   50.96    3.00
   0   2  11   54.46    2.84
   2  -2  11    0.91    1.27
   2  -2  11    3.62    1.43
   2   2  11    2.40    1.04
   4  -2  11    0.87    1.26
   4  -2  11   -0.18    1.06
   4   2  11    0.10    0.88
   6  -2  11    8.87    1.81
   6  -2  11   12.22    2.05
   6   2  11   11.43    1.86
   8  -2  11   20.23    2.59
   8  -2  11   19.18    2.68
   8   2  11   15.55    2.28
  10  -2  11    8.15    1.89
  10   2  11    5.60    1.71
  12  -2  11    3.70    1.70
  12   2  11    2.21    1.48
  14  -2  11    1.08    1.66
  14   2  11   -1.50    1.17
  14   2  11    1.31    1.25
  16  -2  11    1.78    1.86
  16   2  11    2.39    1.69
  16   2  11    0.02    1.40
  18  -2  11   15.83    2.72
  18   2  11   12.35    2.32
  18   2  11   16.64    2.87
  20  -2  11    2.68    2.10
  20   2  11   -1.44    1.57
  20   2  11   -2.08    1.48
  41  -3 -11    6.46    2.42
  41   3 -11    9.96    2.16
  41   3 -11    8.19    2.34
  39  -3 -11   28.79    3.42
  39   3 -11   29.67    3.05
  39   3 -11   31.04    3.65
  37  -3 -11   11.25    2.27
  37   3 -11   16.47    2.34
  37   3 -11    9.23    2.23
  35  -3 -11    5.27    1.86
  35   3 -11    5.46    1.58
  35   3 -11    5.38    2.03
  33  -3 -11   39.21    2.03
  33   3 -11   35.24    3.34
  31  -3 -11    1.60    0.66
  31   3 -11    1.20    1.37
  29   3 -11   49.67    3.31
  27   3 -11    7.08    1.63
  25   3 -11  115.72    4.73
  23   3 -11    2.05    1.04
 -21  -3  11   84.86    3.87
  21   3 -11   87.68    3.73
 -21   3  11   85.42    2.73
 -19  -3  11   52.47    2.97
 -19   3  11   53.33    1.81
  19   3 -11   52.37    2.69
 -17  -3  11   53.12    2.92
  17   3 -11   54.61    2.66
 -17   3  11   55.73    1.74
  15  -3 -11  197.41    5.28
 -15  -3  11  210.77    6.46
  15   3 -11  206.36    6.16
 -15   3  11  202.26    4.82
 -15   3  11  202.43    4.99
 -13  -3  11  285.92    8.16
  13  -3 -11  278.60    6.81
  13  -3 -11  282.19    6.82
  13   3 -11  288.33    7.89
 -13   3  11  277.72    6.84
 -13   3  11  284.89    6.86
  11  -3 -11  139.88    3.82
 -11  -3  11  133.83    4.88
  11  -3 -11  141.83    3.35
 -11   3  11  146.02    3.95
 -11   3  11  140.26    3.87
  11   3 -11  144.27    4.66
   9  -3 -11  118.59    3.55
  -9  -3  11  121.46    4.51
  -9   3  11  124.50    3.71
   9   3 -11  124.17    4.17
  -9   3  11  119.63    3.60
  -7  -3  11   63.25    3.18
   7  -3 -11   68.77    2.51
  -7   3  11   69.45    2.63
  -5  -3  11    0.17    0.94
   5  -3 -11    0.57    0.64
  -5   3  11    1.93    0.76
   3  -3 -11  274.90    7.60
  -3  -3  11  274.74    8.23
  -3   3  11  278.58    7.74
  -3   3  11  268.24    6.46
  -1  -3  11   34.11    2.56
  -1   3  11   29.14    1.30
  -1   3  11   28.47    2.12
   1  -3  11  294.47    8.80
   1   3  11  271.31    8.27
   1   3  11  282.49    7.22
   3  -3  11   59.04    3.44
   3   3  11   51.43    2.96
   3   3  11   54.95    2.33
   5  -3  11   41.60    3.18
   5  -3  11   42.43    3.37
   5   3  11   39.39    2.75
   5   3  11   41.63    2.18
   7  -3  11   25.03    2.89
   7  -3  11   19.93    2.54
   7   3  11   16.11    2.12
   7   3  11   20.60    1.85
   9  -3  11   10.31    2.21
   9  -3  11   16.91    2.37
   9   3  11   18.58    1.94
   9   3  11   21.75    2.56
  11  -3  11   42.02    3.62
  11   3  11   41.88    3.63
  11   3  11   40.38    2.77
  13  -3  11    5.01    1.86
  13   3  11    5.52    1.83
  13   3  11    6.20    1.52
  15  -3  11   26.01    3.21
  15   3  11   30.95    2.85
  15   3  11   31.41    3.61
  17  -3  11    0.61    1.78
  17   3  11    0.63    1.37
  17   3  11   -0.77    1.48
  19  -3  11   14.46    2.76
  19   3  11   13.24    2.41
  19   3  11   14.31    2.84
  40  -4 -11   -0.22    1.79
  40   4 -11   -1.57    1.77
  38   4 -11   14.82    2.82
  36   4 -11    8.28    2.33
  34   4 -11    1.35    1.64
  32   4 -11    3.89    1.69
  30   4 -11    0.61    1.30
  28   4 -11    4.83    1.58
 -28   4  11    3.78    0.98
  26   4 -11   -0.03    1.01
 -26   4  11   -0.15    0.62
  24   4 -11   -0.08    1.09
 -24   4  11   -0.32    0.52
 -22  -4  11    0.06    1.07
 -22   4  11    0.10    0.42
  22   4 -11    0.46    0.98
 -22   4  11    0.25    0.48
 -20  -4  11   61.38    3.43
  20   4 -11   61.34    3.23
 -18  -4  11   55.71    3.14
  18   4 -11   57.19    2.90
 -16  -4  11   37.32    2.57
  16   4 -11   34.95    2.33
 -14  -4  11    0.28    0.98
 -14   4  11    1.69    0.37
  14   4 -11    0.34    0.81
 -12  -4  11    1.20    1.07
  12  -4 -11    0.57    0.32
 -12   4  11    0.27    0.45
  12   4 -11    0.81    0.85
 -10  -4  11   -0.24    0.93
  10  -4 -11    0.32    0.41
  10   4 -11   -0.07    0.71
 -10   4  11    0.20    0.51
   8  -4 -11    3.04    0.66
  -8  -4  11    0.75    1.04
   8  -4 -11    4.13    0.78
   8   4 -11    1.83    0.99
  -8   4  11    2.42    0.75
   6  -4 -11   63.53    2.50
   6  -4 -11   66.85    2.61
  -6  -4  11   63.78    3.29
  -6   4  11   67.62    2.71
  -4  -4  11   20.09    2.15
   4  -4 -11   23.67    1.63
  -4   4  11   21.18    1.82
  -2  -4  11    4.19    1.30
  -2   4  11    6.88    0.59
  -2   4  11    6.28    1.17
   0  -4  11    0.74    1.13
   0   4  11    0.74    0.98
   0   4  11    0.90    0.51
   2  -4  11    2.22    1.30
   2   4  11    0.86    1.13
   2   4  11    1.65    0.64
   4  -4  11    3.27    1.48
   4   4  11    0.74    0.66
   4   4  11   -0.47    0.96
   6  -4  11    2.18    1.49
   6  -4  11    3.10    1.68
   6   4  11    1.81    0.88
   6   4  11    1.39    1.16
   8  -4  11   -0.07    1.35
   8  -4  11    0.96    1.46
   8   4  11    0.45    1.15
   8   4  11    0.76    0.85
  10  -4  11   11.54    2.08
  10  -4  11    7.60    2.00
  10   4  11    6.72    1.93
  10   4  11    7.66    1.50
  12  -4  11   12.60    2.25
  12   4  11    9.63    2.07
  12   4  11   10.91    1.74
  14  -4  11   10.45    2.41
  14   4  11    7.40    1.74
  14   4  11    7.62    2.05
  16  -4  11    0.93    1.97
  16   4  11    3.72    1.52
  16   4  11    1.81    1.89
  18  -4  11    8.69    2.54
  18   4  11    8.14    2.48
  18   4  11    9.02    2.10
  39   5 -11   16.27    2.82
  37   5 -11    3.99    2.05
  35   5 -11   24.87    3.16
  33   5 -11   46.55    3.98
  31   5 -11    1.39    1.54
  29   5 -11  172.84    6.69
  27   5 -11   -1.15    1.11
 -25   5  11  221.14    5.67
  25   5 -11  217.93    7.52
 -23  -5  11    1.15    1.24
  23   5 -11   -0.19    1.09
 -21  -5  11   70.68    3.91
  21   5 -11   79.62    3.82
 -19  -5  11   38.97    2.92
  19   5 -11   42.63    2.76
 -17  -5  11   58.42    3.40
  17   5 -11   60.07    3.14
 -15  -5  11   59.27    3.41
  15   5 -11   62.99    3.14
  13  -5 -11  134.58    3.69
 -13  -5  11  133.12    5.13
 -13   5  11  134.66    3.61
  13   5 -11  134.84    4.96
  11  -5 -11   25.83    1.05
 -11  -5  11   19.90    2.17
  11  -5 -11   25.64    1.28
  11  -5 -11   24.84    0.99
 -11   5  11   29.18    1.41
  11   5 -11   24.96    2.25
   9  -5 -11   13.85    0.97
   9  -5 -11   13.15    1.14
  -9  -5  11   12.38    1.80
   9   5 -11   12.76    1.63
  -9   5  11   15.56    1.29
  -7  -5  11   53.87    3.17
   7  -5 -11   52.44    2.09
   7  -5 -11   53.85    2.26
  -7   5  11   48.16    2.27
  -5  -5  11    1.97    1.25
   5  -5 -11   -0.09    0.55
  -5   5  11    1.77    0.82
  -3  -5  11  205.91    7.03
   3  -5 -11  210.30    6.09
  -3   5  11  202.63    6.30
  -3   5  11  203.03    4.97
  -1  -5  11    3.81    1.41
  -1   5  11    2.74    1.08
  -1   5  11    3.51    0.57
   1  -5  11  162.26    6.24
   1   5  11  165.71    4.54
   1   5  11  166.63    5.82
   3  -5  11   -1.74    1.11
   3   5  11   -0.23    0.60
   3   5  11    0.55    1.08
   5  -5  11   52.03    3.59
   5   5  11   48.20    3.26
   5   5  11   48.59    2.35
   7  -5  11   49.92    3.71
   7  -5  11   42.95    3.62
   7   5  11   53.09    3.53
   7   5  11   48.81    2.51
   9  -5  11    7.89    2.12
   9  -5  11   11.15    2.36
   9   5  11    6.97    1.34
   9   5  11    6.17    1.75
  11  -5  11  109.67    5.52
  11  -5  11   97.09    5.08
  11   5  11   98.48    4.21
  11   5  11   96.14    5.00
  13  -5  11    1.26    1.68
  13  -5  11    0.71    1.66
  13   5  11    0.75    1.41
  13   5  11   -0.01    1.11
  15  -5  11   58.08    4.72
  15   5  11   57.12    4.29
  15   5  11   56.74    3.50
  17  -5  11    0.18    1.92
  17   5  11    2.31    2.08
  17   5  11    0.27    1.48
  38   6 -11   -0.10    1.71
  36   6 -11    3.42    2.03
  34   6 -11    1.44    1.89
  32   6 -11    3.47    1.70
  30   6 -11    0.16    1.41
  28   6 -11   12.16    2.08
 -26  -6  11    5.65    1.89
  26   6 -11    3.33    1.58
 -24  -6  11   -0.86    1.41
  24   6 -11    0.49    1.25
 -22  -6  11    3.98    1.54
  22   6 -11    4.49    1.37
 -20  -6  11   -0.24    1.23
  20   6 -11    0.00    1.04
 -18  -6  11   45.02    3.27
  18   6 -11   49.59    3.05
 -16  -6  11   26.28    2.65
  16   6 -11   31.91    2.69
 -14  -6  11   50.62    3.23
  14  -6 -11   48.70    1.66
  14  -6 -11   49.92    2.01
  14   6 -11   52.89    3.13
  12  -6 -11    4.92    0.65
  12  -6 -11    4.86    0.69
 -12  -6  11    4.55    1.38
 -12   6  11    3.16    0.70
  12   6 -11    1.93    1.09
 -10  -6  11   42.13    2.95
  10  -6 -11   34.70    1.34
  10  -6 -11   31.54    1.62
  10  -6 -11   36.11    1.36
  10   6 -11   36.29    2.65
 -10   6  11   34.98    1.79
  -8  -6  11   38.07    2.91
   8  -6 -11   36.80    1.30
   8  -6 -11   41.00    1.71
   8  -6 -11   39.11    1.91
  -8   6  11   39.43    2.03
   6  -6 -11    0.86    0.60
  -6  -6  11   -0.28    1.18
  -6   6  11    1.73    0.88
   4  -6 -11    5.51    1.02
  -4  -6  11    6.63    1.71
  -4   6  11    6.42    1.23
  -2  -6  11   13.97    2.02
  -2   6  11   15.08    1.79
  -2   6  11   14.59    1.00
   0  -6  11    7.34    1.71
   0   6  11    3.69    0.70
   0   6  11    4.23    1.36
   2  -6  11   39.94    3.41
   2   6  11   44.47    2.00
   2   6  11   44.54    2.89
   4  -6  11   30.29    3.14
   4   6  11   26.38    1.74
   4   6  11   21.73    2.48
   6  -6  11    6.61    1.85
   6   6  11    5.85    1.10
   6   6  11    4.38    1.56
   8  -6  11    8.34    2.15
   8   6  11    7.50    1.34
   8   6  11   10.58    2.20
  10  -6  11   11.96    2.47
  10  -6  11    9.17    2.21
  10   6  11   13.36    2.46
  10   6  11   10.99    1.65
  12  -6  11    5.56    2.08
  12  -6  11    4.91    2.05
  12   6  11    5.99    2.16
  12   6  11    6.26    1.52
  14  -6  11    0.55    1.61
  14   6  11    2.12    1.82
  16  -6  11    8.35    2.54
  16   6  11   11.77    2.68
  37   7 -11   23.46    3.51
  35   7 -11   13.29    2.82
  33   7 -11   27.66    3.32
  31   7 -11    6.30    2.02
  29   7 -11   95.21    5.18
 -27  -7  11    6.42    2.11
  27   7 -11    6.81    1.84
 -25  -7  11   16.22    2.49
  25   7 -11   13.47    2.11
 -23  -7  11   -0.77    1.50
  23   7 -11   -1.80    1.17
 -21  -7  11   64.85    4.05
  21   7 -11   66.35    3.93
 -19  -7  11    4.27    1.60
  19   7 -11    5.34    1.47
 -17  -7  11   28.90    3.02
  17   7 -11   28.59    2.76
 -15  -7  11   16.26    2.40
  15  -7 -11   17.29    1.41
  15  -7 -11   13.85    0.88
  15   7 -11   15.48    2.19
 -13  -7  11    0.85    1.32
  13  -7 -11    0.37    0.51
  13  -7 -11   -0.11    0.47
  13   7 -11   -0.39    1.03
  11  -7 -11    8.97    0.90
  11  -7 -11    6.79    0.91
 -11  -7  11    7.18    1.82
  11   7 -11    9.37    1.79
   9  -7 -11   77.67    2.48
  -9  -7  11   78.43    4.17
   9  -7 -11   76.97    2.48
   9  -7 -11   76.20    2.90
  -9   7  11   81.24    3.08
   7  -7 -11   49.80    1.78
   7  -7 -11   52.06    2.16
  -7  -7  11   48.81    3.38
  -7   7  11   51.32    2.54
   5  -7 -11   -0.99    0.36
   5  -7 -11    0.97    0.73
  -5  -7  11   -0.08    1.25
  -5   7  11    1.29    0.99
  -3  -7  11   28.20    2.97
  -3   7  11   22.52    2.09
  -1  -7  11   23.08    2.75
  -1   7  11   22.24    2.29
  -1   7  11   19.41    1.31
   1  -7  11   71.69    4.20
   1   7  11   76.60    3.83
   1   7  11   72.09    2.68
   3  -7  11    6.45    1.85
   3   7  11    8.10    1.11
   3   7  11    6.24    1.61
   5  -7  11   39.57    3.70
   5   7  11   41.81    3.16
   5   7  11   42.13    2.30
   7  -7  11   38.35    3.67
   7   7  11   39.33    3.61
   7   7  11   42.98    2.48
   9  -7  11    2.73    1.80
   9   7  11    2.44    1.69
  11  -7  11   11.65    2.56
  11  -7  11   17.74    2.87
  11   7  11   15.43    2.66
  13  -7  11   18.05    2.96
  13  -7  11   15.01    2.83
  13   7  11   17.61    3.03
  15  -7  11   24.59    3.39
  15   7  11   22.12    3.31
  34   8 -11    0.61    1.90
  32   8 -11   -0.55    1.72
 -30  -8  11    3.17    2.09
  30   8 -11    7.05    2.25
 -28  -8  11    0.99    1.90
  28   8 -11   -0.58    1.51
 -26  -8  11   -0.19    1.67
  26   8 -11    2.27    1.68
 -24  -8  11    1.09    1.66
  24   8 -11    1.01    1.54
 -22  -8  11   -2.24    1.47
  22   8 -11    0.07    1.42
 -20  -8  11    5.54    1.95
  20   8 -11    5.86    1.79
 -18  -8  11   -0.49    1.48
  18   8 -11    0.71    1.36
 -16  -8  11   16.57    2.49
  16   8 -11   13.12    2.11
 -14  -8  11    0.00    1.36
  14   8 -11   -0.99    1.30
 -12  -8  11   -1.45    1.16
  12   8 -11   -0.99    1.18
  10  -8 -11    0.08    0.39
 -10  -8  11   -0.86    1.29
  -8  -8  11    1.12    1.46
  -8   8  11    2.86    1.00
  -6  -8  11    1.79    1.51
  -6   8  11    1.42    1.02
  -4  -8  11   12.38    2.25
  -4   8  11   14.04    1.77
  -2  -8  11    6.12    1.89
  -2   8  11    5.54    1.46
   0  -8  11    6.24    1.83
   0   8  11    9.92    1.13
   0   8  11    8.93    1.82
   2  -8  11    6.91    1.96
   2   8  11    7.21    1.74
   2   8  11   11.94    1.32
   4  -8  11   -1.11    1.44
   4   8  11   -1.38    1.32
   6  -8  11    0.31    1.56
   6   8  11   -1.64    1.23
   8  -8  11    0.74    1.73
   8   8  11   -1.28    1.31
  10  -8  11    0.95    1.78
  10   8  11    3.96    1.97
  12  -8  11    4.92    2.29
  12  -8  11    4.18    2.19
  12   8  11    5.37    2.27
 -33  -9  11    6.49    2.70
  33   9 -11    8.20    2.45
 -31  -9  11   24.76    3.62
  31   9 -11   31.63    3.65
 -29  -9  11   21.77    3.41
  29   9 -11   27.06    3.47
 -27  -9  11   -0.45    1.87
  27   9 -11    0.14    1.67
 -25  -9  11   19.15    3.05
  25   9 -11   20.32    2.98
 -23  -9  11    6.52    2.16
  23   9 -11    1.82    1.76
 -21  -9  11   94.97    5.34
  21   9 -11  102.41    5.29
 -19  -9  11    2.05    1.71
  19   9 -11    1.36    1.55
 -17  -9  11   99.64    5.23
  17   9 -11   94.28    4.89
 -15  -9  11    3.12    1.66
  15   9 -11    2.64    1.66
 -13  -9  11   -0.85    1.51
  13   9 -11   -0.07    1.32
 -11  -9  11   77.98    4.50
  -9  -9  11    1.93    1.62
  -7  -9  11  269.93    9.07
   7  -9 -11  249.86    6.96
  -5  -9  11    3.92    1.79
  -5   9  11    6.46    1.48
  -3  -9  11   73.14    4.48
  -3   9  11   73.63    3.78
  -1  -9  11    2.65    1.74
  -1   9  11    6.22    1.63
   1  -9  11   14.96    2.52
   1   9  11   16.76    2.37
   3  -9  11   19.62    2.79
   3   9  11   21.48    2.63
   5  -9  11   68.78    4.53
   5   9  11   68.80    4.36
   7  -9  11   62.09    4.50
   7   9  11   53.60    4.01
   9  -9  11    9.30    2.44
   9   9  11   11.36    2.47
  11  -9  11   21.15    3.30
  11  -9  11   19.95    3.23
  11   9  11   15.00    2.86
 -30 -10  11   -0.65    2.01
  30  10 -11    0.67    2.05
 -28 -10  11    3.27    2.17
  28  10 -11    4.44    2.24
 -26 -10  11    0.43    2.00
  26  10 -11    1.45    1.94
 -24 -10  11    3.42    2.16
  24  10 -11    7.57    2.32
 -22 -10  11    3.00    1.95
  22  10 -11    3.38    1.85
 -20 -10  11    6.55    2.21
  20  10 -11   -0.14    1.60
 -18 -10  11   -1.82    1.47
  18  10 -11    3.35    1.79
 -16 -10  11   -2.02    1.40
  16  10 -11    3.18    1.84
 -14 -10  11    8.64    2.15
  14  10 -11    6.91    2.16
 -12 -10  11    1.03    1.62
 -10 -10  11   10.54    2.27
  -8 -10  11    1.05    1.64
  -6 -10  11    1.84    1.72
  -4 -10  11    2.84    1.78
  -2 -10  11    2.22    1.75
  -2  10  11    0.87    1.35
   0 -10  11    5.47    2.04
   0  10  11    5.21    1.75
   2 -10  11   -0.17    1.57
   2  10  11    0.61    1.53
   4 -10  11   15.13    2.74
   4  10  11   10.58    2.31
   6 -10  11    5.95    2.17
   6  10  11    4.26    2.04
   8 -10  11    8.36    2.44
   8  10  11   10.73    2.44
 -25 -11  11    0.36    2.07
  25  11 -11    3.93    2.15
 -23 -11  11    4.11    2.24
  23  11 -11    0.95    1.97
 -21 -11  11   19.24    3.16
  21  11 -11   22.83    3.35
 -19 -11  11    7.18    2.23
  19  11 -11    8.85    2.48
 -17 -11  11   25.34    3.29
  17  11 -11   30.82    3.67
 -15 -11  11   23.63    3.16
  15  11 -11   19.96    3.03
 -13 -11  11    2.16    1.86
 -11 -11  11   12.97    2.54
  -9 -11  11   22.10    3.06
  -7 -11  11   51.12    4.33
  -5 -11  11   -0.53    1.59
  -3 -11  11   34.48    3.61
  -1 -11  11   -0.38    1.67
   1 -11  11   21.18    3.08
   1  11  11   18.58    2.71
   3 -11  11    7.84    2.42
   3  11  11    8.65    2.17
 -20 -12  11    6.26    2.38
  20  12 -11    1.44    2.16
 -18 -12  11    2.99    2.11
  18  12 -11    3.20    2.15
 -16 -12  11   14.36    2.89
  16  12 -11   11.68    2.71
 -14 -12  11    6.76    2.32
 -12 -12  11   -0.60    1.81
 -10 -12  11    9.33    2.53
  -8 -12  11   13.33    2.80
  -6 -12  11   14.35    2.73
  -4 -12  11    1.16    1.83
  -2 -12  11   13.90    2.84
  42   0 -12   18.44    3.17
  40   0 -12   10.45    2.34
  40   0 -12   11.20    1.82
  38   0 -12    8.16    2.12
  38   0 -12    9.61    1.66
  36   0 -12  105.71    4.40
  36   0 -12  120.97    5.57
  34   0 -12    1.47    1.54
  34   0 -12    5.95    1.26
  32   0 -12   36.47    3.23
  30   0 -12   20.26    2.33
  28   0 -12   47.45    2.95
 -26   0  12    7.90    1.07
  26   0 -12    7.72    1.36
  24   0 -12   33.11    2.25
 -24   0  12   33.12    1.77
 -22   0  12  134.79    4.02
  22   0 -12  130.24    4.49
 -22   0  12  131.23    4.48
  20   0 -12   28.42    1.84
 -20   0  12   31.57    2.00
 -20   0  12   30.57    1.59
 -18   0  12   40.02    1.97
  18   0 -12   38.68    1.97
 -18   0  12   39.10    2.12
 -16   0  12  169.60    4.83
  16   0 -12  167.51    4.84
 -16   0  12  167.79    5.04
 -14   0  12   47.84    1.91
 -14   0  12   44.92    2.26
  14   0 -12   42.92    1.87
  14   0 -12   41.45    2.05
  12   0 -12    2.98    0.86
  12   0 -12    3.70    0.67
 -12   0  12    3.19    0.64
 -12   0  12    4.27    1.14
 -10   0  12  149.60    4.07
  10   0 -12  144.70    4.07
  10   0 -12  147.09    4.64
 -10   0  12  145.25    4.72
   8   0 -12   23.23    1.70
  -8   0  12   24.98    1.29
  -8   0  12   24.51    1.95
  -6   0  12  366.96   10.34
  -6   0  12  386.53    9.57
   6   0 -12  420.49   10.96
  -4   0  12   22.27    1.34
  -4   0  12   15.20    1.66
  -4   0  12   18.24    1.74
  -2   0  12  282.44    8.06
  -2   0  12  263.34    8.08
   0   0  12  111.29    4.57
   0   0  12  113.84    4.44
   2   0  12    1.88    1.19
   2   0  12    4.10    1.27
   4   0  12  122.68    5.10
   4   0  12  119.27    4.93
   6   0  12    3.24    1.39
   8   0  12   66.20    3.84
  10   0  12   24.41    2.80
  12   0  12   96.08    5.17
  14   0  12   32.77    3.51
  16   0  12   33.06    3.65
  18   0  12   10.26    2.47
  43  -1 -12    5.63    2.34
  43   1 -12    4.55    1.65
  43   1 -12    1.05    1.86
  41  -1 -12   -0.30    1.78
  41   1 -12    2.25    1.31
  41   1 -12   -0.64    1.74
  39  -1 -12    0.18    1.51
  39  -1 -12    0.77    1.05
  39   1 -12   -0.01    1.63
  39   1 -12    0.64    1.16
  37  -1 -12    2.63    1.12
  37  -1 -12    2.54    1.72
  37   1 -12    3.95    1.37
  37   1 -12    2.80    1.80
  35  -1 -12    0.85    1.42
  35  -1 -12    1.95    0.96
  35   1 -12    2.14    1.54
  33  -1 -12    3.02    1.37
  33   1 -12    3.78    1.43
  31  -1 -12    1.74    1.14
  31   1 -12   -0.11    1.15
  29  -1 -12    0.91    1.14
  29   1 -12    2.36    1.25
 -29   1  12    2.14    0.81
  27  -1 -12    3.21    1.07
 -27   1  12    5.44    0.89
  27   1 -12    4.52    1.37
  25  -1 -12    0.99    0.88
  25   1 -12    0.18    0.89
 -25   1  12    0.18    0.57
  23  -1 -12    0.86    0.77
 -23  -1  12   -0.05    0.68
  23   1 -12    1.89    0.96
 -23   1  12    0.78    0.52
  21  -1 -12    3.14    0.86
 -21  -1  12    2.36    0.79
 -21  -1  12    0.66    0.92
 -21   1  12    1.50    0.56
 -21   1  12    1.76    0.81
  21   1 -12    2.21    0.97
 -19  -1  12    2.08    0.98
  19  -1 -12    1.89    0.70
 -19  -1  12    1.42    0.68
  19   1 -12    1.41    0.81
 -19   1  12    1.93    0.55
 -19   1  12    2.99    0.79
  17  -1 -12    6.50    0.89
 -17  -1  12    5.19    1.13
 -17  -1  12    5.19    0.93
 -17   1  12    4.06    0.88
  17   1 -12    5.18    0.96
 -15  -1  12    1.05    0.87
  15  -1 -12    0.50    0.54
 -15  -1  12   -0.06    0.56
  15  -1 -12    0.48    0.51
 -15   1  12   -0.32    0.62
  15   1 -12   -0.56    0.61
  15   1 -12    1.08    0.70
 -13  -1  12    7.79    0.98
 -13  -1  12    6.45    1.26
  13  -1 -12    4.94    0.66
  13  -1 -12    5.87    0.92
  13   1 -12    5.06    0.96
 -13   1  12    6.76    0.72
 -13   1  12    5.28    0.96
  13   1 -12    5.25    0.91
  11  -1 -12   11.35    1.28
 -11  -1  12   11.36    1.08
 -11  -1  12    8.99    1.31
  11  -1 -12   11.45    0.82
  11   1 -12   11.19    1.38
 -11   1  12   13.91    1.34
  11   1 -12   12.56    1.17
 -11   1  12    9.99    0.78
  -9  -1  12  147.92    4.25
   9  -1 -12  144.64    4.48
  -9  -1  12  141.69    4.80
  -9   1  12  143.23    3.73
   9   1 -12  138.29    4.22
   9   1 -12  148.62    4.74
  -9   1  12  144.13    4.54
  -7  -1  12   88.08    3.63
  -7  -1  12   86.68    2.98
   7  -1 -12   94.05    3.34
  -7   1  12   88.07    2.52
  -7   1  12   86.14    3.35
  -7   1  12   87.46    3.39
  -5  -1  12   47.51    2.10
  -5  -1  12   48.27    2.77
   5  -1 -12   47.42    2.41
  -5   1  12   49.61    2.57
  -5   1  12   52.09    1.78
  -5   1  12   47.01    2.50
  -3  -1  12   24.44    2.28
  -3  -1  12   23.09    1.55
  -3   1  12   21.79    1.96
  -3   1  12   18.92    1.83
  -1  -1  12    1.07    1.04
  -1  -1  12    2.09    1.12
  -1   1  12    1.81    1.09
  -1   1  12    1.25    0.98
   1  -1  12    1.25    1.24
   1  -1  12    2.03    1.24
   1   1  12    2.68    1.15
   1   1  12    2.25    1.20
   3  -1  12   52.39    3.31
   3  -1  12   63.54    3.36
   3   1  12   55.71    3.18
   5  -1  12   -0.48    1.20
   5  -1  12    1.82    1.34
   5   1  12    0.38    1.16
   7  -1  12    8.01    1.98
   7   1  12    7.13    1.82
   9  -1  12    0.76    1.40
   9   1  12    2.08    1.40
  11  -1  12    2.67    1.57
  11   1  12   -0.99    1.43
  13  -1  12    0.76    1.48
  13   1  12    2.04    1.71
  15  -1  12    0.48    1.59
  15   1  12    0.00    1.57
  17  -1  12    1.81    1.96
  17   1  12    1.88    1.97
  19  -1  12   -0.06    1.76
  19   1  12    5.38    2.15
  42  -2 -12   13.92    2.67
  42   2 -12   13.96    2.85
  40  -2 -12   10.05    2.38
  40   2 -12    8.76    2.24
  38  -2 -12   25.69    3.07
  38   2 -12   23.52    3.09
  36  -2 -12  101.18    5.18
  36  -2 -12  108.56    4.02
  36   2 -12  115.40    5.54
  34  -2 -12    2.33    1.45
  34  -2 -12    3.30    0.91
  34   2 -12    0.99    1.31
  32  -2 -12   65.45    3.75
  32   2 -12   64.60    3.87
  30  -2 -12    2.04    1.23
  30   2 -12    2.15    1.32
 -30   2  12    1.85    0.81
  28  -2 -12   74.91    3.60
  28   2 -12   76.47    3.77
 -28   2  12   75.22    2.63
  26  -2 -12   24.80    2.12
 -26   2  12   22.37    1.26
  26   2 -12   20.54    2.10
  24  -2 -12   86.89    3.55
 -24   2  12   90.03    2.63
  24   2 -12   89.95    3.88
 -22  -2  12  171.92    5.75
  22  -2 -12  165.27    5.17
 -22   2  12  167.53    4.24
  22   2 -12  160.50    5.45
 -22   2  12  166.49    4.83
  20  -2 -12    9.07    1.10
 -20  -2  12    6.79    1.35
  20   2 -12    7.20    1.20
 -20   2  12    8.98    1.01
 -20   2  12    9.34    0.69
 -18  -2  12   50.02    2.75
  18  -2 -12   51.37    2.14
 -18   2  12   50.79    2.02
 -18   2  12   56.40    1.70
  18   2 -12   55.61    2.61
 -16  -2  12   20.52    1.94
 -16  -2  12   22.47    1.90
  16  -2 -12   21.92    1.25
 -16   2  12   21.16    1.33
  16   2 -12   22.13    1.72
  14  -2 -12  311.18    7.71
  14  -2 -12  300.73    7.45
 -14  -2  12  303.58    8.60
 -14  -2  12  310.94    8.20
 -14   2  12  313.03    7.78
  14   2 -12  306.74    8.26
 -14   2  12  305.65    7.61
 -12  -2  12   79.04    2.92
  12  -2 -12   76.08    2.12
  12  -2 -12   76.33    2.61
 -12  -2  12   74.28    3.31
 -12   2  12   73.11    2.66
 -12   2  12   81.61    2.69
  12   2 -12   79.40    3.01
 -10  -2  12  159.50    5.26
  10  -2 -12  158.48    4.53
 -10  -2  12  159.38    4.73
 -10   2  12  153.58    4.59
 -10   2  12  152.28    4.59
  10   2 -12  154.75    4.77
  -8  -2  12   73.28    2.79
   8  -2 -12   71.88    2.74
  -8  -2  12   72.89    3.36
  -8   2  12   70.39    2.83
  -8   2  12   73.90    2.86
   6  -2 -12   37.23    2.05
  -6  -2  12   31.52    2.35
  -6  -2  12   36.95    1.94
  -6   2  12   31.90    1.98
  -6   2  12   35.55    1.11
  -6   2  12   39.11    2.13
  -4  -2  12    0.97    1.24
  -4  -2  12   -0.77    0.92
  -4   2  12    0.10    0.36
  -4   2  12   -0.11    0.78
  -4   2  12    0.10    0.79
  -2  -2  12  143.76    5.45
  -2   2  12  156.73    5.21
   0  -2  12   85.30    4.09
   0   2  12   88.57    3.77
   2  -2  12   11.95    1.77
   2  -2  12    9.05    1.81
   2   2  12    9.75    1.65
   4  -2  12   32.67    2.95
   4  -2  12   28.64    2.78
   4   2  12   25.89    2.47
   6  -2  12   67.79    4.02
   6  -2  12   58.86    3.93
   6   2  12   57.69    3.57
   8  -2  12  137.12    5.96
   8  -2  12  126.92    5.67
   8   2  12  154.68    6.02
  10  -2  12    1.53    1.50
  10   2  12    0.40    1.30
  12  -2  12   45.73    4.07
  12   2  12   45.69    3.90
  14  -2  12    7.70    2.06
  14   2  12    6.57    1.75
  14   2  12    2.84    1.82
  16  -2  12    7.77    2.33
  16   2  12    9.14    2.00
  16   2  12   11.17    2.46
  18  -2  12    5.26    2.04
  18   2  12    3.16    1.84
  18   2  12    2.96    1.81
  41  -3 -12   -1.60    1.79
  41   3 -12    6.63    2.23
  39  -3 -12    5.09    2.02
  39   3 -12   11.88    2.59
  37  -3 -12    7.46    2.01
  37   3 -12    6.42    2.07
  35  -3 -12   -2.24    1.26
  35   3 -12    0.59    1.51
  33  -3 -12    1.20    1.36
  33   3 -12    1.81    1.50
  31  -3 -12    9.72    1.75
  31   3 -12    7.28    1.79
  29   3 -12    2.06    1.21
  27   3 -12   22.47    2.31
  25   3 -12    0.99    1.02
 -23  -3  12    2.65    1.32
 -23   3  12    4.52    0.80
  23   3 -12    4.81    1.21
 -21  -3  12   22.27    2.23
  21  -3 -12   21.05    1.65
 -21   3  12   20.76    1.20
  21   3 -12   18.68    1.85
  19  -3 -12    4.62    0.82
 -19  -3  12    1.65    1.06
 -19   3  12    4.76    0.64
  19   3 -12    2.67    0.94
  17  -3 -12    7.69    0.87
 -17  -3  12   11.99    1.66
 -17   3  12    7.60    0.46
  17   3 -12    5.34    1.10
 -17   3  12    7.70    0.72
  15  -3 -12    1.57    0.48
 -15  -3  12    2.33    1.16
 -15   3  12    2.36    0.46
  15   3 -12    2.23    0.98
 -15   3  12    1.82    0.51
  13  -3 -12   10.59    0.87
  13  -3 -12    7.96    0.57
 -13  -3  12    6.07    1.37
 -13   3  12    6.89    0.78
  13   3 -12    5.20    1.05
 -13   3  12    8.66    0.84
 -11  -3  12    1.98    1.14
  11  -3 -12    2.40    0.59
 -11   3  12    2.34    0.66
  11   3 -12    1.46    0.82
 -11   3  12    2.27    0.64
   9  -3 -12    7.62    0.97
  -9  -3  12    7.75    1.42
  -9   3  12    7.44    0.96
   9   3 -12    6.57    1.10
  -9   3  12    6.44    0.96
   7  -3 -12    0.22    0.57
  -7  -3  12    0.04    0.96
  -7   3  12   -0.59    0.61
   5  -3 -12   32.60    1.94
  -5  -3  12   32.10    2.46
  -5   3  12   31.93    2.03
  -3  -3  12    5.51    1.44
  -3   3  12    8.16    1.34
  -3   3  12    6.49    0.57
  -1  -3  12   -0.51    1.13
  -1   3  12    0.10    0.46
  -1   3  12   -0.02    0.80
   1  -3  12   22.41    2.33
   1   3  12   25.96    2.28
   1   3  12   26.77    1.49
   3  -3  12   28.60    2.92
   3  -3  12   25.16    2.59
   3   3  12   26.91    1.70
   3   3  12   23.27    2.35
   5  -3  12   26.43    2.91
   5  -3  12   25.94    2.74
   5   3  12   28.42    2.76
   5   3  12   29.37    1.99
   7  -3  12   15.35    2.41
   7  -3  12   17.49    2.42
   7   3  12   24.75    2.05
   7   3  12   19.54    2.52
   9  -3  12    6.96    1.88
   9  -3  12    8.02    2.00
   9   3  12    9.80    1.60
   9   3  12    7.85    1.84
  11  -3  12    0.01    1.47
  11   3  12    1.53    1.13
  11   3  12    0.15    1.49
  13  -3  12   -1.40    1.46
  13   3  12   -0.31    1.23
  13   3  12    0.06    1.40
  15  -3  12    4.84    2.10
  15   3  12    6.34    1.74
  15   3  12    3.49    1.97
  17  -3  12    4.30    2.20
  17   3  12    3.25    1.63
  17   3  12    3.05    1.94
  40  -4 -12   45.97    4.21
  40   4 -12   56.26    4.96
  38  -4 -12   25.15    3.17
  38   4 -12   29.54    3.41
  36   4 -12   37.63    3.73
  34   4 -12    0.80    1.41
  32   4 -12   79.64    4.48
  30   4 -12    8.51    1.89
 -28   4  12  140.36    4.39
  28   4 -12  145.01    5.78
  26   4 -12    7.57    1.59
 -26   4  12    8.24    0.98
 -24  -4  12   77.73    4.03
 -24   4  12   72.87    2.41
 -24   4  12   71.55    2.37
  24   4 -12   77.82    3.79
 -22  -4  12   17.82    2.17
 -22   4  12   21.62    0.99
[truncated: 556,873 more chars]
