# Supplementary material for: Crystal structure of [1,3-bis­(2,4,6-tri­methyl­phen­yl)imidazolidin-2-yl­idene]di­chlorido­{2-[1-(di­methyl­amino)­eth­yl]benzyl­idene}ruthenium including an unknown solvate
Source: Acta Crystallogr E Crystallogr Commun. 2019 Feb 8;75(Pt 3):342–5. doi: 10.1107/S2056989019001725 (PMC6399687; doi:10.1107/S2056989019001725)
Supplement: Supplementary file 2 [file e-75-00342-Isup2.hkl]

data_I                                                                          
_shelx_title ' K-M in C2/c'                                                     
_shelx_refln_list_code          4                                               
_shelx_F_calc_maximum      531.37                                               
_exptl_crystal_F_000      2656.00                                               
_reflns_d_resolution_high  0.7790                                               
                                                                                
loop_                                                                           
 _space_group_symop_operation_xyz                                               
 'x, y, z'                                                                      
 '-x, y, -z+1/2'                                                                
 'x+1/2, y+1/2, z'                                                              
 '-x+1/2, y+1/2, -z+1/2'                                                        
 '-x, -y, -z'                                                                   
 'x, -y, z-1/2'                                                                 
 '-x+1/2, -y+1/2, -z'                                                           
 'x+1/2, -y+1/2, z-1/2'                                                         
                                                                                
_cell_length_a    35.8175                                                       
_cell_length_b    10.5633                                                       
_cell_length_c    24.0946                                                       
_cell_angle_alpha  90.000                                                       
_cell_angle_beta  131.781                                                       
_cell_angle_gamma  90.000                                                       
                                                                                
_shelx_F_squared_multiplier     1.000                                           
                                                                                
loop_                                                                           
 _refln_index_h                                                                 
 _refln_index_k                                                                 
 _refln_index_l                                                                 
 _refln_F_squared_calc                                                          
 _refln_F_squared_meas                                                          
 _refln_F_squared_sigma                                                         
 _refln_observed_status                                                         
   4   0   0     282352.88     161263.34      3702.88 o                         
   6   0   0      14576.81      20693.31       632.60 o                         
   8   0   0      26463.58      24942.21       551.42 o                         
  10   0   0     228788.97     243723.83      4037.39 o                         
  12   0   0      26700.32      21436.55       558.12 o                         
  14   0   0      47258.26      47408.47      1016.08 o                         
  16   0   0         86.83         46.35       218.14 o                         
  18   0   0        146.29        267.22       248.13 o                         
  20   0   0       5030.21       5066.24       542.62 o                         
  22   0   0      21889.43      21453.79      1000.70 o                         
  24   0   0       6291.72       5889.70       651.68 o                         
  26   0   0       9763.43       9718.01       858.92 o                         
  28   0   0       5400.46       4493.63       629.87 o                         
  30   0   0       6916.59       6306.25       555.15 o                         
  32   0   0        168.48        -31.62       449.91 o                         
  34   0   0       1653.74       1953.14       456.31 o                         
   3   1   0      55178.33      45391.02      2869.87 o                         
   5   1   0      34771.31      32418.62       361.10 o                         
   7   1   0      31975.72      32402.13       382.53 o                         
   9   1   0      39479.86      42101.25       535.87 o                         
  11   1   0       1129.14        857.60        99.45 o                         
  13   1   0       3703.52       4704.06       238.91 o                         
  15   1   0         21.32        228.84       124.05 o                         
  17   1   0        731.63        893.19       335.39 o                         
  19   1   0          0.14        -67.69       163.04 o                         
  21   1   0        446.80        612.52       178.34 o                         
  23   1   0        914.39        815.80       202.56 o                         
  25   1   0        388.82        685.51       220.16 o                         
  27   1   0        460.75        571.02       340.25 o                         
  29   1   0       1196.10       1318.95       544.18 o                         
  31   1   0          2.49        -42.75       238.28 o                         
  33   1   0        426.27        351.78       251.75 o                         
   0   2   0        215.40        -12.62        92.31 o                         
   2   2   0       3774.97       6942.34       121.49 o                         
   4   2   0     122608.97     122561.63      1185.63 o                         
   6   2   0      15704.92      13400.95       210.18 o                         
   8   2   0      53170.16      54650.07       659.81 o                         
  10   2   0        830.72        920.24       100.62 o                         
  12   2   0      85805.73      88698.48      1052.94 o                         
  14   2   0      57808.76      57905.69       853.73 o                         
  16   2   0       2240.74       1687.05       184.40 o                         
  18   2   0       6242.44       6430.63       337.10 o                         
  20   2   0       5193.51       5026.14       383.50 o                         
  22   2   0      21130.43      20734.38       598.57 o                         
  24   2   0       1934.75       1884.39       258.53 o                         
  26   2   0      24230.56      23828.73       723.67 o                         
  28   2   0       5979.86       5843.95       427.37 o                         
  30   2   0       6005.21       6165.00       696.70 o                         
  32   2   0       2645.29       2724.90       359.89 o                         
   1   3   0      19003.14      23696.94       322.48 o                         
   3   3   0       3060.30       2478.80       107.11 o                         
   5   3   0      25614.07      28609.45       355.29 o                         
   7   3   0       8811.82       9233.12       254.05 o                         
   9   3   0      24652.59      24820.21       351.37 o                         
  11   3   0       1994.74       2928.00       156.05 o                         
  13   3   0      12784.79      13430.91       327.30 o                         
  15   3   0      11748.90      12060.63       383.66 o                         
  17   3   0        426.98        483.37       177.85 o                         
  19   3   0         13.75       -131.58       131.58 o                         
  21   3   0          9.40         25.80       160.89 o                         
  23   3   0       3206.06       3001.93       298.81 o                         
  25   3   0       1803.55       2098.09       271.89 o                         
  27   3   0       4408.06       4182.29       434.35 o                         
  29   3   0       1950.13       1953.58       302.75 o                         
  31   3   0        710.28        727.01       270.08 o                         
  33   3   0        355.14        185.06       282.56 o                         
   0   4   0      64561.68      67532.32       880.98 o                         
   2   4   0      70225.53      68928.43       800.75 o                         
   4   4   0       6047.18       5604.88       151.52 o                         
   6   4   0      15530.82      16015.79       260.29 o                         
   8   4   0      66087.90      61906.89       700.15 o                         
  10   4   0      27158.53      26848.07       423.86 o                         
  12   4   0        836.91        589.40       115.79 o                         
  14   4   0      24855.04      25342.65       574.64 o                         
  16   4   0        148.76         60.72       134.14 o                         
  18   4   0      53398.26      53534.54      1010.49 o                         
  20   4   0         25.46       -164.05       164.05 o                         
  22   4   0      34204.08      34217.93       806.58 o                         
  24   4   0        592.16        162.22       195.97 o                         
  26   4   0       6926.05       7626.52       526.98 o                         
  28   4   0       3574.68       4369.38       407.83 o                         
  30   4   0       6100.71       5961.17       460.24 o                         
  32   4   0       7587.81       7991.19       779.40 o                         
   1   5   0       6565.63       7443.95       177.38 o                         
   3   5   0         24.14        -36.12        64.36 o                         
   5   5   0          9.64         28.40        67.41 o                         
   7   5   0       7111.36       6651.24       197.47 o                         
   9   5   0       1195.20       1211.79       137.27 o                         
  11   5   0        143.41        101.90       103.02 o                         
  13   5   0       4838.88       5352.08       349.09 o                         
  15   5   0       3292.64       3350.29       213.05 o                         
  17   5   0       2967.63       2646.89       243.67 o                         
  19   5   0       1908.42       2208.06       239.70 o                         
  21   5   0        826.01        623.41       227.75 o                         
  23   5   0        266.49        123.48       188.98 o                         
  25   5   0         52.77         54.15       298.76 o                         
  27   5   0       3427.69       3462.11       374.24 o                         
  29   5   0       3034.15       3355.68       439.39 o                         
  31   5   0        606.93        404.12       269.85 o                         
   0   6   0        500.58        257.28       101.93 o                         
   2   6   0        104.74         94.20        75.32 o                         
   4   6   0      92920.48      92839.05      1232.01 o                         
   6   6   0      45416.02      47163.88       815.35 o                         
   8   6   0      55273.85      55726.00       979.23 o                         
  10   6   0       8714.06       8050.90       276.02 o                         
  12   6   0      11042.95      12308.40       414.82 o                         
  14   6   0      16675.27      16654.38       490.28 o                         
  16   6   0        587.82        614.86       153.49 o                         
  18   6   0      37422.05      37758.78       832.28 o                         
  20   6   0       2380.38       2436.30       267.03 o                         
  22   6   0      11540.64      12236.27       514.75 o                         
  24   6   0        142.92        185.26       213.32 o                         
  26   6   0       3626.34       4107.59       426.38 o                         
  28   6   0       2434.17       1999.08       317.73 o                         
  30   6   0       2913.39       2958.57       636.69 o                         
   1   7   0       1324.46       1819.10       203.00 o                         
   3   7   0        367.63        361.89       139.27 o                         
   5   7   0       2099.09       1909.87       168.45 o                         
   7   7   0      23243.70      22822.66       647.85 o                         
   9   7   0       1478.68       1852.29       167.04 o                         
  11   7   0        413.17        622.74       166.49 o                         
  13   7   0        222.51        171.55       150.61 o                         
  15   7   0        250.45        306.63       178.57 o                         
  17   7   0       9092.23       8539.01       343.22 o                         
  19   7   0       1152.38        975.87       226.76 o                         
  21   7   0       2618.95       2941.06       301.86 o                         
  23   7   0         37.94        -97.64       204.84 o                         
  25   7   0       2493.22       2267.47       313.11 o                         
  27   7   0        147.29       -299.77       299.77 o                         
  29   7   0        254.00        214.23       363.13 o                         
   0   8   0      35115.90      38064.94      1297.92 o                         
   2   8   0        361.56        240.95       152.08 o                         
   4   8   0      42387.31      43317.31       837.87 o                         
   6   8   0        552.62        649.34       168.15 o                         
   8   8   0      17249.85      17781.36       770.30 o                         
  10   8   0      14496.88      14688.47       551.19 o                         
  12   8   0       2594.15       3079.14       271.10 o                         
  14   8   0       6079.28       6359.52       362.45 o                         
  16   8   0      16974.90      17331.40       560.60 o                         
  18   8   0      19805.81      20059.43       619.76 o                         
  20   8   0        542.54        461.21       213.57 o                         
  22   8   0       6241.80       5932.49       852.01 o                         
  24   8   0        798.16        837.81       471.72 o                         
  26   8   0      10283.69      10024.56       729.62 o                         
   1   9   0        658.09        671.81       205.01 o                         
   3   9   0       2126.69       1995.36       217.92 o                         
   5   9   0       3245.88       3679.54       280.64 o                         
   7   9   0       2437.32       2839.12       258.52 o                         
   9   9   0       4178.29       4216.38       302.96 o                         
  11   9   0        572.65        476.05       613.51 o                         
  13   9   0        138.82        189.05       259.04 o                         
  15   9   0       1894.25       2509.03       331.49 o                         
  17   9   0        950.07        934.07       232.91 o                         
  19   9   0       3989.00       3211.54       362.35 o                         
  21   9   0        604.32        686.41       337.35 o                         
  23   9   0        364.56        893.32       380.45 o                         
  25   9   0        111.37        282.85       363.36 o                         
   0  10   0      26301.32      24453.18      1071.60 o                         
   2  10   0       3477.83       3082.07       327.71 o                         
   4  10   0      29392.94      27996.21      1296.55 o                         
   6  10   0       3766.85       3850.97       302.56 o                         
   8  10   0       2323.03       3243.18       297.68 o                         
  10  10   0      11356.90      11670.50       637.59 o                         
  12  10   0       3665.24       3509.22       371.45 o                         
  14  10   0       6603.80       6905.62       488.76 o                         
  16  10   0       7006.11       8657.32       858.92 o                         
  18  10   0       6236.53       6260.54       782.57 o                         
  20  10   0        569.88        801.65       507.17 o                         
  22  10   0       5427.62       5336.18       807.11 o                         
   1  11   0       3418.34       3389.65       372.20 o                         
   3  11   0       1686.34       2041.31       307.42 o                         
   5  11   0        195.87        128.53       221.33 o                         
   7  11   0        813.00        788.75       225.11 o                         
   9  11   0          6.93          8.86       205.18 o                         
  11  11   0       3322.32       3584.07       435.79 o                         
  13  11   0         27.94         84.38       426.73 o                         
  15  11   0       3457.49       3589.78       480.08 o                         
  17  11   0         60.47         95.44       447.18 o                         
  19  11   0        640.26        864.37       542.62 o                         
   0  12   0       4989.95       4850.83       624.42 o                         
   2  12   0       1510.59       1040.70       288.20 o                         
   4  12   0      11714.90      11422.21       864.37 o                         
   6  12   0       4227.20       4935.35       662.59 o                         
   8  12   0      10213.92      11713.97       987.07 o                         
  10  12   0       4483.01       4522.17       495.00 o                         
  12  12   0       1693.66       2186.91       414.75 o                         
  14  12   0       2629.26       2285.33       443.72 o                         
   7  13   0        334.76       -362.65       389.92 o                         
   9  13   0        324.18        455.36       471.72 o                         
 -35   1   1       3685.59       3387.66       359.60 o                         
 -33   1   1       3666.46       4016.48       363.41 o                         
 -31   1   1         76.45        298.61       225.74 o                         
 -29   1   1       7573.45       7890.20       478.27 o                         
 -27   1   1        630.97        505.04       275.21 o                         
 -25   1   1      42918.97      43555.69       945.60 o                         
 -23   1   1       4698.40       4390.93       339.12 o                         
 -21   1   1       3621.10       3667.84       276.51 o                         
 -19   1   1      14661.58      14160.01       439.18 o                         
 -17   1   1      11091.98      10861.97       363.96 o                         
 -15   1   1      52119.37      49864.91       669.83 o                         
 -13   1   1      23518.24      23345.45       342.90 o                         
 -11   1   1     115310.87     119745.25      1206.50 o                         
  -9   1   1      21392.57      22264.03       294.89 o                         
  -7   1   1      56354.74      56210.29       584.62 o                         
  -5   1   1       2359.87       5191.58       130.33 o                         
   3   1   1      19630.58      13996.19       206.81 o                         
   5   1   1      56818.84      58834.35       677.25 o                         
   7   1   1       2022.66       2635.42       196.78 o                         
   9   1   1      20570.22      22007.54       349.28 o                         
  11   1   1     232771.00     237436.12      2529.02 o                         
  13   1   1         60.40       -110.45       110.45 o                         
  15   1   1      64764.50      66668.12      1379.18 o                         
  17   1   1       4203.09       3224.75       302.71 o                         
  19   1   1      10392.36       9864.59       481.08 o                         
  21   1   1       1827.44       2309.94       305.60 o                         
  23   1   1      18424.32      18655.68       748.62 o                         
  25   1   1      25265.60      24438.86       710.99 o                         
  27   1   1       3647.94       4035.78       374.10 o                         
  29   1   1       1300.47        868.80       283.99 o                         
  31   1   1       4056.52       4576.70       427.07 o                         
  33   1   1       4840.18       4817.09       408.35 o                         
 -34   2   1        319.30        341.19       263.62 o                         
 -32   2   1        311.38        196.46       240.95 o                         
 -30   2   1       2967.24       3022.96       345.54 o                         
 -28   2   1         51.53         95.44       301.42 o                         
 -26   2   1        299.76        232.20       215.84 o                         
 -24   2   1       4238.39       4383.92       378.05 o                         
 -22   2   1       1304.65        983.43       190.70 o                         
 -20   2   1       4388.81       4312.79       284.86 o                         
 -18   2   1       9610.61      10042.99       364.83 o                         
 -16   2   1       1272.25       1243.42       214.03 o                         
 -14   2   1      13913.88      14063.48       327.79 o                         
 -12   2   1      22328.71      23328.82       374.43 o                         
 -10   2   1      28379.83      26880.91       390.90 o                         
  -8   2   1      30909.04      27798.85       319.31 o                         
  -6   2   1      83775.30      85099.88       852.19 o                         
  -4   2   1       1011.85       1800.23        72.24 o                         
   0   2   1       1521.24        262.77        42.90 o                         
   2   2   1     100062.80     110197.20      1065.43 o                         
   4   2   1      42845.72      45510.60       495.37 o                         
   6   2   1      21234.19      23233.71       339.26 o                         
   8   2   1         79.20         58.02        72.34 o                         
  10   2   1      21089.16      23029.81       449.36 o                         
  12   2   1      16219.67      16849.19       434.50 o                         
  14   2   1        643.09       1276.33       170.52 o                         
  16   2   1       1707.82       1527.49       190.31 o                         
  18   2   1       1412.66       1246.78       189.98 o                         
  20   2   1       3362.35       2992.26       261.45 o                         
  22   2   1          9.39        -55.50       243.17 o                         
  24   2   1        681.37        584.76       270.28 o                         
  26   2   1       4237.04       4950.50       385.63 o                         
  28   2   1        357.20         53.96       221.89 o                         
  30   2   1       1193.32       1055.55       276.65 o                         
  32   2   1        455.67        252.49       264.79 o                         
 -33   3   1      14538.03      14187.00       652.18 o                         
 -31   3   1        433.46        552.88       258.80 o                         
 -29   3   1      10806.23      11129.45       532.22 o                         
 -27   3   1        367.00        540.02       210.94 o                         
 -25   3   1      17121.55      18416.16       593.24 o                         
 -23   3   1      13978.89      14813.17       509.40 o                         
 -21   3   1      10895.44      11188.32       453.89 o                         
 -19   3   1      10263.50      10101.13       376.87 o                         
 -17   3   1      16411.00      14771.08       429.85 o                         
 -15   3   1       5691.24       5766.91       236.09 o                         
 -13   3   1      12612.14      13100.81       311.55 o                         
 -11   3   1      35472.27      36399.45       465.40 o                         
  -9   3   1       1789.14       1503.71       100.06 o                         
  -7   3   1      61974.29      61228.68       660.03 o                         
  -5   3   1      23264.61      23197.48       298.83 o                         
  -3   3   1     129556.16     127753.68      1240.50 o                         
  -1   3   1      14085.63      13320.85       195.49 o                         
   1   3   1      38039.10      37753.54       394.41 o                         
   3   3   1      91846.00     102698.43      1025.15 o                         
   5   3   1        502.45        381.71        69.87 o                         
   7   3   1      33980.32      35621.69       444.11 o                         
   9   3   1       7077.14       6182.03       248.73 o                         
  11   3   1      46208.71      44382.24       613.84 o                         
  13   3   1       1685.49       1931.65       192.89 o                         
  15   3   1       8120.55       8000.40       342.44 o                         
  17   3   1       4858.86       5012.40       305.96 o                         
  19   3   1      19742.77      20761.56       579.88 o                         
  21   3   1       8830.41       8751.30       689.91 o                         
  23   3   1      21808.18      23686.57       674.81 o                         
  25   3   1       9589.61      10188.66       517.18 o                         
  27   3   1       2054.34       2060.00       303.68 o                         
  29   3   1       6194.92       6134.99       783.41 o                         
  31   3   1       3092.73       2996.60       377.13 o                         
 -32   4   1        686.77        197.70       245.78 o                         
 -30   4   1       4730.32       4955.88       405.51 o                         
 -28   4   1         20.94       -189.13       189.13 o                         
 -26   4   1        543.40        464.54       208.46 o                         
 -24   4   1        330.56        234.87       180.04 o                         
 -22   4   1         34.98       -154.46       154.46 o                         
 -20   4   1         97.99        198.81       195.32 o                         
 -18   4   1        994.69        964.05       192.52 o                         
 -16   4   1       7340.40       6735.34       475.03 o                         
 -14   4   1       4594.63       5450.13       237.82 o                         
 -12   4   1      10059.02      12838.53       313.61 o                         
 -10   4   1        536.43        508.18        93.72 o                         
  -8   4   1       5525.88       5340.86       160.31 o                         
  -6   4   1       2793.02       2542.97       167.72 o                         
  -4   4   1      26670.27      27321.02       348.95 o                         
  -2   4   1      11095.01       9890.64       183.61 o                         
   0   4   1        597.65        557.19        62.36 o                         
   2   4   1       6407.94       6836.17       150.71 o                         
   4   4   1       5202.21       3544.46       226.00 o                         
   6   4   1       8687.66      10424.93       232.71 o                         
   8   4   1       9171.37       9026.74       237.64 o                         
  10   4   1       1833.42       1760.44       133.89 o                         
  12   4   1          3.57        -86.23        86.23 o                         
  14   4   1       1711.57       2046.08       209.94 o                         
  16   4   1       7162.53       7623.40       634.86 o                         
  18   4   1         73.59        230.87       161.60 o                         
  20   4   1       4019.18       3461.90       294.55 o                         
  22   4   1        869.38        738.93       210.08 o                         
  24   4   1        214.20        295.76       218.17 o                         
  26   4   1       3158.18       3390.40       347.89 o                         
  28   4   1       2231.38       2446.02       338.20 o                         
  30   4   1        702.12        615.25       291.65 o                         
 -31   5   1       4967.00       4943.10       502.69 o                         
 -29   5   1       8666.67       9812.31       626.36 o                         
 -27   5   1        188.26         75.41       209.08 o                         
 -25   5   1       8043.32       7185.01       415.83 o                         
 -23   5   1       2838.92       3429.10       299.87 o                         
 -21   5   1      28482.12      29167.38       951.12 o                         
 -19   5   1       2294.76       2372.50       235.98 o                         
 -17   5   1      22266.50      21958.69       559.91 o                         
 -15   5   1      16203.30      16349.52       418.76 o                         
 -13   5   1       2806.32       3092.07       185.79 o                         
 -11   5   1      27025.74      25725.34       472.44 o                         
  -9   5   1       2957.01       2806.70       264.08 o                         
  -7   5   1      47095.13      46440.29       610.93 o                         
  -5   5   1          2.23        -64.72        64.72 o                         
  -3   5   1      38713.11      38217.36       497.32 o                         
  -1   5   1        134.77        226.35        64.22 o                         
   1   5   1      21668.29      22329.95       300.43 o                         
   3   5   1       5636.37       5380.40       151.34 o                         
   5   5   1      57407.58      55279.21       650.78 o                         
   7   5   1      80573.34      79809.78       962.71 o                         
   9   5   1      26311.48      28845.22       464.95 o                         
  11   5   1      12802.70      12860.33       343.62 o                         
  13   5   1         12.94        100.44       132.33 o                         
  15   5   1      25721.14      26259.22       615.54 o                         
  17   5   1      17758.03      18746.92       994.71 o                         
  19   5   1      50292.63      48615.12       997.52 o                         
  21   5   1       7209.01       7076.09       468.58 o                         
  23   5   1      14512.42      13264.34       545.08 o                         
  25   5   1       4731.87       4974.99       505.50 o                         
  27   5   1       3540.85       3823.69       529.13 o                         
  29   5   1      16290.40      16742.44       676.78 o                         
 -30   6   1        433.75        543.49       370.07 o                         
 -28   6   1        140.56         81.39       249.46 o                         
 -26   6   1       1723.46       1258.28       258.08 o                         
 -24   6   1        348.19        282.29       202.71 o                         
 -22   6   1        538.98        715.29       217.84 o                         
 -20   6   1       5006.57       4394.47       317.19 o                         
 -18   6   1       2622.55       2814.16       254.73 o                         
 -16   6   1        218.05        162.30       151.85 o                         
 -14   6   1       5235.37       5681.35       255.01 o                         
 -12   6   1        129.48        170.90       108.00 o                         
 -10   6   1       6556.49       6007.79       233.59 o                         
  -8   6   1      13990.94      13734.33       360.18 o                         
  -6   6   1       2801.93       3068.32       199.42 o                         
  -4   6   1          2.19        -46.89        74.40 o                         
  -2   6   1        236.33        214.36        79.18 o                         
   0   6   1        414.83        523.45        80.93 o                         
   2   6   1        627.52        487.14        93.75 o                         
   4   6   1      31789.56      32778.18       543.87 o                         
   6   6   1       4501.94       4498.49       300.52 o                         
   8   6   1      24872.77      27582.71       561.02 o                         
  10   6   1        271.55        246.76       135.51 o                         
  12   6   1        406.58        616.27       161.57 o                         
  14   6   1        136.89        149.81       201.77 o                         
  16   6   1        102.47        129.47       140.46 o                         
  18   6   1       9766.51       8757.18       699.65 o                         
  20   6   1         62.06         59.30       186.16 o                         
  22   6   1         11.31         53.37       213.01 o                         
  24   6   1        218.14        625.66       241.32 o                         
  26   6   1         97.17        271.34       246.19 o                         
  28   6   1       1559.59       1354.36       314.94 o                         
 -29   7   1       9795.87      10102.04       748.09 o                         
 -27   7   1        850.95        610.67       349.94 o                         
 -25   7   1       3774.49       3560.48       343.88 o                         
 -23   7   1       1603.00       1313.24       253.20 o                         
 -21   7   1      19446.96      20120.89       689.08 o                         
 -19   7   1      10904.93      10686.73       458.41 o                         
 -17   7   1      10370.12      10011.79       795.18 o                         
 -15   7   1      11789.94      10959.38       507.25 o                         
 -13   7   1       1969.35       1752.59       183.76 o                         
 -11   7   1      20289.43      19761.04       975.65 o                         
  -9   7   1      11499.42      11320.97       539.94 o                         
  -7   7   1      66470.91      65316.70      1072.02 o                         
  -5   7   1        825.26        991.89       127.47 o                         
  -3   7   1      25473.79      26679.05       578.87 o                         
  -1   7   1       6091.85       5937.92       345.41 o                         
   1   7   1      22103.76      21729.88       506.32 o                         
   3   7   1      15398.95      13591.50       464.39 o                         
   5   7   1       8161.50       9211.32       329.88 o                         
   7   7   1      24399.60      24122.02       571.99 o                         
   9   7   1        572.32        572.79       166.02 o                         
  11   7   1       8671.97       8095.00       372.86 o                         
  13   7   1       1897.96       1853.24       224.46 o                         
  15   7   1      21292.27      21588.86       605.56 o                         
  17   7   1        137.49        -36.02       147.30 o                         
  19   7   1      21865.32      21922.29       646.03 o                         
  21   7   1       2480.31       2810.19       311.03 o                         
  23   7   1       3206.56       3465.50       346.62 o                         
  25   7   1        708.66        406.19       249.87 o                         
  27   7   1       4641.58       3932.96       529.96 o                         
 -28   8   1          0.34         93.22       338.18 o                         
 -26   8   1       2025.75       2520.62       466.70 o                         
 -24   8   1       1031.37        682.83       339.64 o                         
 -22   8   1       2419.23       2778.64       309.04 o                         
 -20   8   1        103.78        -98.82       182.27 o                         
 -18   8   1       3745.20       4188.42       510.25 o                         
 -16   8   1          8.84         20.66       165.51 o                         
 -14   8   1       1168.77        769.16       275.40 o                         
 -12   8   1       1343.68       1178.14       314.94 o                         
 -10   8   1          1.78        107.58       132.86 o                         
  -8   8   1       2391.81       2684.11       233.37 o                         
  -6   8   1      20809.98      20948.15       529.10 o                         
  -4   8   1       2982.60       2985.46       238.10 o                         
  -2   8   1          9.92         -2.42       332.66 o                         
   0   8   1       1006.69        862.24       192.09 o                         
   2   8   1       1821.15       1607.03       193.47 o                         
   4   8   1       8204.81       8570.54       350.63 o                         
   6   8   1        578.85        459.91       196.80 o                         
   8   8   1        272.55        442.16       194.86 o                         
  10   8   1        999.85        966.02       198.53 o                         
  12   8   1        849.18        754.44       200.27 o                         
  14   8   1         67.51        108.92       181.46 o                         
  16   8   1       1795.67       2050.12       267.30 o                         
  18   8   1       4765.98       4907.73       461.37 o                         
  20   8   1        773.06        818.92       234.63 o                         
  22   8   1          2.47       -206.92       206.92 o                         
  24   8   1       1502.88       2160.04       357.91 o                         
  26   8   1         18.78        449.87       369.47 o                         
 -25   9   1       5481.82       5158.34      1438.34 o                         
 -23   9   1       1139.62       1472.17       395.03 o                         
 -21   9   1      10047.53       9256.55       671.61 o                         
 -19   9   1       5146.85       5110.35       656.07 o                         
 -17   9   1       4363.92       4446.82       400.95 o                         
 -15   9   1      23121.80      24648.79       789.99 o                         
 -13   9   1       5887.06       6109.47       422.77 o                         
 -11   9   1      12514.32      12724.40       539.64 o                         
  -9   9   1       5518.68       5719.39       335.44 o                         
  -7   9   1      26180.78      26187.15       828.48 o                         
  -5   9   1       6217.92       6584.40       337.03 o                         
  -3   9   1       8518.45       7790.96       482.63 o                         
  -1   9   1        896.35        754.59       239.95 o                         
   1   9   1      18131.99      17616.57       723.94 o                         
   3   9   1         16.90        -27.32       146.23 o                         
   5   9   1      30034.14      29335.17       687.19 o                         
   7   9   1      13005.24      12329.09       441.09 o                         
   9   9   1         60.37          9.09       195.89 o                         
  11   9   1       9781.17      10304.80       528.46 o                         
  13   9   1       2947.83       2281.55       270.35 o                         
  15   9   1      42590.95      41451.66       947.46 o                         
  17   9   1         95.79         23.16       196.04 o                         
  19   9   1      12631.27      12305.64      1210.18 o                         
  21   9   1       4873.35       5447.19       506.26 o                         
  23   9   1       2627.08       2116.55       436.65 o                         
 -24  10   1        495.84        106.34       518.08 o                         
 -22  10   1        278.48        665.32       490.81 o                         
 -20  10   1        608.53        736.21       515.35 o                         
 -18  10   1       3151.04       1862.35       556.25 o                         
 -16  10   1        596.04        796.20       447.18 o                         
 -14  10   1       7779.55       7787.64      1244.75 o                         
 -12  10   1         91.72        -99.02       180.09 o                         
 -10  10   1       4171.68       4360.46       325.31 o                         
  -8  10   1       4389.19       4196.44       310.86 o                         
  -6  10   1          0.95         99.33       162.69 o                         
  -4  10   1       4592.69       4770.26       384.73 o                         
  -2  10   1        869.29        821.44       231.61 o                         
   0  10   1       5286.03       5519.71       397.17 o                         
   2  10   1       1261.24       1478.67       254.31 o                         
   4  10   1        105.51          1.75       166.05 o                         
   6  10   1        368.14        293.99       206.19 o                         
   8  10   1       2365.90       1999.26       252.46 o                         
  10  10   1       1975.08       1948.33       315.12 o                         
  12  10   1       9180.62       8843.88       548.28 o                         
  14  10   1        795.44       1015.79       287.29 o                         
  16  10   1       2386.89       2456.96       371.13 o                         
  18  10   1          6.04       -149.97       436.27 o                         
  20  10   1        542.81        956.68       370.31 o                         
  22  10   1        782.41        160.05       361.33 o                         
 -19  11   1       3597.00       3667.43       692.59 o                         
 -17  11   1          6.68        198.33       334.63 o                         
 -15  11   1      10689.36       9709.28       908.00 o                         
 -13  11   1        938.00       1209.85       366.99 o                         
 -11  11   1       6647.03       6618.13       533.09 o                         
  -9  11   1       5996.67       6861.46       700.77 o                         
  -7  11   1       9731.60       9783.66       454.49 o                         
  -5  11   1       2887.45       2551.15       324.45 o                         
  -3  11   1      14941.69      15106.58       614.16 o                         
  -1  11   1       2641.68       2685.66       369.47 o                         
   1  11   1      34479.72      33712.38       950.45 o                         
   3  11   1       3243.44       3331.81       364.16 o                         
   5  11   1       4081.52       4816.80       423.13 o                         
   7  11   1      10849.47      11589.88       488.53 o                         
   9  11   1         14.62         -1.75       198.29 o                         
  11  11   1      12593.05      12177.19       705.29 o                         
  13  11   1        935.68       1195.89       693.95 o                         
  15  11   1       9423.11      10696.90       997.98 o                         
  17  11   1        519.03        449.91       479.90 o                         
  19  11   1       3366.19       3991.91       736.21 o                         
 -16  12   1         21.78       -136.46       348.92 o                         
 -14  12   1       5696.37       7038.98       610.18 o                         
 -12  12   1        174.37        450.18       342.23 o                         
 -10  12   1         19.02        200.00       311.34 o                         
  -8  12   1        695.21        826.19       460.81 o                         
  -6  12   1          5.48        305.39       359.93 o                         
  -4  12   1        643.79       1022.52       422.64 o                         
  -2  12   1         28.91         21.81       343.57 o                         
   0  12   1       5784.97       6400.84       473.36 o                         
   2  12   1         20.58        100.66       241.82 o                         
   4  12   1        404.74        896.06       343.03 o                         
   6  12   1         14.84       -234.50       346.29 o                         
   8  12   1       1295.96       1481.06       398.10 o                         
  10  12   1        481.58        246.57       333.29 o                         
  12  12   1       4194.33       3441.74       482.98 o                         
  14  12   1       1452.03       1256.14       883.46 o                         
  -9  13   1         99.84        831.65       485.36 o                         
  -7  13   1      10339.72      10200.64       957.08 o                         
  -5  13   1        226.21       -316.30       398.10 o                         
 -36   0   2       2236.92       3223.72       499.88 o                         
 -34   0   2       1150.41        850.00       353.57 o                         
 -32   0   2       2782.22       3789.64       468.09 o                         
 -30   0   2        690.82        608.43       286.27 o                         
 -28   0   2      31581.37      31511.49      1042.97 o                         
 -26   0   2       3428.36       4073.71       528.98 o                         
 -24   0   2      30312.35      28221.50      1150.67 o                         
 -22   0   2       4716.26       5104.41       518.08 o                         
 -20   0   2         15.57        -98.16       204.50 o                         
 -18   0   2       1988.09       1398.80       291.76 o                         
 -16   0   2      12000.31      11972.79       417.35 o                         
 -14   0   2     107111.45     108635.38      2064.12 o                         
 -12   0   2      19414.28      17818.40       459.82 o                         
 -10   0   2      21457.65      23057.29       509.00 o                         
  -8   0   2       4438.62       6316.68       215.92 o                         
  -6   0   2     157792.81     147140.67      2386.96 o                         
   2   0   2      30246.72      30333.22       414.08 o                         
   4   0   2      47474.75      56020.87       841.13 o                         
   6   0   2      14209.42      15159.77       341.74 o                         
   8   0   2     166634.75     168535.59      2351.94 o                         
  10   0   2        230.40         90.86       109.74 o                         
  12   0   2     182028.59     181525.56      4474.54 o                         
  14   0   2       4612.30       4512.71       447.18 o                         
  16   0   2      19840.32      19907.74       921.63 o                         
  18   0   2       1288.48        864.37       305.39 o                         
  20   0   2       9415.64       9371.72       768.93 o                         
  22   0   2      15995.50      16529.34       967.98 o                         
  24   0   2         39.59       -264.49       291.76 o                         
  26   0   2      12848.41      12962.80       943.44 o                         
  28   0   2       2716.25       2421.32       575.34 o                         
  30   0   2       2365.56       2288.61       441.21 o                         
  32   0   2         88.76        571.86       441.73 o                         
 -35   1   2        581.23        598.97       238.90 o                         
 -33   1   2        339.33        491.28       224.57 o                         
 -31   1   2        538.01        552.74       238.25 o                         
 -29   1   2        821.14       1037.27       326.11 o                         
 -27   1   2        206.76         21.36       177.05 o                         
 -25   1   2        308.68        258.59       175.95 o                         
 -23   1   2       4361.91       3936.51       291.47 o                         
 -21   1   2        485.48        783.63       170.86 o                         
 -19   1   2        114.22        193.53       138.06 o                         
 -17   1   2        319.47        411.28       110.76 o                         
 -15   1   2      10416.68      11135.54       272.71 o                         
 -13   1   2      12507.15      13049.25       252.51 o                         
 -11   1   2      48670.80      54485.39       654.99 o                         
  -9   1   2      27090.78      32331.52       410.15 o                         
  -7   1   2       1701.32       3007.17       133.12 o                         
  -5   1   2     142383.77     130127.12      1348.29 o                         
   1   1   2       2054.30       3055.39       125.55 o                         
   3   1   2         30.96        -67.41        67.41 o                         
   5   1   2      64726.73      68187.73       789.89 o                         
   7   1   2          8.29         41.04        76.45 o                         
   9   1   2       2143.41       2699.39       335.32 o                         
  11   1   2       5977.51       7460.97       257.94 o                         
  13   1   2       3803.41       4528.30       347.66 o                         
  15   1   2       1598.69       1958.57       253.27 o                         
  17   1   2        183.15        197.45       184.06 o                         
  19   1   2        508.20        444.56       212.26 o                         
  21   1   2       4514.57       4563.56       454.00 o                         
  23   1   2          1.02         63.09       183.80 o                         
  25   1   2         11.33        -17.16       203.93 o                         
  27   1   2       5743.66       5091.63       455.47 o                         
  29   1   2        110.75         -3.85       233.33 o                         
  31   1   2        269.52        306.35       288.72 o                         
 -34   2   2         40.52       -222.15       246.45 o                         
 -32   2   2       6858.75       7143.41       730.24 o                         
 -30   2   2         26.96          1.15       211.67 o                         
 -28   2   2      18063.27      18387.13       606.12 o                         
 -26   2   2      20451.67      19654.11       867.62 o                         
 -24   2   2       8752.35       8711.29       413.91 o                         
 -22   2   2      34669.64      34966.84       764.61 o                         
 -20   2   2       5130.27       5353.26       355.58 o                         
 -18   2   2      52083.65      52501.73       937.24 o                         
 -16   2   2        664.33        594.49       114.68 o                         
 -14   2   2     107311.37     108057.91      1240.08 o                         
 -12   2   2      15889.86      18186.09       336.31 o                         
 -10   2   2      31066.25      29797.72       373.86 o                         
  -8   2   2       8942.35       6679.99       143.40 o                         
  -6   2   2       2009.86       2387.95       101.08 o                         
  -4   2   2      37470.49      40621.98       461.80 o                         
  -2   2   2      14010.46      15835.23       187.57 o                         
   0   2   2      13222.19      18354.29       210.60 o                         
   2   2   2       6123.63       8228.52       217.77 o                         
   4   2   2      44150.71      43209.88       485.78 o                         
   6   2   2      62624.21      65423.96       779.28 o                         
   8   2   2     130359.56     131119.77      1424.69 o                         
  10   2   2        616.66        961.29       138.35 o                         
  12   2   2      34794.57      37096.35       720.01 o                         
  14   2   2       8281.58       7588.92       314.16 o                         
  16   2   2       9935.89      10178.83       391.08 o                         
  18   2   2       6429.90       6303.53       774.60 o                         
  20   2   2      19050.07      18290.22       563.92 o                         
  22   2   2      30950.29      30436.66       820.33 o                         
  24   2   2       2646.98       2335.61       294.28 o                         
  26   2   2      12405.64      11835.95       548.87 o                         
  28   2   2        439.61       1015.84       284.31 o                         
  30   2   2       6218.18       5909.47       474.15 o                         
 -35   3   2         62.38        662.12       341.16 o                         
 -33   3   2        480.16        682.08       259.89 o                         
 -31   3   2       1030.27       1439.05       334.69 o                         
 -29   3   2      11015.06      12156.70       550.73 o                         
 -27   3   2       1495.34       1170.95       238.00 o                         
 -25   3   2        172.75        206.69       294.23 o                         
 -23   3   2      13915.43      13745.34       468.00 o                         
 -21   3   2       4795.75       4535.93       291.38 o                         
 -19   3   2       3986.08       3938.55       320.34 o                         
 -17   3   2          7.45        -13.82       101.74 o                         
 -15   3   2         11.13         -7.25       102.33 o                         
 -13   3   2        911.02       1737.08       170.44 o                         
 -11   3   2          5.95        -22.37        65.85 o                         
  -9   3   2       2954.78       2583.56       111.64 o                         
  -7   3   2      10832.81       8774.42       172.32 o                         
  -5   3   2      35897.86      35554.43       438.76 o                         
  -3   3   2      36064.81      46372.00       499.87 o                         
  -1   3   2      60870.48      63566.60       573.13 o                         
   1   3   2     114126.83     109643.11      1005.61 o                         
   3   3   2      11366.96      11725.74       203.23 o                         
   5   3   2      29959.86      29945.45       385.55 o                         
   7   3   2       1228.37        879.69        93.34 o                         
   9   3   2      23786.88      22416.41       436.04 o                         
  11   3   2      34554.81      37345.12       564.91 o                         
  13   3   2      13727.48      13593.24       644.11 o                         
  15   3   2        708.61        511.62       160.45 o                         
  17   3   2        336.21         70.08       162.37 o                         
  19   3   2       9049.20       9414.53       447.84 o                         
  21   3   2       1795.96       2584.32       279.77 o                         
  23   3   2         46.46        -86.47       279.39 o                         
  25   3   2          3.66       -205.72       205.72 o                         
  27   3   2       1292.95       1721.89       298.51 o                         
  29   3   2         10.43       -246.04       246.04 o                         
  31   3   2        522.06        656.18       295.79 o                         
 -34   4   2         16.48       -224.46       310.22 o                         
 -32   4   2      10594.04      11479.89       578.09 o                         
 -30   4   2        214.22        306.05       228.42 o                         
 -28   4   2       9747.25       9598.43       736.62 o                         
 -26   4   2       7612.18       7302.44       425.04 o                         
 -24   4   2      11132.85      11553.74       519.79 o                         
 -22   4   2      34388.95      34434.01      1112.25 o                         
 -20   4   2      13117.81      13195.73       436.15 o                         
 -18   4   2      23553.95      24658.29       584.43 o                         
 -16   4   2      13530.61      13637.20       355.39 o                         
 -14   4   2      34003.20      34554.21       572.50 o                         
 -12   4   2       4803.30       4603.92       358.54 o                         
 -10   4   2      58338.90      56636.55       739.58 o                         
  -8   4   2       1552.24       1802.51       101.51 o                         
  -6   4   2     132887.16     134720.56      1457.66 o                         
  -4   4   2      17596.47      15477.73       220.69 o                         
  -2   4   2      10363.49       9476.48       265.05 o                         
   0   4   2      23660.68      24238.34       299.20 o                         
   2   4   2       2742.50       2609.59       106.99 o                         
   4   4   2      21239.15      17923.82       279.97 o                         
   6   4   2        357.42        390.24        84.54 o                         
   8   4   2      10704.19      10139.06       244.56 o                         
  10   4   2       3528.92       3792.02       270.77 o                         
  12   4   2      24064.26      23461.32       490.38 o                         
  14   4   2      19512.79      18905.84       511.74 o                         
  16   4   2      29741.36      29483.09       689.27 o                         
  18   4   2      18681.59      18141.64       548.53 o                         
  20   4   2      25062.19      26996.27       714.31 o                         
  22   4   2      14304.39      15090.36       555.71 o                         
  24   4   2       4735.93       5177.99       536.00 o                         
  26   4   2       7725.01       7662.33       479.87 o                         
  28   4   2        225.33        212.35       237.74 o                         
  30   4   2      14501.12      14309.74       683.45 o                         
 -33   5   2         42.88        214.12       362.34 o                         
 -31   5   2       1282.43       1216.15       284.39 o                         
 -29   5   2        147.94        219.00       218.26 o                         
 -27   5   2        805.36        792.38       225.39 o                         
 -25   5   2        119.38         53.79       174.75 o                         
 -23   5   2        222.01        151.26       293.37 o                         
 -21   5   2       6964.46       7692.06       545.00 o                         
 -19   5   2       7948.52       7982.81       658.36 o                         
 -17   5   2       1347.51       1450.89       159.11 o                         
 -15   5   2        641.99        483.27       126.91 o                         
 -13   5   2       3328.85       3449.32       186.08 o                         
 -11   5   2         35.89        156.63        92.69 o                         
  -9   5   2         48.52        -72.84        82.01 o                         
  -7   5   2       5979.19       5422.30       400.32 o                         
  -5   5   2        371.81        523.26        73.84 o                         
  -3   5   2       1415.36       1056.24        79.68 o                         
  -1   5   2       2221.61       2833.02       112.31 o                         
   1   5   2         20.02         71.66        61.04 o                         
   3   5   2       2124.40       2493.55       173.77 o                         
   5   5   2      19698.12      22212.56       372.18 o                         
   7   5   2       9524.35       9071.20       239.92 o                         
   9   5   2        206.81        208.99        94.58 o                         
  11   5   2      10251.68      10869.31       540.36 o                         
  13   5   2       6851.73       6550.62       288.19 o                         
  15   5   2       5806.87       5881.41       359.72 o                         
  17   5   2       2269.74       2346.94       258.71 o                         
  19   5   2       3759.92       3838.96       331.69 o                         
  21   5   2          0.07         58.68       187.87 o                         
  23   5   2        344.88         57.02       209.72 o                         
  25   5   2       4238.29       4133.27       376.13 o                         
  27   5   2       4414.21       4246.71       641.05 o                         
  29   5   2       2061.96       2483.57       355.97 o                         
 -32   6   2      10055.93      11074.63       814.61 o                         
 -30   6   2        422.29        632.44       358.61 o                         
 -28   6   2       3200.16       3057.97       329.73 o                         
 -26   6   2       4334.97       4147.57       354.33 o                         
 -24   6   2       3864.45       4113.80       326.75 o                         
 -22   6   2       5477.50       5137.24       337.85 o                         
 -20   6   2      16377.77      16225.59       509.62 o                         
 -18   6   2      16975.83      17060.15       504.66 o                         
 -16   6   2       3428.52       3554.88       249.30 o                         
 -14   6   2      11612.19      10475.48       307.02 o                         
 -12   6   2        147.00        183.33       105.47 o                         
 -10   6   2      47619.93      48034.20      1414.48 o                         
  -8   6   2      10719.33      10849.38       305.82 o                         
  -6   6   2      34824.05      34174.14       594.68 o                         
  -4   6   2       3337.78       3384.49       150.31 o                         
  -2   6   2       3237.62       2874.64       144.29 o                         
   0   6   2      19256.02      18000.17       343.18 o                         
   2   6   2       8482.17       8627.23       256.38 o                         
   4   6   2      61118.82      60969.12       787.18 o                         
   6   6   2      15911.34      15861.12       332.05 o                         
   8   6   2      35483.30      34830.99       713.68 o                         
  10   6   2        740.30        823.39       164.84 o                         
  12   6   2      17104.78      18777.63       718.24 o                         
  14   6   2       3981.50       4515.35       472.36 o                         
  16   6   2      31293.25      30558.41       638.51 o                         
  18   6   2      20769.15      22314.75       645.41 o                         
  20   6   2      13445.82      13231.73       625.58 o                         
  22   6   2       8614.71       7721.90       460.93 o                         
  24   6   2       2678.89       2294.21       317.50 o                         
  26   6   2       6566.95       7008.60       485.23 o                         
  28   6   2        239.73        193.56       282.87 o                         
 -31   7   2       1036.48        858.86       582.15 o                         
 -29   7   2        916.57        342.63       710.31 o                         
 -27   7   2       1318.79        962.30       374.38 o                         
 -25   7   2        896.87       1013.46       237.18 o                         
 -23   7   2         83.73        125.65       200.47 o                         
 -21   7   2       6354.83       6526.87       380.77 o                         
 -19   7   2       1119.68        850.97       226.17 o                         
 -17   7   2       3731.00       3655.15       387.31 o                         
 -15   7   2        289.50        167.80       252.28 o                         
 -13   7   2          4.29         20.56       115.46 o                         
 -11   7   2       3197.45       3211.20       208.30 o                         
  -9   7   2       4846.50       5552.69       254.77 o                         
  -7   7   2      36495.48      36457.20       608.63 o                         
  -5   7   2         14.94        -18.95        86.29 o                         
  -3   7   2        837.43        904.84       125.50 o                         
  -1   7   2       2861.31       3271.79       265.87 o                         
   1   7   2         98.17        136.33       131.75 o                         
   3   7   2       9231.05       9325.19       433.55 o                         
   5   7   2       4321.19       4345.22       313.91 o                         
   7   7   2       1891.65       1614.26       199.38 o                         
   9   7   2       8183.35       7025.83       352.84 o                         
  11   7   2       1325.43       1248.55       218.45 o                         
  13   7   2         86.30        100.04       202.00 o                         
  15   7   2       4229.02       5334.40       354.10 o                         
  17   7   2       3687.64       3439.70       269.31 o                         
  19   7   2       7262.50       6300.25       414.40 o                         
  21   7   2         68.02       -112.78       311.30 o                         
  23   7   2         15.28       -207.09       207.09 o                         
  25   7   2          4.96        184.87       248.76 o                         
  27   7   2        139.06       -115.85       523.53 o                         
 -28   8   2      10506.47      10027.63       739.30 o                         
 -26   8   2       1069.53        617.07       695.31 o                         
 -24   8   2       7673.89       7602.15       606.31 o                         
 -22   8   2       9795.51       9555.86       471.25 o                         
 -20   8   2       3398.85       3455.07       310.77 o                         
 -18   8   2      24315.01      24173.06       884.48 o                         
 -16   8   2         21.61         -8.52       368.11 o                         
 -14   8   2       8147.25       8104.57       347.14 o                         
 -12   8   2       1007.55       1168.86       170.61 o                         
 -10   8   2      16327.86      16627.25       477.14 o                         
  -8   8   2        138.70        183.85       134.43 o                         
  -6   8   2      17557.86      17108.66       470.37 o                         
  -4   8   2      18579.52      17778.62       480.01 o                         
  -2   8   2      10653.03      10094.96       430.54 o                         
   0   8   2       4774.23       5079.59       343.82 o                         
   2   8   2      21832.55      21202.75       533.77 o                         
   4   8   2      16215.51      17719.16       599.30 o                         
   6   8   2       4079.85       4607.66       360.16 o                         
   8   8   2      17962.10      18223.24       535.51 o                         
  10   8   2       1150.24       1212.44       209.28 o                         
  12   8   2      25712.91      25796.77       669.69 o                         
  14   8   2       1748.17       1693.90       253.85 o                         
  16   8   2      17429.91      17019.19       688.74 o                         
  18   8   2       5050.14       5528.29       407.75 o                         
  20   8   2       1033.26       1218.13       274.79 o                         
  22   8   2       2922.15       3287.32       365.56 o                         
  24   8   2       3456.53       3232.26       394.54 o                         
 -27   9   2          6.66       -262.47       329.15 o                         
 -25   9   2       1323.26       1675.07       482.63 o                         
 -23   9   2         77.08        -67.35       294.52 o                         
 -21   9   2       2105.40       1979.59       548.07 o                         
 -19   9   2         18.71       -202.76       202.76 o                         
 -17   9   2        360.92        356.52       222.10 o                         
 -15   9   2         13.76        -15.42       203.06 o                         
 -13   9   2        106.35        376.73       212.68 o                         
 -11   9   2       2680.60       2718.94       253.07 o                         
  -9   9   2        815.00        695.82       204.26 o                         
  -7   9   2        654.35        567.23       172.95 o                         
  -5   9   2       3586.49       3935.87       280.37 o                         
  -3   9   2       2058.56       2595.65       281.84 o                         
  -1   9   2        637.04        688.90       196.21 o                         
   1   9   2       1225.14       1276.67       460.81 o                         
   3   9   2          8.37        -43.31       151.01 o                         
   5   9   2       7057.11       6955.32       364.26 o                         
   7   9   2        158.04        202.40       335.39 o                         
   9   9   2        737.11       1055.26       250.37 o                         
  11   9   2          4.43        224.68       263.89 o                         
  13   9   2        965.23        834.27       225.05 o                         
  15   9   2        199.39       -139.92       195.77 o                         
  17   9   2        251.16        684.48       243.60 o                         
  19   9   2        852.19       1026.92       350.66 o                         
  21   9   2          6.80       -242.19       243.22 o                         
  23   9   2        126.05        -37.16       337.00 o                         
 -24  10   2       5962.23       5919.70       842.55 o                         
 -22  10   2       1347.03       1603.31       586.24 o                         
 -20  10   2        300.72        -43.63       441.73 o                         
 -18  10   2      22385.90      22907.13      1317.00 o                         
 -16  10   2        999.85        831.65       477.18 o                         
 -14  10   2      16751.61      17128.57       776.95 o                         
 -12  10   2       8518.38       8360.16       417.13 o                         
 -10  10   2      18937.56      17926.82       548.52 o                         
  -8  10   2       2230.10       2116.27       245.76 o                         
  -6  10   2       3291.92       3288.90       340.74 o                         
  -4  10   2      13505.73      13438.75       550.66 o                         
  -2  10   2       7958.80       8102.73       556.25 o                         
   0  10   2       5724.09       5791.59       418.51 o                         
   2  10   2      17531.57      18205.72       654.10 o                         
   4  10   2       8282.65       8519.37       408.63 o                         
   6  10   2       1297.13        889.57       244.71 o                         
   8  10   2       4557.80       4761.14       348.41 o                         
  10  10   2        951.73       1381.67       381.74 o                         
  12  10   2      20580.46      21270.05       776.47 o                         
  14  10   2        412.82        315.23       263.55 o                         
  16  10   2      16441.80      17037.33       992.77 o                         
  18  10   2       2078.91       2565.69       359.26 o                         
  20  10   2       1051.34       1447.62       807.11 o                         
 -21  11   2        494.21       1186.12       564.43 o                         
 -19  11   2          2.29        337.01       348.92 o                         
 -17  11   2       1978.27       2142.31       433.86 o                         
 -15  11   2       2585.46       2311.90       423.05 o                         
 -13  11   2       4058.30       3702.99       463.34 o                         
 -11  11   2        154.71        147.75       283.99 o                         
  -9  11   2        304.28        285.12       451.27 o                         
  -7  11   2       1334.56       1573.62       311.71 o                         
  -5  11   2          1.81        246.80       209.22 o                         
  -3  11   2       8972.82       9063.12       545.34 o                         
  -1  11   2        408.51        522.07       237.20 o                         
   1  11   2       2777.93       3222.97       358.72 o                         
   3  11   2        214.59         91.87       225.36 o                         
   5  11   2        151.42        419.15       245.98 o                         
   7  11   2          9.32         97.41       192.75 o                         
   9  11   2       1708.91       1273.01       252.64 o                         
  11  11   2       2688.81       3184.93       348.60 o                         
  13  11   2        892.77        790.75       463.54 o                         
  15  11   2         13.75        171.78       458.09 o                         
  17  11   2       4963.79       4668.14       717.13 o                         
 -16  12   2        116.23        633.28       523.53 o                         
 -14  12   2       7943.23       6877.67       620.76 o                         
 -12  12   2        162.76        255.13       324.46 o                         
 -10  12   2      10754.90      12254.13       746.90 o                         
  -8  12   2        957.48       1107.05       485.36 o                         
  -6  12   2       4813.44       5199.84       684.41 o                         
  -4  12   2       3297.60       3184.80       567.16 o                         
  -2  12   2       1731.46       1164.31       439.00 o                         
   0  12   2       5829.20       6846.52       591.15 o                         
   2  12   2       5264.79       6348.26       488.70 o                         
   4  12   2      16453.71      16499.80       704.47 o                         
   6  12   2        849.26       1311.55       449.91 o                         
   8  12   2       8314.63       8930.46      1372.90 o                         
  10  12   2        105.96          9.57       303.67 o                         
  12  12   2       8812.40       9255.04       680.84 o                         
 -11  13   2       1017.28       1338.82       572.61 o                         
  -9  13   2         92.61       -119.98       411.73 o                         
  -7  13   2        180.15        760.75       458.09 o                         
  -5  13   2        101.01       -259.04       389.92 o                         
  -3  13   2       9745.79      12619.23      1251.56 o                         
 -35   1   3        369.90        285.66       233.82 o                         
 -33   1   3       1800.51       1677.94       256.30 o                         
 -31   1   3       5867.23       5656.20       409.92 o                         
 -29   1   3      13300.31      13948.41       546.63 o                         
 -27   1   3      32464.00      32609.05       786.50 o                         
 -25   1   3      13966.76      13306.00       474.86 o                         
 -23   1   3       3642.79       3045.45       256.50 o                         
 -21   1   3       7124.11       7409.87       337.48 o                         
 -19   1   3          0.14        -32.66        96.60 o                         
 -17   1   3     100185.57     103308.50      1203.14 o                         
 -15   1   3       8984.82      10198.79       348.83 o                         
 -13   1   3     101972.73     100862.70      1175.88 o                         
 -11   1   3      21826.94      19962.79       294.04 o                         
  -9   1   3      16324.68      16507.55       223.01 o                         
  -7   1   3      10515.23       9822.02       140.45 o                         
  -5   1   3      29555.97      17492.93       379.77 o                         
  -3   1   3      82729.95      89387.66      3939.98 o                         
  -1   1   3        247.26       1326.85        47.50 o                         
   1   1   3      79495.73      83728.70       917.20 o                         
   3   1   3      33671.52      36899.66       531.98 o                         
   5   1   3      16721.87      14537.07       268.33 o                         
   7   1   3        122.47        136.97        87.13 o                         
   9   1   3      70829.62      74431.28       917.47 o                         
  11   1   3      40676.10      37127.45       884.93 o                         
  13   1   3      33162.07      33849.34       856.95 o                         
  15   1   3       2982.74       2803.38       534.44 o                         
  17   1   3       9599.44      10211.72       508.62 o                         
  19   1   3      21543.95      23012.79       774.11 o                         
  21   1   3        187.54        275.68       228.23 o                         
  23   1   3      29358.66      28419.72       781.58 o                         
  25   1   3        486.70          9.77       215.46 o                         
  27   1   3       5844.21       5821.90       526.28 o                         
  29   1   3        292.67        683.10       369.24 o                         
  31   1   3       4989.73       4309.17       452.23 o                         
 -36   2   3       1403.04       1447.44       402.86 o                         
 -34   2   3          1.33        402.75       254.74 o                         
 -32   2   3        474.49        694.22       244.78 o                         
 -30   2   3       1578.74       1776.02       265.15 o                         
 -28   2   3        149.98        105.11       187.69 o                         
 -26   2   3       8759.45       8518.88       415.35 o                         
 -24   2   3        876.72       1174.04       220.17 o                         
 -22   2   3       3067.86       3107.85       248.95 o                         
 -20   2   3        522.75        418.65       138.79 o                         
 -18   2   3      14865.89      14316.05       434.50 o                         
 -16   2   3         57.10        107.47        91.42 o                         
 -14   2   3       2914.53       2783.73       137.08 o                         
 -12   2   3      47194.92      51149.45       579.53 o                         
 -10   2   3      15547.52      15591.71       257.25 o                         
  -8   2   3         15.11         43.51        47.68 o                         
  -6   2   3       3050.06       5576.75       133.95 o                         
  -4   2   3      47171.20      60191.59       611.71 o                         
  -2   2   3       7363.66       9651.14       134.12 o                         
   0   2   3      76944.20      77016.12       711.80 o                         
   2   2   3        235.68         51.10        61.68 o                         
   4   2   3       6822.94       6590.83       175.79 o                         
   6   2   3      13307.31      11976.93       250.31 o                         
   8   2   3       3872.86       5268.58       209.13 o                         
  10   2   3        330.00        368.80       114.91 o                         
  12   2   3       1968.65       1725.71       183.43 o                         
  14   2   3         52.19         69.71       146.52 o                         
  16   2   3        462.39        350.08       158.27 o                         
  18   2   3       2916.09       3417.02       295.60 o                         
  20   2   3       5051.12       4291.30       363.25 o                         
  22   2   3       1377.61       1663.07       261.92 o                         
  24   2   3       1111.90       1434.39       274.92 o                         
  26   2   3       1550.68       1803.41       489.98 o                         
  28   2   3        158.01        349.01       272.63 o                         
  30   2   3       2144.49       1867.56       351.50 o                         
 -35   3   3      10944.49       9714.75       569.10 o                         
 -33   3   3       2811.70       2977.20       343.95 o                         
 -31   3   3      14759.45      15431.59       601.84 o                         
 -29   3   3       7134.30       6716.02       414.78 o                         
 -27   3   3       3521.45       3221.17       305.14 o                         
 -25   3   3      47304.39      49138.94      1036.86 o                         
 -23   3   3         39.72         73.01       141.20 o                         
 -21   3   3      64047.08      61672.25      1095.01 o                         
 -19   3   3       5112.33       5601.82       287.48 o                         
 -17   3   3      60605.92      61398.00       890.79 o                         
 -15   3   3       7799.31       7722.54       232.48 o                         
 -13   3   3      40842.85      41453.19       580.62 o                         
 -11   3   3      52487.22      50387.29       649.60 o                         
  -9   3   3      45890.05      43700.00       556.14 o                         
  -7   3   3      33157.50      35399.09       437.73 o                         
  -5   3   3        215.81        359.01        53.19 o                         
  -3   3   3      77740.02      80205.01       755.81 o                         
  -1   3   3       2299.47       2105.69       112.79 o                         
   1   3   3      49085.95      45450.84       471.38 o                         
   3   3   3       7433.69       7132.16       163.49 o                         
   5   3   3      55006.95      56235.15       636.93 o                         
   7   3   3        207.14         61.77       119.06 o                         
   9   3   3      62618.67      61994.40       814.72 o                         
  11   3   3       3608.10       3819.67       256.08 o                         
  13   3   3       2986.96       2600.20       225.75 o                         
  15   3   3      11319.11      11266.17       407.61 o                         
  17   3   3       6867.38       7074.83       383.70 o                         
  19   3   3      25809.86      27138.40       708.54 o                         
  21   3   3       7358.42       7307.31       437.16 o                         
  23   3   3      11898.83      11814.25       565.60 o                         
  25   3   3        425.24        364.99       245.60 o                         
  27   3   3       7959.19       7952.97       563.84 o                         
  29   3   3       2195.88       3147.12       383.12 o                         
 -34   4   3        403.43        101.78       252.01 o                         
 -32   4   3       2757.91       3040.02       473.08 o                         
 -30   4   3       2387.59       2467.13       422.76 o                         
 -28   4   3        233.90        234.28       217.92 o                         
 -26   4   3       1875.51       1883.56       250.04 o                         
 -24   4   3       3617.29       3523.23       281.95 o                         
 -22   4   3        786.79        497.72       162.24 o                         
 -20   4   3        148.80        102.49       132.91 o                         
 -18   4   3      10949.12      12219.70       371.55 o                         
 -16   4   3       9106.33       9489.68       272.90 o                         
 -14   4   3       1310.68       1360.41       126.90 o                         
 -12   4   3      10588.66       9541.12       332.83 o                         
 -10   4   3      10131.51       9939.66       200.55 o                         
  -8   4   3      24789.24      25300.75       497.08 o                         
  -6   4   3       2209.26       2848.76       110.56 o                         
  -4   4   3      20953.25      22795.61       302.96 o                         
  -2   4   3        958.66        923.97        68.15 o                         
   0   4   3      11735.48      10444.01       181.37 o                         
   2   4   3       3211.73       3493.60       118.66 o                         
   4   4   3       3023.18       2800.40       126.03 o                         
   6   4   3       2879.07       3880.80       165.21 o                         
   8   4   3       2503.19       2038.15       191.25 o                         
  10   4   3        977.43        976.31       164.00 o                         
  12   4   3       5197.46       5517.73       287.30 o                         
  14   4   3        804.11        870.00       156.18 o                         
  16   4   3      11110.03      10883.92       717.51 o                         
  18   4   3        870.72        811.54       213.69 o                         
  20   4   3       1305.06       1734.01       254.37 o                         
  22   4   3       2304.46       2098.70       367.42 o                         
  24   4   3       2697.96       2901.59       351.47 o                         
  26   4   3        753.43        946.06       269.46 o                         
  28   4   3         88.17        204.54       270.92 o                         
 -33   5   3       1162.97       1328.76       447.18 o                         
 -31   5   3       7563.62       7185.21       467.32 o                         
 -29   5   3       3169.11       2909.17       308.99 o                         
 -27   5   3       1578.79       1609.98       249.76 o                         
 -25   5   3      24540.25      25000.59       747.94 o                         
 -23   5   3       2112.56       1976.56       248.01 o                         
 -21   5   3      24977.46      25723.53       627.93 o                         
 -19   5   3       2762.09       2819.18       229.59 o                         
 -17   5   3      14647.78      14952.53       358.79 o                         
 -15   5   3          3.92         32.42        92.35 o                         
 -13   5   3       8620.21       7910.40       241.81 o                         
 -11   5   3      12317.58      12233.01       307.20 o                         
  -9   5   3      11064.39      10281.16       312.69 o                         
  -7   5   3      19524.87      16518.36       381.20 o                         
  -5   5   3      85076.83      83642.47       825.41 o                         
  -3   5   3      19996.52      19253.29       290.39 o                         
  -1   5   3       1346.42       1464.62        90.27 o                         
   1   5   3      58857.19      57018.11       652.03 o                         
   3   5   3       1667.87       1628.98       122.72 o                         
   5   5   3     139346.88     143354.97      1623.14 o                         
   7   5   3          6.44         80.44        95.10 o                         
   9   5   3      27457.20      29609.27       639.70 o                         
  11   5   3       7218.17       8005.89       365.12 o                         
  13   5   3       7227.33       7647.74       315.31 o                         
  15   5   3      32241.38      31767.79       639.47 o                         
  17   5   3      30357.89      29413.84       981.57 o                         
  19   5   3      19602.71      19469.67       613.98 o                         
  21   5   3       6730.79       6697.31       425.34 o                         
  23   5   3       4708.60       4711.32       404.36 o                         
  25   5   3         77.00        -90.75       225.09 o                         
  27   5   3       7716.02       9188.59       562.88 o                         
 -32   6   3       1113.36       1627.46       431.92 o                         
 -30   6   3        749.90       1014.93       381.12 o                         
 -28   6   3       1444.74       1827.71       273.24 o                         
 -26   6   3        109.72        214.08       239.41 o                         
 -24   6   3       2606.35       2753.07       280.54 o                         
 -22   6   3       2130.01       2061.55       258.33 o                         
 -20   6   3       4875.12       5036.77       311.35 o                         
 -18   6   3        844.33        762.43       138.90 o                         
 -16   6   3        463.70        472.33       146.39 o                         
 -14   6   3       4759.37       4082.71       200.15 o                         
 -12   6   3         18.68         28.78       109.61 o                         
 -10   6   3       7465.72       6941.14       434.85 o                         
  -8   6   3        432.82        412.48       113.92 o                         
  -6   6   3        340.91        224.30        76.34 o                         
  -4   6   3       2451.03       3020.80       142.36 o                         
  -2   6   3        292.34        198.73        75.40 o                         
   0   6   3        502.83        357.25        85.26 o                         
   2   6   3      29459.12      30822.50       609.18 o                         
   4   6   3      27439.20      27081.66       493.78 o                         
   6   6   3       2386.16       2790.27       184.06 o                         
   8   6   3          6.06        -92.71       183.81 o                         
  10   6   3       3632.67       4152.28       279.18 o                         
  12   6   3       1917.80       2298.85       246.21 o                         
  14   6   3         91.73        -13.42       141.46 o                         
  16   6   3       3042.11       3134.45       262.93 o                         
  18   6   3       1546.87       1473.62       306.28 o                         
  20   6   3        395.50        366.51       217.45 o                         
  22   6   3        343.37        120.04       222.98 o                         
  24   6   3       2454.15       2498.59       346.42 o                         
  26   6   3       1206.76        901.05       292.75 o                         
 -31   7   3      11052.32      12127.55      1216.11 o                         
 -29   7   3       3205.06       4087.36       535.60 o                         
 -27   7   3       3634.80       3627.71       475.66 o                         
 -25   7   3       5987.05       5652.57       377.41 o                         
 -23   7   3       3636.13       4106.96       437.80 o                         
 -21   7   3      27019.70      23854.09       636.96 o                         
 -19   7   3         86.08        -45.90       151.72 o                         
 -17   7   3      14245.43      14231.04       462.02 o                         
 -15   7   3        653.70        831.13       142.23 o                         
 -13   7   3      22091.87      20919.74       474.58 o                         
 -11   7   3       5846.01       5458.00       241.44 o                         
  -9   7   3      47576.73      45546.51       710.56 o                         
  -7   7   3      47710.45      49183.14       748.60 o                         
  -5   7   3       1911.43       1541.12       138.17 o                         
  -3   7   3      22491.42      23056.85       675.36 o                         
  -1   7   3         68.56         96.31       140.00 o                         
   1   7   3      41008.46      43230.45       993.18 o                         
   3   7   3      16568.81      18615.40       554.67 o                         
   5   7   3      19761.53      19066.04       505.91 o                         
   7   7   3      14298.00      12310.93       873.38 o                         
   9   7   3      12511.85      12522.65       527.92 o                         
  11   7   3       1613.68       1460.40       218.90 o                         
  13   7   3      14233.55      14658.79       504.17 o                         
  15   7   3       6090.40       5603.09       316.99 o                         
  17   7   3         34.55         98.61       167.05 o                         
  19   7   3       3855.32       4050.08       502.16 o                         
  21   7   3        376.29        534.75       243.80 o                         
  23   7   3       7933.34       7231.00       719.23 o                         
  25   7   3        380.24         98.97       272.31 o                         
 -30   8   3         84.38        440.41       364.27 o                         
 -28   8   3        350.06        199.86       363.66 o                         
 -26   8   3       3367.32       3109.09       535.80 o                         
 -24   8   3       1741.52       1457.81       362.23 o                         
 -22   8   3       1415.60       1336.28       234.83 o                         
 -20   8   3       3077.32       2869.55       322.83 o                         
 -18   8   3        122.15        -62.71       319.03 o                         
 -16   8   3          5.26         90.16       168.66 o                         
 -14   8   3         61.68         37.97       141.44 o                         
 -12   8   3        632.98        541.90       127.59 o                         
 -10   8   3       8837.07       9510.19       298.55 o                         
  -8   8   3       3024.17       3106.01       235.29 o                         
  -6   8   3      11361.45      10696.59       580.92 o                         
  -4   8   3       1492.67       1365.94       225.55 o                         
  -2   8   3        913.60        938.18       194.34 o                         
   0   8   3       3759.24       4002.12       319.82 o                         
   2   8   3        652.26        480.21       149.96 o                         
   4   8   3       4444.15       3918.14       614.87 o                         
   6   8   3        785.38        794.61       184.66 o                         
   8   8   3        656.65        537.05       179.07 o                         
  10   8   3       1966.30       1573.35       267.37 o                         
  12   8   3       1286.51       1010.09       210.33 o                         
  14   8   3       4707.71       4554.86       346.13 o                         
  16   8   3       2181.15       2354.46       541.94 o                         
  18   8   3       1692.50       1452.42       273.19 o                         
  20   8   3        825.26        977.56       261.14 o                         
  22   8   3        557.28        445.82       263.60 o                         
  24   8   3          5.05        281.82       276.29 o                         
 -27   9   3       4314.02       3340.23       719.85 o                         
 -25   9   3       2916.18       2260.45       629.87 o                         
 -23   9   3       7709.44       7667.52       867.10 o                         
 -21   9   3      10268.64       9112.68       886.18 o                         
 -19   9   3       3053.41       3203.89       594.42 o                         
 -17   9   3      20710.69      20129.74       679.67 o                         
 -15   9   3        868.48       1127.63       256.31 o                         
 -13   9   3      29172.82      29269.64      1057.49 o                         
 -11   9   3        720.52        835.12       187.35 o                         
  -9   9   3       2333.55       2174.73       224.91 o                         
  -7   9   3      12666.20      12857.31       429.75 o                         
  -5   9   3         80.35         51.13       143.44 o                         
  -3   9   3       9379.07       9468.82       441.54 o                         
  -1   9   3       9251.16       7976.11       427.06 o                         
   1   9   3      10209.84       8940.34       539.89 o                         
   3   9   3       5679.74       5550.73       324.50 o                         
   5   9   3       8196.75       8466.35       496.73 o                         
   7   9   3       2620.91       2605.51       326.81 o                         
   9   9   3       4830.79       5077.94       343.03 o                         
  11   9   3       3041.34       2956.39       294.66 o                         
  13   9   3      30322.90      29611.30       912.18 o                         
  15   9   3       7327.05       7431.58       450.67 o                         
  17   9   3       3872.13       3983.39       312.51 o                         
  19   9   3       5705.47       5808.92       431.92 o                         
  21   9   3        262.43        160.20       258.59 o                         
 -24  10   3        184.72        586.24       498.99 o                         
 -22  10   3         83.65        531.71       504.44 o                         
 -20  10   3        611.60       -327.21       414.46 o                         
 -18  10   3        815.77       1120.68       488.08 o                         
 -16  10   3       2560.12       2637.96       415.61 o                         
 -14  10   3      10594.39       9770.89      1400.17 o                         
 -12  10   3         56.22        112.31       182.37 o                         
 -10  10   3       2638.81       3140.76       268.10 o                         
  -8  10   3         63.88        132.01       163.21 o                         
  -6  10   3        985.38        813.36       215.50 o                         
  -4  10   3        319.58        556.48       199.69 o                         
  -2  10   3       1480.75       2044.09       282.79 o                         
   0  10   3         35.41         -6.59       183.18 o                         
   2  10   3         35.07        135.09       206.07 o                         
   4  10   3         55.78         39.04       256.00 o                         
   6  10   3          8.70         23.79       174.08 o                         
   8  10   3       2529.80       2659.04       346.05 o                         
  10  10   3       1310.45        820.81       291.12 o                         
  12  10   3        293.09        562.45       273.60 o                         
  14  10   3        229.35       -188.88       206.09 o                         
  16  10   3         62.22         32.95       232.17 o                         
  18  10   3          4.83       -154.51       259.75 o                         
 -21  11   3      12942.70      13357.80       849.75 o                         
 -19  11   3       2148.28       1749.66       430.92 o                         
 -17  11   3       9008.66       8709.36       663.62 o                         
 -15  11   3         33.23        -13.21       296.84 o                         
 -13  11   3       7737.16       8931.95       639.56 o                         
 -11  11   3          8.86        256.93       292.90 o                         
  -9  11   3       7400.10       7147.52       560.27 o                         
  -7  11   3      23088.94      21273.83      1158.85 o                         
  -5  11   3         12.94         25.36       205.44 o                         
  -3  11   3      14941.86      13992.93       587.03 o                         
  -1  11   3       6222.69       6331.26       640.78 o                         
   1  11   3      25344.29      23613.68      1092.05 o                         
   3  11   3        409.06        145.78       226.31 o                         
   5  11   3       7307.20       7005.58       508.97 o                         
   7  11   3       5330.82       5726.16       782.17 o                         
   9  11   3       8031.37       8558.57       477.61 o                         
  11  11   3       2622.16       2597.32       380.30 o                         
  13  11   3      17870.90      16752.93      1098.87 o                         
  15  11   3       5935.77       6854.96       807.11 o                         
 -18  12   3       1239.67        705.17       394.26 o                         
 -16  12   3       1092.93       1116.34       396.50 o                         
 -14  12   3        899.43       1871.01       423.18 o                         
 -12  12   3        659.99        624.95       359.55 o                         
 -10  12   3        163.86        143.51       419.91 o                         
  -8  12   3        286.58        689.86       430.82 o                         
  -6  12   3       3609.89       4357.29       651.68 o                         
  -4  12   3        579.65        839.83       417.19 o                         
  -2  12   3       9344.12      10069.76       880.73 o                         
   0  12   3       2249.48       2175.92       512.62 o                         
   2  12   3       1272.74       1864.44       339.19 o                         
   4  12   3        239.27        290.56       267.92 o                         
   6  12   3       1679.21       1923.09       423.56 o                         
   8  12   3       4507.53       3628.40       434.06 o                         
  10  12   3          2.67       -359.93       359.93 o                         
  12  12   3       4599.83       4808.37      1171.12 o                         
 -11  13   3       8521.49       7599.35       899.82 o                         
  -9  13   3       2270.36       2838.51       624.42 o                         
  -7  13   3       5832.06       6137.83       788.02 o                         
  -5  13   3        641.12        493.54       460.81 o                         
  -3  13   3       3762.77       3340.23       616.24 o                         
 -36   0   4       2277.64       2384.77       444.17 o                         
 -34   0   4        128.73       -264.97       347.66 o                         
 -32   0   4      20659.27      19201.94       807.88 o                         
 -30   0   4      13291.47      14837.58       690.19 o                         
 -28   0   4      41695.72      40463.79      1492.88 o                         
 -26   0   4      11044.03      10324.28       752.57 o                         
 -24   0   4       1038.39        733.49       289.03 o                         
 -22   0   4        320.30        207.23       229.04 o                         
 -20   0   4       5019.57       4646.32       436.27 o                         
 -18   0   4      22499.66      25122.49       749.85 o                         
 -16   0   4      66007.93      63266.60      1206.96 o                         
 -14   0   4      16585.88      15320.54       408.75 o                         
 -12   0   4      23552.93      24193.16       572.41 o                         
 -10   0   4       2420.04       2831.94       153.22 o                         
  -8   0   4       2739.75        557.45        93.60 o                         
  -6   0   4     267116.69     191699.03      2533.52 o                         
  -4   0   4       6022.58      11666.96       185.69 o                         
  -2   0   4     128597.12     106128.05      2109.59 o                         
   0   0   4       5069.86       3899.20       278.12 o                         
   2   0   4      55358.17      53049.02      1684.04 o                         
   4   0   4        812.63        467.97        99.05 o                         
   6   0   4      11592.65      10642.75       316.47 o                         
   8   0   4      63525.53      60731.82      1011.12 o                         
  10   0   4       7587.38       7274.87       520.80 o                         
  12   0   4      58380.48      58801.60      1815.99 o                         
  14   0   4      22622.76      20474.90       940.72 o                         
  16   0   4       4266.92       4790.84       550.80 o                         
  18   0   4        487.97        381.74       308.12 o                         
  20   0   4      13209.10      12450.18       848.01 o                         
  22   0   4      10600.05      11277.69       959.80 o                         
  24   0   4      22804.08      20022.27      1161.58 o                         
  26   0   4       2206.38       1597.85       545.34 o                         
  28   0   4       9924.73       9848.89       981.62 o                         
  30   0   4       3808.50       3132.27       533.07 o                         
 -37   1   4        798.28        956.67       264.11 o                         
 -35   1   4        724.56        706.82       235.62 o                         
 -33   1   4       1707.24       1349.98       244.49 o                         
 -31   1   4        947.59        713.92       217.84 o                         
 -29   1   4        485.70        704.21       207.58 o                         
 -27   1   4          1.39         46.45       158.35 o                         
 -25   1   4        635.01        766.88       244.71 o                         
 -23   1   4       2684.10       3109.78       488.76 o                         
 -21   1   4          1.44        -65.85       118.39 o                         
 -19   1   4       2604.58       2439.61       163.29 o                         
 -17   1   4        563.90        624.76        95.15 o                         
 -15   1   4      11479.65      12664.81       245.57 o                         
 -13   1   4      13761.91      14556.74       249.00 o                         
 -11   1   4      34194.58      36651.90       416.96 o                         
  -9   1   4      20312.83      20945.33       254.85 o                         
  -7   1   4        106.04        248.24        73.94 o                         
  -5   1   4       1009.77       2337.30       103.18 o                         
  -3   1   4       6185.66       5259.70        89.71 o                         
  -1   1   4       9953.67      10868.20       172.75 o                         
   1   1   4       3549.93       3210.14       124.84 o                         
   3   1   4      31399.42      32093.47       445.81 o                         
   5   1   4        122.02         72.26        75.11 o                         
   7   1   4       4105.98       4667.14       241.70 o                         
   9   1   4         27.23        249.49       157.79 o                         
  11   1   4       2124.29       2340.39       257.39 o                         
  13   1   4       1918.68       1767.87       254.48 o                         
  15   1   4        106.76         44.35       193.60 o                         
  17   1   4       1390.83       1215.61       259.06 o                         
  19   1   4        377.26        390.03       232.04 o                         
  21   1   4        261.31        242.96       230.25 o                         
  23   1   4       1179.17        782.90       380.55 o                         
  25   1   4       1851.78       2277.08       346.48 o                         
  27   1   4        220.45       -149.05       238.70 o                         
  29   1   4        727.95        198.08       516.50 o                         
 -36   2   4       5823.35       6846.51      1147.14 o                         
 -34   2   4       2564.79       2619.33       342.95 o                         
 -32   2   4       2381.33       2589.40       339.75 o                         
 -30   2   4       3908.25       3237.56       309.82 o                         
 -28   2   4      35811.65      35870.18       830.98 o                         
 -26   2   4        376.18        289.16       209.49 o                         
 -24   2   4      27794.57      28067.02       809.37 o                         
 -22   2   4       1222.55       1301.07       178.97 o                         
 -20   2   4      40031.20      42422.35       679.10 o                         
 -18   2   4      14781.50      15256.72       296.79 o                         
 -16   2   4      92375.84      89086.42       945.81 o                         
 -14   2   4      86077.88      89874.30      1041.09 o                         
 -12   2   4      11572.05      11656.73       223.07 o                         
 -10   2   4      13080.89      15811.27       253.27 o                         
  -8   2   4       2023.68       1904.57        95.07 o                         
  -6   2   4     254777.27     259493.38      2653.67 o                         
  -4   2   4        641.87        626.56        66.35 o                         
  -2   2   4     196117.12     196620.72      1605.75 o                         
   0   2   4      13302.52      11417.60       201.22 o                         
   2   2   4      51095.51      52835.13       640.48 o                         
   4   2   4       2355.46       2857.18       136.94 o                         
   6   2   4      88480.42      91396.45      1071.82 o                         
   8   2   4      26300.40      25477.02       435.05 o                         
  10   2   4         15.69        154.26       113.53 o                         
  12   2   4      18330.78      16718.64       557.59 o                         
  14   2   4        312.50        397.23       160.25 o                         
  16   2   4      34942.08      33981.07       772.73 o                         
  18   2   4        217.09        361.13       192.76 o                         
  20   2   4      31765.07      31804.53       799.82 o                         
  22   2   4      12843.18      12616.37      1165.88 o                         
  24   2   4       2631.84       2846.13       335.55 o                         
  26   2   4       1477.12       1265.30       301.68 o                         
  28   2   4       7956.63       8354.54       552.93 o                         
 -37   3   4        807.81        524.32       352.44 o                         
 -35   3   4          4.37        244.95       239.77 o                         
 -33   3   4       4876.05       5113.44       402.87 o                         
 -31   3   4       4993.78       4754.80       366.28 o                         
 -29   3   4         42.60        -15.05       178.97 o                         
 -27   3   4       1581.95       1463.83       226.82 o                         
 -25   3   4      19691.08      20159.00       564.31 o                         
 -23   3   4       1073.22       1039.09       179.61 o                         
 -21   3   4       6486.42       7190.39       316.28 o                         
 -19   3   4      13486.30      13889.43       338.06 o                         
 -17   3   4      12060.05      11992.53       291.12 o                         
 -15   3   4       2155.64       2542.87       182.22 o                         
 -13   3   4      12605.46      13728.82       237.86 o                         
 -11   3   4       7475.22       6771.83       151.53 o                         
  -9   3   4       4208.75       4031.00       160.97 o                         
  -7   3   4      40917.75      43043.79       537.39 o                         
  -5   3   4      63737.47      63075.53       606.79 o                         
  -3   3   4      14287.66      16442.63       219.50 o                         
  -1   3   4      52636.77      57992.91       571.46 o                         
   1   3   4       1734.16       1801.68        93.79 o                         
   3   3   4       1911.98       2758.73       236.06 o                         
   5   3   4        201.76        118.08        87.65 o                         
   7   3   4      35869.90      38837.72      1041.77 o                         
   9   3   4       7825.85       7952.81       306.20 o                         
  11   3   4       8782.44       8914.23       298.78 o                         
  13   3   4      17580.02      15592.23       546.08 o                         
  15   3   4        316.25        391.81       170.23 o                         
  17   3   4       7729.26       8350.95       424.77 o                         
  19   3   4         30.01        132.91       277.81 o                         
  21   3   4        610.09        507.07       399.78 o                         
  23   3   4       1234.07       1316.76       332.21 o                         
  25   3   4        637.47        753.32       331.81 o                         
  27   3   4        711.68        257.72       276.05 o                         
  29   3   4        202.44        387.93       293.46 o                         
 -36   4   4       4606.50       4083.69      1014.34 o                         
 -34   4   4       5535.72       5975.28       466.85 o                         
 -32   4   4       9028.40       9395.81       685.22 o                         
 -30   4   4       5764.71       6224.15       413.17 o                         
 -28   4   4       9574.90       9427.18       466.38 o                         
 -26   4   4          1.12         43.73       166.43 o                         
 -24   4   4      25418.73      26353.84       650.89 o                         
 -22   4   4       6679.37       6694.14       362.49 o                         
 -20   4   4      42582.73      42255.93       697.78 o                         
 -18   4   4        834.71       1019.67       125.75 o                         
 -16   4   4      28508.40      28948.19       494.32 o                         
 -14   4   4      40734.98      39180.68       591.33 o                         
 -12   4   4      16721.14      16116.98       374.40 o                         
 -10   4   4     154091.36     156520.31      1682.20 o                         
  -8   4   4      43206.89      42422.14       500.78 o                         
  -6   4   4     140705.92     150342.12      1471.49 o                         
  -4   4   4        193.08        226.04        56.20 o                         
  -2   4   4      75266.79      75438.62       692.85 o                         
   0   4   4      21151.00      21385.19       281.78 o                         
   2   4   4      40696.34      41224.44       464.43 o                         
   4   4   4      14718.70      15644.21       271.65 o                         
   6   4   4      18100.45      16636.87       369.03 o                         
   8   4   4      21372.09      19055.54       475.95 o                         
  10   4   4      20067.92      21918.96       546.91 o                         
  12   4   4      13688.26      13191.55       378.34 o                         
  14   4   4       2732.34       2202.44       235.84 o                         
  16   4   4      10690.76       9839.01       594.89 o                         
  18   4   4        171.88        261.93       199.94 o                         
  20   4   4      14002.75      15948.07       579.08 o                         
  22   4   4        135.48        122.94       210.85 o                         
  24   4   4       7227.05       7166.76       468.02 o                         
  26   4   4       3190.13       2447.17       343.19 o                         
  28   4   4       5585.24       6049.16       494.58 o                         
 -35   5   4       2818.16       3625.74       538.90 o                         
 -33   5   4         12.42       -140.09       303.45 o                         
 -31   5   4        346.78         -1.04       328.81 o                         
 -29   5   4         12.26       -111.74       181.36 o                         
 -27   5   4        161.20        469.29       227.44 o                         
 -25   5   4        199.78        213.67       163.70 o                         
 -23   5   4       4837.08       4647.42       297.15 o                         
 -21   5   4       2012.55       2194.22       216.23 o                         
 -19   5   4       1205.07        998.14       147.98 o                         
 -17   5   4       3027.70       2983.19       175.92 o                         
 -15   5   4        558.78        673.89       104.93 o                         
 -13   5   4       6984.30       6501.28       295.64 o                         
 -11   5   4       1842.93       1981.58       127.99 o                         
  -9   5   4      10776.94      12354.92       260.96 o                         
  -7   5   4      22092.70      20334.67       321.45 o                         
  -5   5   4       1025.11       1143.59        85.29 o                         
  -3   5   4       2703.22       2768.67       136.58 o                         
  -1   5   4      16350.28      15552.07       290.46 o                         
   1   5   4      15197.23      14865.32       258.22 o                         
   3   5   4        234.90        294.29        85.91 o                         
   5   5   4        859.53       1010.61       149.56 o                         
   7   5   4          1.30         27.58        98.01 o                         
   9   5   4       1054.45       1164.53       175.41 o                         
  11   5   4       1233.13       1588.41       203.80 o                         
  13   5   4       6962.27       7470.50       424.47 o                         
  15   5   4       9892.76       9764.17       394.25 o                         
  17   5   4       1263.91       1547.18       255.75 o                         
  19   5   4       1287.01       1494.20       321.98 o                         
  21   5   4       2297.02       2008.57       301.34 o                         
  23   5   4        538.13        702.60       340.42 o                         
  25   5   4        226.61        -69.25       246.22 o                         
  27   5   4       2612.51       2658.02       377.03 o                         
 -34   6   4       4974.71       4318.75      1168.40 o                         
 -32   6   4       3430.33       4015.54       534.83 o                         
 -30   6   4       1181.48       1565.40       391.17 o                         
 -28   6   4       3631.19       3440.64       314.27 o                         
 -26   6   4         28.03        -55.19       172.35 o                         
 -24   6   4      22447.86      22192.82       921.64 o                         
 -22   6   4         18.04        -45.73       146.12 o                         
 -20   6   4      24265.61      23895.93       499.48 o                         
 -18   6   4        180.20        323.12       112.75 o                         
 -16   6   4       3822.51       4021.20       304.16 o                         
 -14   6   4      13694.04      13023.85       493.19 o                         
 -12   6   4       2548.96       2313.26       153.84 o                         
 -10   6   4      53782.56      52312.50       755.21 o                         
  -8   6   4         20.64         22.37        64.07 o                         
  -6   6   4      17361.21      16167.59       423.37 o                         
  -4   6   4        277.84        323.11        97.75 o                         
  -2   6   4      34654.60      34430.30       641.42 o                         
   0   6   4      15354.55      15885.21       305.81 o                         
   2   6   4      77825.80      77400.36      1058.63 o                         
   4   6   4      18503.52      18198.46       395.14 o                         
   6   6   4      54676.98      53788.95      1051.22 o                         
   8   6   4      11503.84      11979.58       412.23 o                         
  10   6   4      11901.40      11043.96       470.27 o                         
  12   6   4      18857.38      19264.38       556.52 o                         
  14   6   4        389.12        405.97       161.79 o                         
  16   6   4      33268.12      31585.93       678.73 o                         
  18   6   4        301.01        269.72       208.56 o                         
  20   6   4      17814.49      17929.05       682.33 o                         
  22   6   4         53.78        195.24       241.29 o                         
  24   6   4       4321.95       4227.06       417.60 o                         
  26   6   4       3353.35       3427.43       402.13 o                         
 -31   7   4          1.06       -284.92       284.92 o                         
 -29   7   4         26.03        -85.19       353.11 o                         
 -27   7   4       1527.80       1715.00       388.20 o                         
 -25   7   4       1213.44       1059.66       224.88 o                         
 -23   7   4       6004.94       5878.11       348.50 o                         
 -21   7   4       8724.90       8585.50       611.42 o                         
 -19   7   4       4133.99       4614.11       265.22 o                         
 -17   7   4         10.67       -106.86       153.81 o                         
 -15   7   4         37.81         50.23       105.13 o                         
 -13   7   4       5613.35       5397.55       229.95 o                         
 -11   7   4       6934.20       7193.20       239.09 o                         
  -9   7   4      14636.10      13923.24       406.95 o                         
  -7   7   4          0.67        -79.54        79.54 o                         
  -5   7   4        395.14        203.61       159.65 o                         
  -3   7   4      13992.04      13554.97       323.91 o                         
  -1   7   4         13.47        -82.87        82.87 o                         
   1   7   4       1907.26       1740.37       152.52 o                         
   3   7   4         53.95        144.43       140.09 o                         
   5   7   4       2507.47       2427.20       222.92 o                         
   7   7   4       2291.18       2257.19       289.34 o                         
   9   7   4         83.43        -98.19       181.23 o                         
  11   7   4         59.88         66.56       170.87 o                         
  13   7   4       1143.65       1443.24       234.80 o                         
  15   7   4       7776.29       7547.07       372.36 o                         
  17   7   4       1440.13       1309.84       221.21 o                         
  19   7   4        679.07        553.69       241.64 o                         
  21   7   4        923.30        838.72       268.81 o                         
  23   7   4        217.67        225.18       280.48 o                         
  25   7   4        667.28        154.52       281.42 o                         
 -30   8   4       1594.42       1711.35       429.71 o                         
 -28   8   4       5827.31       5500.75       564.89 o                         
 -26   8   4       1806.59       1778.11       386.26 o                         
 -24   8   4      21495.25      21121.13      1257.02 o                         
 -22   8   4       2935.17       2987.46       340.31 o                         
 -20   8   4       7323.71       7579.11       763.48 o                         
 -18   8   4       5431.58       4662.68       616.24 o                         
 -16   8   4       5675.32       5913.28       744.39 o                         
 -14   8   4       3367.10       3985.71       184.24 o                         
 -12   8   4      21309.54      21058.47       443.55 o                         
 -10   8   4      15140.10      14552.51       353.68 o                         
  -8   8   4        373.01        141.92       103.20 o                         
  -6   8   4      24909.03      24507.91       572.74 o                         
  -4   8   4        994.15        909.10       458.09 o                         
  -2   8   4      34699.48      35948.14      1829.63 o                         
   0   8   4       2548.61       3054.66       290.19 o                         
   2   8   4      24641.24      24258.48       721.73 o                         
   4   8   4      36208.30      35833.98       769.56 o                         
   6   8   4       3220.58       3210.91       265.44 o                         
   8   8   4       6820.75       7154.22       472.54 o                         
  10   8   4       8166.29       8870.80       440.83 o                         
  12   8   4       6609.62       7402.70       418.55 o                         
  14   8   4         56.02        -79.03       184.75 o                         
  16   8   4       7695.17       8407.74       409.62 o                         
  18   8   4       1161.52        886.44       263.66 o                         
  20   8   4       2387.88       2052.21       546.05 o                         
  22   8   4         18.21        -35.25       367.57 o                         
 -29   9   4        514.36        774.39       575.34 o                         
 -27   9   4       1213.64        638.05       528.98 o                         
 -25   9   4       2632.92       2715.81       613.51 o                         
 -23   9   4        211.83       -256.31       387.19 o                         
 -21   9   4        528.07       1319.73       496.26 o                         
 -19   9   4          4.30        152.70       365.38 o                         
 -17   9   4        363.87        321.75       389.92 o                         
 -15   9   4         94.95         20.18       155.92 o                         
 -13   9   4        695.64        795.18       180.90 o                         
 -11   9   4        540.97        419.60       160.68 o                         
  -9   9   4       2223.67       2699.81       233.25 o                         
  -7   9   4        259.88        201.25       149.02 o                         
  -5   9   4       2892.04       2446.99       261.28 o                         
  -3   9   4        382.57        349.91       181.96 o                         
  -1   9   4        534.06        554.37       202.15 o                         
   1   9   4       2678.41       2691.89       299.28 o                         
   3   9   4         87.78        219.36       199.93 o                         
   5   9   4       1114.83       1073.36       254.95 o                         
   7   9   4         24.07         25.90       173.34 o                         
   9   9   4        166.72        -21.76       181.44 o                         
  11   9   4       2768.40       2875.46       424.47 o                         
  13   9   4        406.41        713.00       235.91 o                         
  15   9   4       3280.28       2799.32       329.88 o                         
  17   9   4        452.41        547.08       244.12 o                         
  19   9   4        267.22       -315.22       349.37 o                         
  21   9   4        540.48        599.71       296.31 o                         
 -26  10   4       3584.34       4599.97       779.84 o                         
 -24  10   4       9472.54       9096.32      1000.70 o                         
 -22  10   4        115.60       1232.47       569.88 o                         
 -20  10   4      10844.25      11168.62      1030.70 o                         
 -18  10   4      10179.54      10600.84       943.44 o                         
 -16  10   4       6059.59       5293.47       520.20 o                         
 -14  10   4       4120.06       3336.64       433.50 o                         
 -12  10   4      20971.69      21773.14      1327.91 o                         
 -10  10   4      18456.89      19210.56       549.31 o                         
  -8  10   4          7.62       -210.25       210.25 o                         
  -6  10   4      12428.99      12976.89       833.01 o                         
  -4  10   4        370.04        351.28       424.00 o                         
  -2  10   4      27660.07      28163.12       820.58 o                         
   0  10   4       1995.94       1948.11       411.73 o                         
   2  10   4      18217.39      17443.29       654.09 o                         
   4  10   4       2658.73       2208.58       255.24 o                         
   6  10   4        117.68        -53.13       354.47 o                         
   8  10   4       6515.64       5860.80       461.53 o                         
  10  10   4       3637.25       2887.70       373.05 o                         
  12  10   4      11448.66      11315.48       546.26 o                         
  14  10   4       1759.96       1320.41       282.13 o                         
  16  10   4       3903.88       4695.26       415.40 o                         
  18  10   4        661.43        288.88       415.22 o                         
 -23  11   4        238.72         67.17       368.77 o                         
 -21  11   4        429.89        750.42       400.07 o                         
 -19  11   4         84.88        -77.81       528.98 o                         
 -17  11   4       6094.40       4808.78       531.10 o                         
 -15  11   4        436.82        453.35       334.63 o                         
 -13  11   4        321.91        507.07       314.71 o                         
 -11  11   4         35.62       -212.55       270.03 o                         
  -9  11   4        329.82        294.85       567.16 o                         
  -7  11   4         43.10       -122.70       338.11 o                         
  -5  11   4       2870.07       3484.74       594.42 o                         
  -3  11   4       5363.51       6107.83       464.90 o                         
  -1  11   4        232.18        497.41       238.05 o                         
   1  11   4       2040.32       1906.90       309.06 o                         
   3  11   4        359.33        468.48       243.79 o                         
   5  11   4       1273.36       1559.53       251.57 o                         
   7  11   4        414.27        613.72       227.02 o                         
   9  11   4       5346.84       5871.42       848.01 o                         
  11  11   4        829.02       1072.75       326.69 o                         
  13  11   4        110.61        163.60       436.27 o                         
  15  11   4       2505.04       2050.49       648.96 o                         
 -18  12   4       1573.35       2486.44       475.66 o                         
 -16  12   4       6480.80       6861.49       629.50 o                         
 -14  12   4       3449.71       4596.46       536.00 o                         
 -12  12   4       3576.18       3697.47       478.12 o                         
 -10  12   4      15094.74      15108.73      1079.78 o                         
  -8  12   4        243.99        403.55       428.09 o                         
  -6  12   4      16612.07      16897.45      1101.59 o                         
  -4  12   4         21.39        684.41       417.19 o                         
  -2  12   4       8752.05       8878.18       867.10 o                         
   0  12   4         50.47        139.06       381.74 o                         
   2  12   4      10216.39      10975.03       951.62 o                         
   4  12   4       5116.85       5160.29       493.74 o                         
   6  12   4       3552.47       5174.58       484.84 o                         
   8  12   4       3863.20       4648.53       477.42 o                         
  10  12   4       5675.00       5663.86       749.85 o                         
 -11  13   4         17.33        111.80       452.63 o                         
  -9  13   4       1445.91       2107.75       588.97 o                         
  -7  13   4        736.28       1161.58       482.63 o                         
  -5  13   4       5446.86       6669.54       815.29 o                         
  -3  13   4       4114.10       4316.39       725.31 o                         
  -1  13   4       1828.22       1941.42       610.78 o                         
 -37   1   5        275.31         82.47       219.95 o                         
 -35   1   5       3571.45       4360.74       339.28 o                         
 -33   1   5         30.76        -91.46       181.86 o                         
 -31   1   5      28206.70      28976.83       671.46 o                         
 -29   1   5          6.92        -44.98       168.51 o                         
 -27   1   5       8500.44       8844.27       512.51 o                         
 -25   1   5        993.36        981.26       182.69 o                         
 -23   1   5        566.13        580.24       148.52 o                         
 -21   1   5       2608.86       2345.48       166.97 o                         
 -19   1   5      42194.72      42200.87       582.85 o                         
 -17   1   5      97137.20      94680.52      1088.20 o                         
 -15   1   5      18250.46      18705.64       300.47 o                         
 -13   1   5      36113.19      37162.07       432.32 o                         
 -11   1   5      45796.47      45403.58       490.55 o                         
  -9   1   5      42254.27      43994.39       574.10 o                         
  -7   1   5      48704.90      43511.31       464.35 o                         
  -5   1   5     244809.50     267788.16      2156.96 o                         
  -3   1   5     113757.15      95052.05      1166.49 o                         
  -1   1   5      47703.31      50592.34       552.39 o                         
   1   1   5       7849.22       7234.90       252.04 o                         
   3   1   5       3187.03       3653.95       172.93 o                         
   5   1   5      69427.31      70316.78       850.75 o                         
   7   1   5       2927.76       3400.99       241.44 o                         
   9   1   5      84092.30      82747.09      1643.67 o                         
  11   1   5         38.22        149.21       165.78 o                         
  13   1   5      18947.38      20016.96       667.08 o                         
  15   1   5         19.37         61.46       265.85 o                         
  17   1   5      25025.07      25090.29       827.04 o                         
  19   1   5      29653.18      29498.65       958.20 o                         
  21   1   5       4502.19       4624.25       655.77 o                         
  23   1   5      15402.23      15024.50       939.05 o                         
  25   1   5       3696.26       3848.68       390.24 o                         
  27   1   5       5395.97       5332.70       614.24 o                         
 -38   2   5         40.57       -201.31       248.08 o                         
 -36   2   5        108.97         -7.84       202.20 o                         
 -34   2   5       1196.00       1379.13       264.29 o                         
 -32   2   5       1169.18       1157.90       289.63 o                         
 -30   2   5       2656.36       2434.15       280.32 o                         
 -28   2   5       3642.57       3651.72       291.87 o                         
 -26   2   5        299.91        219.23       161.70 o                         
 -24   2   5       6853.62       6425.00       314.18 o                         
 -22   2   5       1655.04       1932.62       164.76 o                         
 -20   2   5        132.19        140.74        95.55 o                         
 -18   2   5       1779.13       1854.58       135.96 o                         
 -16   2   5       2581.26       2758.75       273.97 o                         
 -14   2   5      14780.77      16632.20       248.60 o                         
 -12   2   5       5217.48       4615.23       279.05 o                         
 -10   2   5      14142.02      11631.38       298.11 o                         
  -8   2   5      28749.39      36193.21       615.93 o                         
  -6   2   5     101884.09     116391.88      1043.17 o                         
  -4   2   5       5275.56       4626.53        90.58 o                         
  -2   2   5      44289.25      45619.48       457.35 o                         
   0   2   5      29546.14      29522.02       364.18 o                         
   2   2   5       6071.29       6240.04       160.62 o                         
   4   2   5        529.76        321.33       113.14 o                         
   6   2   5      14702.92      17006.18       376.19 o                         
   8   2   5        248.33        169.30       141.15 o                         
  10   2   5       2773.77       2366.19       218.04 o                         
  12   2   5        451.22        464.28       199.38 o                         
  14   2   5       1728.95       2186.74       236.87 o                         
  16   2   5         61.91       -165.17       234.86 o                         
  18   2   5       8196.49       7793.29       429.80 o                         
  20   2   5         96.17         44.86       194.86 o                         
  22   2   5         37.86        -14.10       219.97 o                         
  24   2   5       4147.08       4050.24       389.69 o                         
  26   2   5          3.00       -136.40       236.69 o                         
  28   2   5       1289.84        988.69       329.00 o                         
 -37   3   5       2250.53       2758.75       714.40 o                         
 -35   3   5       8816.94       8722.61       516.01 o                         
 -33   3   5       5515.89       5755.89       412.10 o                         
 -31   3   5      17127.28      17146.77       881.41 o                         
 -29   3   5       3118.29       3150.75       281.91 o                         
 -27   3   5      26617.20      25434.01       952.29 o                         
 -25   3   5      16929.59      16512.35       918.90 o                         
 -23   3   5      35292.86      36484.76       780.54 o                         
 -21   3   5      20545.63      21644.16       444.45 o                         
 -19   3   5      25756.49      24606.09       454.40 o                         
 -17   3   5      52755.28      55049.51       782.69 o                         
 -15   3   5        924.85       1197.86       115.71 o                         
 -13   3   5      70938.30      78685.29       831.32 o                         
  -9   3   5     105664.94      98284.59      1097.67 o                         
  -7   3   5        886.56        687.10        80.92 o                         
  -5   3   5     101988.17     101915.55       944.81 o                         
  -3   3   5      13839.31      13918.22       200.91 o                         
  -1   3   5      14263.75      14010.49       199.69 o                         
   1   3   5      29677.09      30305.86       525.01 o                         
   3   3   5      27697.70      27853.82       421.89 o                         
   5   3   5      53536.60      51976.75       772.57 o                         
   7   3   5      12468.92      13133.45       385.66 o                         
   9   3   5      16271.76      15714.68       470.13 o                         
  11   3   5       1112.73       1047.38       160.29 o                         
  13   3   5      10456.60      11483.78       420.64 o                         
  15   3   5        361.72        233.30       231.73 o                         
  17   3   5      24317.53      24760.84       840.75 o                         
  19   3   5       3693.68       3767.68       343.51 o                         
  21   3   5       7475.44       7470.93       460.21 o                         
  23   3   5       6918.15       6295.83       447.62 o                         
  25   3   5       5571.65       5413.27       481.20 o                         
  27   3   5       8227.75       8136.96       549.72 o                         
 -36   4   5        136.50         63.28       346.91 o                         
 -34   4   5       1153.66       1474.56       383.61 o                         
 -32   4   5       2759.09       2793.48       358.93 o                         
 -30   4   5         22.21        -38.52       178.16 o                         
 -28   4   5         47.24        226.13       173.48 o                         
 -26   4   5      15014.17      14805.71       545.56 o                         
 -24   4   5        134.69        237.24       142.83 o                         
 -22   4   5       1283.14        862.71       159.33 o                         
 -20   4   5         53.20        -84.40        84.40 o                         
 -18   4   5       6070.80       5044.09       211.74 o                         
 -16   4   5       2602.63       2766.87       146.64 o                         
 -14   4   5       5005.11       5606.79       186.01 o                         
 -12   4   5       2298.13       2855.33       259.04 o                         
 -10   4   5      17432.66      19003.05       315.58 o                         
  -8   4   5      32768.43      31051.15       489.60 o                         
  -6   4   5      21739.23      21939.69       344.69 o                         
  -4   4   5          1.39         24.73        53.76 o                         
  -2   4   5      10392.37       9044.47       167.74 o                         
   0   4   5       1856.56       1473.80        86.34 o                         
   2   4   5       3824.01       4464.30       152.27 o                         
   4   4   5       5842.25       4547.09       229.84 o                         
   6   4   5       2412.54       2444.71       227.24 o                         
   8   4   5         36.63         42.36       126.36 o                         
  10   4   5      12927.97      12789.34       363.82 o                         
  12   4   5       2711.11       2834.45       216.91 o                         
  14   4   5      10027.88       9718.09       458.90 o                         
  16   4   5        598.62        489.71       219.42 o                         
  18   4   5         98.09       -172.93       331.90 o                         
  20   4   5        447.40        697.34       237.13 o                         
  22   4   5        219.99       -105.17       224.01 o                         
  24   4   5       5791.37       5496.09       445.95 o                         
  26   4   5        112.54        -89.23       251.53 o                         
 -35   5   5      10297.13      11036.48      1608.76 o                         
 -33   5   5        160.03        -45.51       347.66 o                         
 -31   5   5       2099.68       1814.27       280.68 o                         
 -29   5   5        228.43        192.60       181.66 o                         
 -27   5   5      13781.39      14637.15       498.17 o                         
 -25   5   5       6480.30       6419.71       340.36 o                         
 -23   5   5      14947.98      15860.58       784.56 o                         
 -21   5   5        610.84        595.44       125.00 o                         
 -19   5   5       4655.02       4954.68       213.98 o                         
 -17   5   5       4342.27       4285.01       277.07 o                         
 -15   5   5        690.75        956.60       106.23 o                         
 -13   5   5      49912.14      47989.61       959.80 o                         
 -11   5   5         23.04         33.52        58.47 o                         
  -9   5   5      66913.10      70674.94       927.92 o                         
  -7   5   5       4994.44       4946.45       304.83 o                         
  -5   5   5      50240.36      47271.74       601.08 o                         
  -3   5   5        371.16        298.51        72.38 o                         
  -1   5   5      34172.74      35901.46       455.40 o                         
   1   5   5      63294.01      63483.96       783.93 o                         
   3   5   5      39895.04      40211.28       820.31 o                         
   5   5   5      38301.01      37711.86       613.90 o                         
   7   5   5      11337.01      10879.83       371.75 o                         
   9   5   5      26422.17      29313.13       777.24 o                         
  11   5   5       1919.69       1609.30       212.87 o                         
  13   5   5      39805.24      38608.53       794.22 o                         
  15   5   5       2249.38       2009.65       264.08 o                         
  17   5   5      23150.82      23306.82       677.84 o                         
  19   5   5          9.52       -110.72       193.07 o                         
  21   5   5       4220.48       4321.29       382.47 o                         
  23   5   5       1765.52       1518.93       303.80 o                         
  25   5   5        152.05        572.47       271.11 o                         
 -34   6   5       2253.95       2547.68       515.35 o                         
 -32   6   5       1173.41       1027.69       363.38 o                         
 -30   6   5        171.22        291.32       302.41 o                         
 -28   6   5       1271.77       1195.42       239.32 o                         
 -26   6   5          3.14        -77.21       156.10 o                         
 -24   6   5      10126.36      10438.22       418.36 o                         
 -22   6   5        113.97         93.12       124.28 o                         
 -20   6   5       9245.25       8870.90       286.20 o                         
 -18   6   5       5723.76       5395.43       232.53 o                         
 -16   6   5       4021.45       4637.61       275.61 o                         
 -14   6   5        439.99        401.38       127.53 o                         
 -12   6   5       1824.07       1765.94       123.97 o                         
 -10   6   5      10729.74      10174.86       355.99 o                         
  -8   6   5       1333.56       1058.09        91.48 o                         
  -6   6   5       7808.54       7656.47       194.45 o                         
  -4   6   5          0.61         46.22        64.36 o                         
  -2   6   5       2342.32       2719.11       158.61 o                         
   0   6   5         42.10        -29.48        80.20 o                         
   2   6   5       6731.14       6554.15       234.28 o                         
   4   6   5       6036.50       6845.52       251.64 o                         
   6   6   5         43.23         51.23        99.18 o                         
   8   6   5       3790.28       3120.69       250.33 o                         
  10   6   5       8592.56       7918.52       381.89 o                         
  12   6   5        563.49        299.14       188.76 o                         
  14   6   5        160.95        112.59       164.28 o                         
  16   6   5       1084.92        986.94       200.22 o                         
  18   6   5        322.60        181.65       219.04 o                         
  20   6   5        387.11        435.56       245.40 o                         
  22   6   5       7179.75       6665.46       560.75 o                         
  24   6   5        507.54        272.48       286.64 o                         
 -33   7   5       1119.71       1660.43       447.61 o                         
 -31   7   5       6323.29       6657.65       647.41 o                         
 -29   7   5        309.50        -74.52       279.71 o                         
 -27   7   5       5785.91       5783.98      1060.69 o                         
 -25   7   5       1323.73       1470.97       262.48 o                         
 -23   7   5      12590.27      13241.27       456.20 o                         
 -21   7   5      25079.40      25057.80       709.72 o                         
 -19   7   5       3274.93       3603.88       263.06 o                         
 -17   7   5       2237.56       2540.51       243.41 o                         
 -15   7   5       9472.70       8960.66       512.62 o                         
 -13   7   5      32562.08      31268.76       529.12 o                         
 -11   7   5       1893.18       1798.72       133.72 o                         
  -9   7   5      52825.82      52239.34       772.87 o                         
  -7   7   5       3845.15       3628.84       192.06 o                         
  -5   7   5      33843.53      33965.68       508.12 o                         
  -3   7   5      11116.57      11308.84       619.83 o                         
  -1   7   5      49157.05      48132.41       744.23 o                         
   1   7   5      62025.48      60338.26       891.12 o                         
   3   7   5       9665.31       9455.49       294.91 o                         
   5   7   5      26834.54      26956.78       629.79 o                         
   7   7   5       1970.15       2066.08       228.60 o                         
   9   7   5      18153.61      17718.56       537.65 o                         
  11   7   5        536.49        599.58       194.44 o                         
  13   7   5      18933.12      19617.85       614.28 o                         
  15   7   5      15839.86      14917.96       488.43 o                         
  17   7   5       3986.71       4020.98       393.11 o                         
  19   7   5       4213.33       3800.04       373.23 o                         
  21   7   5      13489.74      12541.54       620.72 o                         
  23   7   5       2401.55       2212.19       364.60 o                         
 -32   8   5         78.53        606.07       379.77 o                         
 -30   8   5        108.35       -144.18       323.30 o                         
 -28   8   5        557.43        201.78       477.18 o                         
 -26   8   5        111.91         21.81       400.83 o                         
 -24   8   5       6735.05       6181.46       758.03 o                         
 -22   8   5         15.45        455.36       411.73 o                         
 -20   8   5          4.87         -3.70       174.59 o                         
 -18   8   5        869.57        324.48       365.38 o                         
 -16   8   5        236.53       -234.97       249.68 o                         
 -14   8   5         68.61        -20.87        98.97 o                         
 -12   8   5      10914.64      10996.06       299.26 o                         
 -10   8   5       2377.48       2493.42       170.85 o                         
  -8   8   5      12484.74      12275.99       317.48 o                         
  -6   8   5         95.95         10.00       167.53 o                         
  -4   8   5      13617.57      12547.87       948.90 o                         
  -2   8   5       1795.87       1295.43       213.38 o                         
   0   8   5       1326.25       1379.63       238.37 o                         
   2   8   5       4961.86       5059.88       308.18 o                         
   4   8   5       1609.87       1977.56       361.36 o                         
   6   8   5       3282.20       2671.06       250.87 o                         
   8   8   5        504.27        457.45       230.88 o                         
  10   8   5        206.41         35.31       197.92 o                         
  12   8   5      12247.09      11867.20       674.95 o                         
  14   8   5       1621.42       1581.51       275.36 o                         
  16   8   5       2567.28       2380.01       274.05 o                         
  18   8   5        291.81         56.21       230.48 o                         
  20   8   5         10.62       -104.06       242.63 o                         
  22   8   5        596.41        906.66       300.05 o                         
 -29   9   5         19.20        -84.53       485.36 o                         
 -27   9   5      12314.89      13718.10      1158.85 o                         
 -25   9   5          0.99        286.31       447.18 o                         
 -23   9   5       5138.85       5387.99       793.47 o                         
 -21   9   5      13475.52      13797.17      1096.14 o                         
 -19   9   5       1245.58       1417.89       479.90 o                         
 -17   9   5      22283.46      23117.61       885.82 o                         
 -15   9   5       7469.10       7405.08       345.28 o                         
 -13   9   5      22215.63      21930.73       553.82 o                         
 -11   9   5        267.78         76.84       134.85 o                         
  -9   9   5      11141.19      10031.59       373.79 o                         
  -7   9   5       4611.50       5017.12       299.91 o                         
  -5   9   5       6940.09       6635.89       366.60 o                         
  -3   9   5         90.30         70.58       157.14 o                         
  -1   9   5      31188.39      30866.35       849.13 o                         
   1   9   5       2110.41       2329.28       286.86 o                         
   3   9   5       1942.95       1964.24       289.03 o                         
   5   9   5       1305.32       1625.04       235.16 o                         
   7   9   5          1.46        -89.44       175.58 o                         
   9   9   5      12407.14      12068.16       643.40 o                         
  11   9   5       1362.20       1220.09       248.62 o                         
  13   9   5      23084.10      24337.74       728.90 o                         
  15   9   5       1131.32       1170.45       273.82 o                         
  17   9   5       2764.73       2631.57       298.68 o                         
  19   9   5       2639.07       2251.71       349.63 o                         
 -26  10   5        179.15       -349.02       474.45 o                         
 -24  10   5       1290.45       1000.70       591.70 o                         
 -22  10   5         53.11        289.31       471.72 o                         
 -20  10   5       5474.14       5698.43       571.24 o                         
 -18  10   5       1646.43       1215.09       375.96 o                         
 -16  10   5       4135.98       4667.32      1011.61 o                         
 -14  10   5       2846.88       3281.08       438.07 o                         
 -12  10   5        171.98         72.70       259.95 o                         
 -10  10   5         35.12         -0.73       287.67 o                         
  -8  10   5       1511.62       1683.88       259.36 o                         
  -6  10   5       1141.35        855.62       219.93 o                         
  -4  10   5        684.96        881.60       207.59 o                         
  -2  10   5        948.82       1089.48       398.10 o                         
   0  10   5         91.68       -105.83       189.94 o                         
   2  10   5        759.84       1191.99       278.43 o                         
   4  10   5         26.77        -73.62       214.68 o                         
   6  10   5        755.85        478.34       258.16 o                         
   8  10   5          4.67        168.48       252.71 o                         
  10  10   5        290.66        152.82       356.72 o                         
  12  10   5        276.74        557.25       237.09 o                         
  14  10   5        185.33        164.60       246.48 o                         
  16  10   5        606.13        432.92       230.60 o                         
 -23  11   5       5009.97       6082.40       647.59 o                         
 -21  11   5       8734.94       8356.49       700.89 o                         
 -19  11   5        907.67        913.03       397.98 o                         
 -17  11   5       4400.00       4050.08       517.97 o                         
 -15  11   5      14609.83      15517.44       831.61 o                         
 -13  11   5      15829.93      15011.79       831.65 o                         
 -11  11   5       6413.28       6700.35       569.92 o                         
  -9  11   5      16867.96      16731.20       800.29 o                         
  -7  11   5        547.79        215.41       403.55 o                         
  -5  11   5       9506.51       8810.02       839.83 o                         
  -3  11   5       1736.22       2073.20       419.91 o                         
  -1  11   5      13050.30      13460.11       655.78 o                         
   1  11   5       7059.18       7308.91      1012.97 o                         
   3  11   5        927.13       1266.39       298.08 o                         
   5  11   5       6616.06       6089.52       396.13 o                         
   7  11   5         30.79        -37.28       399.46 o                         
   9  11   5       9888.96       9156.46       728.03 o                         
  11  11   5        969.12        660.36       669.41 o                         
  13  11   5       9198.59      10683.27      1240.66 o                         
 -18  12   5         35.12        386.45       364.35 o                         
 -16  12   5       2212.40       2636.72       471.18 o                         
 -14  12   5         38.68        205.90       527.62 o                         
 -12  12   5        975.96       1559.31       399.84 o                         
 -10  12   5        612.10       1082.51       482.63 o                         
  -8  12   5        270.25        248.13       430.82 o                         
  -6  12   5       7063.52       8548.25       853.46 o                         
  -4  12   5        132.85        169.06       411.73 o                         
  -2  12   5       7390.38       8210.14       861.64 o                         
   0  12   5        120.02       -147.24       373.56 o                         
   2  12   5        128.76        -95.44       381.74 o                         
   4  12   5        341.84        114.52       400.83 o                         
   6  12   5       5434.24       5543.35       551.67 o                         
   8  12   5       3651.88       4340.93       706.22 o                         
 -11  13   5        194.71        973.44       512.62 o                         
  -9  13   5      11452.77      11520.37      1060.69 o                         
  -7  13   5          1.17        -68.17       419.91 o                         
  -5  13   5       6413.54       7040.38       842.55 o                         
  -3  13   5        128.65        119.98       428.09 o                         
  -1  13   5       4225.88       3888.30       692.59 o                         
 -38   0   6       6075.16       5122.37       541.41 o                         
 -36   0   6        249.32        283.47       332.66 o                         
 -34   0   6      12177.25      13239.34       693.22 o                         
 -32   0   6       8383.35       8655.70       558.02 o                         
 -30   0   6      49765.52      48323.98      1238.62 o                         
 -28   0   6      47163.65      44992.02      1148.77 o                         
 -26   0   6        106.10        232.82       188.15 o                         
 -24   0   6       8707.58       8461.68       748.48 o                         
 -22   0   6         38.45        -88.07       135.80 o                         
 -20   0   6      91643.35      92930.66      1419.82 o                         
 -18   0   6        434.22        271.72       116.10 o                         
 -16   0   6      48786.27      43980.32       726.78 o                         
 -14   0   6      18241.42      17299.00       353.58 o                         
 -12   0   6       1414.76       2366.10       294.49 o                         
 -10   0   6     155361.30     142004.25      1941.60 o                         
  -8   0   6       3812.96       7389.59       177.19 o                         
  -6   0   6     127298.33     141607.36      1652.83 o                         
  -4   0   6       4481.50       2821.91       139.89 o                         
  -2   0   6      23112.42      24986.86       572.48 o                         
   0   0   6      32800.80      32615.14       588.19 o                         
   2   0   6       4995.84       5611.64       245.35 o                         
   4   0   6      11997.79      13334.26       377.23 o                         
   6   0   6      86042.11      88588.23      2421.32 o                         
   8   0   6      69175.09      72091.61      2099.57 o                         
  10   0   6      50516.26      53280.00      1723.28 o                         
  12   0   6       2337.53       2783.98       447.18 o                         
  14   0   6      26914.87      23357.04      1079.78 o                         
  16   0   6       3720.68       2958.49       501.72 o                         
  18   0   6       2244.46       1854.17       474.45 o                         
  20   0   6      36635.93      39041.10      1644.21 o                         
  22   0   6       2984.94       2541.30       564.43 o                         
  24   0   6      12962.58      12131.15      1093.41 o                         
  26   0   6       8651.03       9273.56      1036.15 o                         
 -39   1   6       1274.72       1404.09       317.66 o                         
 -37   1   6         42.34        127.25       216.46 o                         
 -35   1   6        878.98        699.58       220.62 o                         
 -33   1   6       2049.36       1881.15       240.17 o                         
 -31   1   6         41.91        117.37       165.19 o                         
 -29   1   6        838.48        863.60       194.75 o                         
 -27   1   6       3015.44       3377.54       394.17 o                         
 -25   1   6       9450.06       9680.35       368.31 o                         
 -23   1   6       2299.46       2470.11       209.29 o                         
 -21   1   6         18.94         41.01       120.43 o                         
 -19   1   6      12539.79      11622.23       248.57 o                         
 -17   1   6         56.07        177.47        74.13 o                         
 -15   1   6       4415.91       4944.37       144.15 o                         
 -13   1   6       5988.21       5800.38       141.59 o                         
 -11   1   6       2398.81       3080.25       197.18 o                         
  -9   1   6       8419.60       7873.80       165.81 o                         
  -7   1   6       7456.53       6410.87       119.51 o                         
  -5   1   6      35937.16      35584.97       330.48 o                         
  -3   1   6      16523.77      17295.84       266.17 o                         
  -1   1   6       5942.93       5792.03       157.08 o                         
   1   1   6        342.00        242.29        78.07 o                         
   3   1   6       8857.95       8897.37       213.00 o                         
   5   1   6       3704.45       3679.22       171.97 o                         
   7   1   6       1100.24       1244.08       183.43 o                         
   9   1   6       1656.10       1884.03       331.30 o                         
  11   1   6        317.43        286.64       197.45 o                         
  13   1   6         17.24       -146.23       181.83 o                         
  15   1   6          2.78        232.53       224.61 o                         
  17   1   6          9.06         10.05       419.91 o                         
  19   1   6       1986.81       1700.52       349.75 o                         
  21   1   6        535.55        392.22       358.56 o                         
  23   1   6         14.57        -66.05       232.92 o                         
  25   1   6          7.61       -131.21       282.07 o                         
  27   1   6         18.24       -158.78       269.85 o                         
 -38   2   6       4989.39       4998.23       385.74 o                         
 -36   2   6         80.74         81.22       198.38 o                         
 -34   2   6       4385.29       4160.26       347.56 o                         
 -32   2   6       4283.06       4069.08       333.18 o                         
 -30   2   6      13087.21      12889.94       484.16 o                         
 -28   2   6      16694.24      15883.28       504.53 o                         
 -26   2   6      12648.77      13785.87       612.39 o                         
 -24   2   6       7244.26       8131.10       465.60 o                         
 -22   2   6      25693.36      25538.80       473.89 o                         
 -20   2   6      48510.18      47303.29       703.74 o                         
 -18   2   6       8156.77       9933.49       222.48 o                         
 -16   2   6      82646.77      82266.81       876.65 o                         
 -14   2   6        439.15        407.73        75.67 o                         
 -12   2   6      43694.84      38995.73       673.74 o                         
 -10   2   6        184.12        314.08        71.06 o                         
  -8   2   6     161498.05     163019.86      1565.09 o                         
  -6   2   6      10673.11       9497.30       140.93 o                         
  -4   2   6      58388.91      59073.36       582.92 o                         
  -2   2   6      34262.60      36013.92       387.33 o                         
   0   2   6      11014.32      11713.01       207.05 o                         
   2   2   6      47463.83      45296.88       543.56 o                         
   4   2   6       5390.79       4849.94       199.03 o                         
   6   2   6      87092.50      87652.41      1400.79 o                         
   8   2   6      20040.40      19795.69       516.68 o                         
  10   2   6      21420.64      21515.25       566.46 o                         
  12   2   6       7519.13       7892.62       723.94 o                         
  14   2   6      27675.59      29392.74       719.95 o                         
  16   2   6      19207.23      18324.86       688.00 o                         
  18   2   6       4803.66       4984.07       785.28 o                         
  20   2   6      25693.74      24819.61       823.04 o                         
  22   2   6         16.37        -21.52       311.78 o                         
  24   2   6       5502.96       6316.35       657.82 o                         
  26   2   6        708.23        670.63       294.95 o                         
 -37   3   6         83.31       -217.98       307.52 o                         
 -35   3   6        641.99        807.23       316.88 o                         
 -33   3   6         19.57         77.69       195.25 o                         
 -31   3   6        916.29       1136.39       221.15 o                         
 -29   3   6       2304.86       2342.38       294.32 o                         
 -27   3   6       1882.22       2386.63       291.61 o                         
 -25   3   6       1517.55       1396.47       187.42 o                         
 -23   3   6       1350.65       1221.57       165.79 o                         
 -21   3   6      17014.06      18091.48       384.68 o                         
 -19   3   6          8.45        -77.77        77.77 o                         
 -17   3   6         72.70         16.09       126.34 o                         
 -15   3   6       6281.27       6532.66       172.38 o                         
 -13   3   6       1993.34       1677.41       134.46 o                         
 -11   3   6      12007.11      12895.87       330.99 o                         
  -9   3   6       2039.13       2471.81       112.97 o                         
  -7   3   6      15524.74      14620.14       240.72 o                         
  -5   3   6       6401.41       5887.57       131.09 o                         
  -3   3   6        408.81        276.60        43.83 o                         
  -1   3   6      17068.15      19420.30       261.99 o                         
   1   3   6       3751.14       3553.28       151.57 o                         
   3   3   6       3693.17       3875.23       285.70 o                         
   5   3   6      13824.23      13738.01       377.12 o                         
   7   3   6         21.65         40.27       114.40 o                         
   9   3   6       3419.15       3584.24       260.54 o                         
  11   3   6      18264.80      18069.44       455.75 o                         
  13   3   6       1395.66       1303.28       293.05 o                         
  15   3   6         32.08        257.71       175.28 o                         
  17   3   6       2253.16       2285.16       275.25 o                         
  19   3   6         62.58        128.23       199.31 o                         
  21   3   6       2341.58       3170.76       338.39 o                         
  23   3   6         13.94         26.47       235.84 o                         
  25   3   6       2279.10       1731.20       329.61 o                         
 -38   4   6      13418.84      13498.80       880.74 o                         
 -36   4   6         29.50       -121.61       333.71 o                         
 -34   4   6      17417.22      19327.20       894.28 o                         
 -32   4   6        180.21        104.18       189.88 o                         
 -30   4   6       8728.43       8405.07       604.46 o                         
 -28   4   6       6708.41       6609.20       350.75 o                         
 -26   4   6        107.24        277.48       149.80 o                         
 -24   4   6      20915.88      21900.09       545.53 o                         
 -22   4   6       6940.26       6699.46       249.11 o                         
 -20   4   6      21185.62      20292.09       401.34 o                         
 -18   4   6       2077.05       1918.85       125.31 o                         
 -16   4   6      15349.43      16675.39       367.26 o                         
 -14   4   6      16932.91      14853.29       283.49 o                         
 -12   4   6      96764.24      97306.11      1424.31 o                         
 -10   4   6      11052.57      10441.80       219.83 o                         
  -8   4   6     122958.56     126582.34      1574.60 o                         
  -6   4   6       2438.99       2594.35       118.71 o                         
  -4   4   6       4428.90       4496.62       156.47 o                         
  -2   4   6      18706.43      17521.95       246.21 o                         
   0   4   6       2500.37       2810.13       117.95 o                         
   2   4   6      58719.62      57928.26       825.84 o                         
   4   4   6       4017.13       4044.03       380.40 o                         
   6   4   6      42105.85      43238.92       905.86 o                         
   8   4   6       1791.61       2195.06       252.59 o                         
  10   4   6      10127.70       9135.41       445.26 o                         
  12   4   6       2929.34       2764.65       227.52 o                         
  14   4   6       3895.21       3853.34       305.36 o                         
  16   4   6      14526.66      14258.28       532.94 o                         
  18   4   6      10623.11       9450.89       768.00 o                         
  20   4   6       6153.62       6236.69       434.32 o                         
  22   4   6       2790.79       2904.10       356.08 o                         
  24   4   6       3241.11       3008.86       373.87 o                         
  26   4   6        158.77         88.29       460.57 o                         
 -37   5   6       3852.57       3819.40       528.67 o                         
 -35   5   6       1946.46       1582.62       412.09 o                         
 -33   5   6        585.82        505.30       319.11 o                         
 -31   5   6        186.24        391.72       291.30 o                         
 -29   5   6        358.58        582.05       189.31 o                         
 -27   5   6       4749.40       4435.72       316.36 o                         
 -25   5   6       1407.79       1390.30       193.26 o                         
 -23   5   6        150.71        163.70       103.54 o                         
 -21   5   6       3076.46       3582.60       191.47 o                         
 -19   5   6       7244.30       7480.06       247.88 o                         
 -17   5   6       3153.78       3256.81       159.29 o                         
 -15   5   6       5001.94       5404.33       378.55 o                         
 -13   5   6       1750.66       1934.22       134.20 o                         
 -11   5   6       4617.93       4982.34       274.92 o                         
  -9   5   6       8809.76       9195.47       363.36 o                         
  -7   5   6        115.85        151.12        60.03 o                         
  -5   5   6        549.73        567.78        81.16 o                         
  -3   5   6       1703.47       1357.29       112.42 o                         
  -1   5   6       5121.35       5555.22       169.04 o                         
   1   5   6      18968.21      18997.71       425.25 o                         
   3   5   6         44.13         51.43       118.07 o                         
   5   5   6         87.45        153.63       127.30 o                         
   7   5   6       1277.89       1004.73       174.14 o                         
   9   5   6          4.02        100.25       145.62 o                         
  11   5   6         62.13        -39.37       136.67 o                         
  13   5   6       2572.24       2737.88       252.99 o                         
  15   5   6        702.04        391.62       205.66 o                         
  17   5   6       2090.54       1894.47       274.26 o                         
  19   5   6       2060.97       2108.49       305.79 o                         
  21   5   6        829.85        866.38       266.60 o                         
  23   5   6        237.47        406.24       275.58 o                         
  25   5   6        223.56        -54.12       272.06 o                         
 -34   6   6       9130.53       9115.58      1102.96 o                         
 -32   6   6        500.12        962.01       352.44 o                         
 -30   6   6        960.95        977.08       345.86 o                         
 -28   6   6       1554.62       1254.53       334.26 o                         
 -26   6   6      15850.03      16325.61       613.31 o                         
 -24   6   6      22509.04      23926.29       594.57 o                         
 -22   6   6       4200.90       4160.03       279.79 o                         
 -20   6   6       6510.99       6352.67       245.76 o                         
 -18   6   6        527.62        698.41       202.36 o                         
 -16   6   6      15361.93      15653.33       689.86 o                         
 -14   6   6       7582.77       7172.19       264.23 o                         
 -12   6   6      41488.24      40545.07       747.00 o                         
 -10   6   6      11177.48      11699.68       275.19 o                         
  -8   6   6       7374.38       6786.46       177.00 o                         
  -6   6   6        818.83        855.44        87.23 o                         
  -4   6   6      21190.35      21552.54       427.81 o                         
  -2   6   6      21461.33      21453.75       360.68 o                         
   0   6   6       2754.19       3078.68       166.91 o                         
   2   6   6      52893.04      54586.70       809.70 o                         
   4   6   6       1130.28        899.98       183.80 o                         
   6   6   6      37381.66      37289.32       769.24 o                         
   8   6   6        898.02        959.81       188.54 o                         
  10   6   6      40406.40      39883.58       856.07 o                         
  12   6   6      18922.22      18840.26       824.89 o                         
  14   6   6      32035.31      32139.91       695.42 o                         
  16   6   6      16185.66      16155.28       584.34 o                         
  18   6   6      15553.37      15070.79       596.59 o                         
  20   6   6       3368.51       3649.32       754.11 o                         
  22   6   6        322.98        204.59       274.84 o                         
  24   6   6       9187.59       9762.28       597.84 o                         
 -33   7   6        263.89        884.38       374.78 o                         
 -31   7   6        921.93        528.48       351.83 o                         
 -29   7   6        870.04        741.67       341.27 o                         
 -27   7   6       1061.63       1442.81       988.43 o                         
 -25   7   6        108.00       -310.85       310.85 o                         
 -23   7   6      18733.14      18440.49       807.11 o                         
 -21   7   6        460.77        589.35       184.05 o                         
 -19   7   6         10.19        -38.57       102.32 o                         
 -17   7   6       1375.17       1400.73       129.48 o                         
 -15   7   6        659.90        577.82       176.04 o                         
 -13   7   6      12584.09      12037.77       270.95 o                         
 -11   7   6          0.46         54.79       107.84 o                         
  -9   7   6        879.66        624.85       136.02 o                         
  -7   7   6       4543.88       4349.82       197.34 o                         
  -5   7   6       2190.45       2457.48       209.21 o                         
  -3   7   6       3148.05       2730.60       243.19 o                         
  -1   7   6        196.53         77.41       105.87 o                         
   1   7   6       4340.99       4234.38       212.18 o                         
   3   7   6       2301.31       2087.24       167.92 o                         
   5   7   6       2919.82       2597.68       240.59 o                         
   7   7   6       6118.77       6248.99       397.98 o                         
   9   7   6       5086.58       4920.33       326.51 o                         
  11   7   6         18.03         43.88       177.29 o                         
  13   7   6       1897.10       2017.89       361.22 o                         
  15   7   6       3345.39       3173.74       296.74 o                         
  17   7   6       2319.44       2453.96       324.85 o                         
  19   7   6         20.58         84.46       231.95 o                         
  21   7   6       1525.97       2000.70       348.93 o                         
 -32   8   6       2934.79       3201.16       752.57 o                         
 -30   8   6       5082.77       5052.60       826.19 o                         
 -28   8   6       3416.80       4379.10       738.94 o                         
 -26   8   6      12632.60      12196.59      1096.14 o                         
 -24   8   6      17468.67      18596.19      1175.21 o                         
 -22   8   6          4.03        553.52       428.09 o                         
 -20   8   6      23559.28      22455.29       647.53 o                         
 -18   8   6       1909.01       1796.16       348.41 o                         
 -16   8   6      29394.96      29576.28       958.11 o                         
 -14   8   6       4581.53       4390.17       189.35 o                         
 -12   8   6      18525.30      17687.81       369.10 o                         
 -10   8   6      18365.29      18032.75       378.11 o                         
  -8   8   6       3049.38       2701.75       216.86 o                         
  -6   8   6      12364.42      12514.00       493.33 o                         
  -4   8   6      20977.67      20607.39       788.02 o                         
  -2   8   6      18132.72      18435.32       962.53 o                         
   0   8   6       5275.00       4384.58       280.10 o                         
   2   8   6      25456.97      24338.51       607.45 o                         
   4   8   6        821.17        917.36       195.31 o                         
   6   8   6      10974.69      11094.48       435.34 o                         
   8   8   6        461.15        697.38       201.75 o                         
  10   8   6      30345.95      33342.10       811.53 o                         
  12   8   6      13465.70      12454.58       571.11 o                         
  14   8   6       7293.15       8158.96       664.74 o                         
  16   8   6       2121.25       1547.87       255.36 o                         
  18   8   6       1371.82       1317.69       305.60 o                         
  20   8   6       4757.30       5176.21       448.09 o                         
 -29   9   6        116.21       -297.21       428.09 o                         
 -27   9   6       2161.37       1979.59       575.34 o                         
 -25   9   6        200.63        452.63       452.63 o                         
 -23   9   6       3669.89       3503.83       632.60 o                         
 -21   9   6         45.17       -312.21       312.21 o                         
 -19   9   6       4559.72       4785.73       491.99 o                         
 -17   9   6        256.20        253.15       291.12 o                         
 -15   9   6       1627.69       1828.76       350.98 o                         
 -13   9   6       3882.19       3598.97       269.22 o                         
 -11   9   6       1619.81       1284.21       265.41 o                         
  -9   9   6       5521.73       5479.66       279.98 o                         
  -7   9   6        109.26        -35.49       117.36 o                         
  -5   9   6         22.53         -4.48       134.82 o                         
  -3   9   6        307.50        224.43       164.97 o                         
  -1   9   6       2681.78       2365.68       282.82 o                         
   1   9   6       1224.75       1519.52       455.36 o                         
   3   9   6       1727.97       1607.98       227.78 o                         
   5   9   6        206.25        404.29       219.33 o                         
   7   9   6        448.41        429.77       210.21 o                         
   9   9   6       2662.02       2689.09       325.97 o                         
  11   9   6         47.65        -37.07       201.67 o                         
  13   9   6       3837.14       4103.08       385.47 o                         
  15   9   6         64.01        311.24       213.30 o                         
  17   9   6        600.18        489.08       236.60 o                         
 -28  10   6        674.82       -174.51       534.44 o                         
 -26  10   6       9558.06      11105.91      1126.13 o                         
 -24  10   6       5229.07       5471.44      1172.49 o                         
 -22  10   6        722.57       1183.47       398.12 o                         
 -20  10   6      11457.90      13401.65      1349.72 o                         
 -18  10   6        342.17        256.67       310.84 o                         
 -16  10   6      23493.12      22028.59      1108.41 o                         
 -14  10   6       4969.34       5452.42      1003.43 o                         
 -12  10   6      17559.45      17929.60       790.51 o                         
 -10  10   6         11.97       -105.71       255.03 o                         
  -8  10   6        633.65        478.14       213.86 o                         
  -6  10   6       3219.60       3127.20       300.13 o                         
  -4  10   6      21220.43      21525.91       931.17 o                         
  -2  10   6       8892.08       8556.19       681.68 o                         
   0  10   6      11458.34      11097.79       540.50 o                         
   2  10   6       4524.54       4500.82       857.55 o                         
   4  10   6       1399.17       1254.75       285.65 o                         
   6  10   6       3870.64       4700.83       359.09 o                         
   8  10   6       1176.32       1014.06       259.34 o                         
  10  10   6      18290.41      18678.76       642.38 o                         
  12  10   6       2398.54       2959.73       346.13 o                         
  14  10   6       3846.87       3749.10       510.04 o                         
  16  10   6       1564.36       1464.76       331.52 o                         
 -23  11   6       1213.78       1123.48       928.45 o                         
 -21  11   6        765.37         51.67       794.84 o                         
 -19  11   6       1882.40       2196.74       452.90 o                         
 -17  11   6        260.08        415.24       341.74 o                         
 -15  11   6          6.55        316.15       309.45 o                         
 -13  11   6         10.85        166.62       433.55 o                         
 -11  11   6        956.72       1075.84       337.35 o                         
  -9  11   6         46.24        141.79       379.01 o                         
  -7  11   6        634.74        861.64       441.73 o                         
  -5  11   6       6971.82       7648.43       826.19 o                         
  -3  11   6        590.05        512.62       422.64 o                         
  -1  11   6       2403.98       2741.12       786.66 o                         
   1  11   6        777.63        599.52       250.08 o                         
   3  11   6        678.72        586.44       294.49 o                         
   5  11   6       2311.80       2712.74       368.42 o                         
   7  11   6        526.16        270.34       428.09 o                         
   9  11   6       4126.03       5148.04       733.49 o                         
  11  11   6        492.38        498.39       337.37 o                         
 -20  12   6       4528.38       5369.59       615.89 o                         
 -18  12   6       1533.48       1440.50       437.62 o                         
 -16  12   6       5396.13       5802.78       600.48 o                         
 -14  12   6        119.39       -245.63       308.47 o                         
 -12  12   6      10902.42      10557.33       743.18 o                         
 -10  12   6        796.58        908.00       498.99 o                         
  -8  12   6       7262.16       6004.23       777.11 o                         
  -6  12   6       1815.05       1666.02       515.35 o                         
  -4  12   6       5794.11       5900.61       774.39 o                         
  -2  12   6       6490.68       5772.45       771.66 o                         
   0  12   6       1851.50       2314.98       550.80 o                         
   2  12   6       9985.99      10077.94       951.62 o                         
   4  12   6        158.63       -253.58       395.37 o                         
   6  12   6       7171.44       7051.28       845.28 o                         
   8  12   6        133.73       -291.76       578.06 o                         
 -11  13   6       2070.85       1537.87       613.51 o                         
  -9  13   6       1018.97       1366.08       569.88 o                         
  -7  13   6         54.45        321.75       460.81 o                         
  -5  13   6       5040.76       5281.65       793.47 o                         
  -3  13   6        220.46        523.53       488.08 o                         
  -1  13   6       3460.55       4785.38       752.57 o                         
   1  13   6       1315.29        736.21       561.70 o                         
 -39   1   7       3248.65       2721.28       305.85 o                         
 -37   1   7       1982.37       1765.70       258.25 o                         
 -35   1   7       5188.41       5493.61       355.44 o                         
 -33   1   7      14335.95      14190.87       531.32 o                         
 -31   1   7      38501.38      38514.45       759.41 o                         
 -29   1   7       3677.04       3950.64       319.18 o                         
 -27   1   7      22778.50      23329.27       580.17 o                         
 -25   1   7       4413.42       4032.73       338.04 o                         
 -23   1   7      16084.58      15832.49       359.18 o                         
 -21   1   7        827.04        964.20       107.60 o                         
 -19   1   7      68388.36      67780.61       818.33 o                         
 -17   1   7      32083.12      32819.18       446.16 o                         
 -15   1   7      34734.37      34595.73       555.95 o                         
 -13   1   7        904.81        632.51        73.53 o                         
 -11   1   7      56674.75      59360.62       695.19 o                         
  -9   1   7      25552.40      22703.62       266.47 o                         
  -7   1   7      28696.48      25526.01       262.90 o                         
  -5   1   7     133952.42     141334.80      1183.88 o                         
  -3   1   7       2757.49       2847.91       137.39 o                         
  -1   1   7      16860.50      16816.57       370.65 o                         
   1   1   7      16691.07      15944.23       335.34 o                         
   3   1   7      70228.33      74627.39       851.80 o                         
   5   1   7      32153.10      34797.71       708.33 o                         
   7   1   7      27605.56      29024.10       650.31 o                         
   9   1   7      23212.54      21814.43       692.15 o                         
  11   1   7      14635.83      14777.76       597.55 o                         
  13   1   7       9124.47       8929.98       549.34 o                         
  15   1   7      13545.17      12655.29       865.73 o                         
  17   1   7      30122.07      30283.74       993.89 o                         
  19   1   7       2318.38       3263.35       533.07 o                         
  21   1   7      11837.91      12728.59      1037.52 o                         
  23   1   7         75.81         93.38       260.80 o                         
  25   1   7      15249.71      16102.81       748.62 o                         
 -38   2   7         18.05        -58.82       223.15 o                         
 -36   2   7       2784.36       2518.71       280.95 o                         
 -34   2   7        490.14        461.22       222.92 o                         
 -32   2   7       2332.10       2541.71       383.14 o                         
 -30   2   7        226.60       -149.27       149.27 o                         
 -28   2   7       2045.65       2293.97       236.84 o                         
 -26   2   7       1123.56       1462.33       171.43 o                         
 -24   2   7         86.65        100.27        96.17 o                         
 -22   2   7      10171.11      10527.36       410.49 o                         
 -20   2   7       2761.24       2572.74       141.06 o                         
 -18   2   7        352.57        312.51        68.82 o                         
 -16   2   7       1588.76       1684.37       235.79 o                         
 -14   2   7         33.56         -8.12        61.40 o                         
 -12   2   7        988.69       1561.57       100.22 o                         
 -10   2   7       9595.58       9173.60       272.22 o                         
  -8   2   7       1801.21       1948.74       121.44 o                         
  -6   2   7       2563.19       2422.27       130.61 o                         
  -4   2   7      42342.75      45328.12       477.04 o                         
  -2   2   7          0.76         90.61        52.44 o                         
   0   2   7       6181.41       6465.58       196.07 o                         
   2   2   7        607.54        655.38       126.70 o                         
   4   2   7       1645.39       1893.06       328.57 o                         
   6   2   7       2158.48       2387.46       216.49 o                         
   8   2   7       3283.59       3383.38       267.77 o                         
  10   2   7       8153.10       8033.67       474.13 o                         
  12   2   7       2988.74       3989.54       384.47 o                         
  14   2   7       2042.16       1996.64       644.87 o                         
  16   2   7        256.21        430.94       238.47 o                         
  18   2   7        422.42         89.98       220.44 o                         
  20   2   7       1463.68       1196.43       270.05 o                         
  22   2   7       1350.61       1086.57       284.04 o                         
  24   2   7        430.22        332.31       274.32 o                         
  26   2   7         15.49       -101.59       317.97 o                         
 -39   3   7         44.53          2.19       288.70 o                         
 -37   3   7       8903.69       9795.48       818.01 o                         
 -35   3   7         87.75        112.61       209.74 o                         
 -33   3   7      16914.01      16125.56       555.15 o                         
 -31   3   7      18278.26      18269.51       567.82 o                         
 -29   3   7       2902.67       2692.27       249.16 o                         
 -27   3   7      32778.18      34004.39       745.34 o                         
 -25   3   7         51.76        103.27       121.57 o                         
 -23   3   7      46432.62      46466.86       731.82 o                         
 -21   3   7          1.49         47.62        81.51 o                         
 -19   3   7      63022.05      61747.11       853.58 o                         
 -17   3   7       7081.60       6470.06       285.25 o                         
 -15   3   7       6338.90       5306.07       285.33 o                         
 -13   3   7      11175.96      10575.02       298.48 o                         
 -11   3   7      42028.46      43994.21       777.44 o                         
  -9   3   7      60445.82      57224.98       623.02 o                         
  -7   3   7      25001.67      25642.44       276.14 o                         
  -5   3   7      16992.47      16463.19       259.81 o                         
  -3   3   7       9501.74       9660.65       213.88 o                         
  -1   3   7      37015.71      35606.45       413.30 o                         
   1   3   7          2.60        -49.86        76.82 o                         
   3   3   7      77176.93      79345.66      1081.22 o                         
   5   3   7       1471.92       1164.74       154.29 o                         
   7   3   7      12176.79      10940.01       332.18 o                         
   9   3   7       5241.61       5374.51       275.28 o                         
  11   3   7       6639.29       6583.08       312.31 o                         
  13   3   7      11473.84      12310.81       472.37 o                         
  15   3   7       5638.72       6065.50       387.69 o                         
  17   3   7      24086.27      24803.86       957.86 o                         
  19   3   7        291.84        434.41       228.94 o                         
  21   3   7       9263.34       9828.62       568.50 o                         
  23   3   7        985.24        783.62       318.38 o                         
  25   3   7       5652.35       4334.21       808.85 o                         
 -38   4   7         29.48        402.96       353.64 o                         
 -36   4   7          5.75        -48.69       299.83 o                         
 -34   4   7        830.52        638.47       548.07 o                         
 -32   4   7         23.72       -175.11       178.53 o                         
 -30   4   7       2847.34       3136.19       284.50 o                         
 -28   4   7       5677.92       5309.16       317.88 o                         
 -26   4   7       2657.53       2574.98       220.72 o                         
 -24   4   7       1756.70       1936.60       160.27 o                         
 -22   4   7      12323.37      12157.62       299.86 o                         
 -20   4   7        193.38        229.02        87.77 o                         
 -18   4   7       1276.04       1242.58       107.78 o                         
 -16   4   7       3233.51       3336.56       483.99 o                         
 -14   4   7       8846.87       9301.29       438.48 o                         
 -12   4   7       4611.55       4052.02       471.72 o                         
 -10   4   7        872.40        921.10       100.03 o                         
  -8   4   7       1878.98       2457.39        98.41 o                         
  -6   4   7        218.74        174.53        63.89 o                         
  -4   4   7       4353.55       4462.49       124.28 o                         
  -2   4   7      24243.60      26543.50       356.14 o                         
   0   4   7        291.08        155.66        99.97 o                         
   2   4   7       1007.89       1203.45       145.34 o                         
   4   4   7       1946.45       2234.22       186.10 o                         
   6   4   7       1305.57       1525.21       201.58 o                         
   8   4   7        750.12        557.06       160.36 o                         
  10   4   7      10762.50      10386.76       372.16 o                         
  12   4   7        264.58        445.28       164.67 o                         
  14   4   7        543.05        924.80       217.01 o                         
  16   4   7        773.53        757.62       222.95 o                         
  18   4   7          3.21        -47.02       202.59 o                         
  20   4   7         29.61        -54.32       223.91 o                         
  22   4   7       2208.39       2560.21       366.29 o                         
  24   4   7       1742.97       1654.77       335.65 o                         
 -37   5   7      13524.29      14096.60      1051.15 o                         
 -35   5   7       1978.55       2177.27       432.48 o                         
 -33   5   7       3170.35       3928.30       808.47 o                         
 -31   5   7       1717.33       1978.60       384.68 o                         
 -29   5   7       2490.03       2906.15       345.00 o                         
 -27   5   7      15819.96      16563.64       513.14 o                         
 -25   5   7       4898.05       4553.14       355.94 o                         
 -23   5   7      26997.62      26717.42       493.07 o                         
 -21   5   7       1935.13       1974.48       216.51 o                         
 -19   5   7      12383.99      12354.38       387.46 o                         
 -17   5   7      11886.97      11928.66       205.28 o                         
 -15   5   7      32402.42      33005.76       481.08 o                         
 -13   5   7      27852.76      28258.48       535.02 o                         
 -11   5   7       4781.98       3971.31       178.61 o                         
  -9   5   7       5667.81       5230.84       181.33 o                         
  -7   5   7        223.84         93.68        75.43 o                         
  -5   5   7      10061.19       7490.19       194.22 o                         
  -3   5   7        413.83        431.67       105.72 o                         
  -1   5   7      54839.30      53042.44       671.83 o                         
   1   5   7      14085.27      14396.10       311.51 o                         
   3   5   7      67314.18      68635.06      1142.17 o                         
   5   5   7        921.04        801.72       197.29 o                         
   7   5   7      37233.55      38309.10       894.92 o                         
   9   5   7       6658.65       7278.21       376.81 o                         
  11   5   7       7954.96       8634.82       443.16 o                         
  13   5   7      25874.56      25291.49       619.47 o                         
  15   5   7       4827.46       4566.24       579.30 o                         
  17   5   7       8793.81       8789.74       783.16 o                         
  19   5   7       1678.62       1254.66       277.56 o                         
  21   5   7       3953.19       3697.97       412.74 o                         
  23   5   7       3093.68       3001.13       388.05 o                         
 -36   6   7        172.59        373.20       366.74 o                         
 -34   6   7         21.00        453.77       345.45 o                         
 -32   6   7        410.37        342.13       330.63 o                         
 -30   6   7        610.08        583.69       325.42 o                         
 -28   6   7       1139.35       1332.73       323.49 o                         
 -26   6   7       7499.27       7573.64       371.97 o                         
 -24   6   7       9690.76      10866.79       411.18 o                         
 -22   6   7       9657.34       9408.79       338.96 o                         
 -20   6   7        175.48        163.17        84.40 o                         
 -18   6   7        585.78        487.12        99.97 o                         
 -16   6   7         68.70         12.32       141.70 o                         
 -14   6   7       4859.41       5237.66       303.91 o                         
 -12   6   7      11850.30      11514.69       325.88 o                         
 -10   6   7        757.99        650.27       100.47 o                         
  -8   6   7       7261.19       7985.62       206.23 o                         
  -6   6   7       6791.74       6818.37       220.43 o                         
  -4   6   7        887.59       1069.23       112.14 o                         
  -2   6   7       3943.21       3717.76       243.26 o                         
   0   6   7          8.86          2.43        79.63 o                         
   2   6   7       3090.05       3366.01       303.80 o                         
   4   6   7         22.28         72.22       132.35 o                         
   6   6   7       5872.64       5958.28       361.93 o                         
   8   6   7       2301.41       2148.52       229.75 o                         
  10   6   7        899.91        822.44       200.56 o                         
  12   6   7      12228.09      12016.78       583.31 o                         
  14   6   7         71.89         48.77       175.39 o                         
  16   6   7       1420.44       1045.60       280.56 o                         
  18   6   7       5890.62       6320.31       468.47 o                         
  20   6   7       2157.06       2030.59       325.88 o                         
  22   6   7        501.77        543.12       284.98 o                         
 -35   7   7       5409.15       5900.61       937.99 o                         
 -33   7   7       3664.09       2879.41       681.68 o                         
 -31   7   7       3375.20       3206.62       668.05 o                         
 -29   7   7       2599.38       2233.18       586.24 o                         
 -27   7   7      13675.56      15367.76      1098.87 o                         
 -25   7   7         55.30       -111.80       340.84 o                         
 -23   7   7      29425.71      28469.41       792.11 o                         
 -21   7   7        971.20        436.98       192.23 o                         
 -19   7   7       7933.32       8061.30       218.43 o                         
 -17   7   7       1841.65       1636.03       155.41 o                         
 -15   7   7       9807.20      10035.58       681.55 o                         
 -13   7   7      23480.90      24490.78       551.03 o                         
 -11   7   7      11810.34      12475.83       423.91 o                         
  -9   7   7      29924.94      30391.33       454.46 o                         
  -7   7   7       3362.91       3404.21       151.60 o                         
  -5   7   7      23807.50      24233.89       734.87 o                         
  -3   7   7       4327.16       4581.45       332.14 o                         
  -1   7   7      60835.45      61063.14       892.11 o                         
   1   7   7        288.40        443.36       111.16 o                         
   3   7   7      25179.63      24444.81       489.56 o                         
   5   7   7       2318.17       2122.19       224.70 o                         
   7   7   7      34201.29      34875.37      1018.83 o                         
   9   7   7       6794.36       6679.83       380.68 o                         
  11   7   7      22224.33      21671.19       996.00 o                         
  13   7   7      19033.04      19186.72       544.54 o                         
  15   7   7        612.97        369.49       331.78 o                         
  17   7   7      11982.08      11459.07       575.75 o                         
  19   7   7       2968.49       3016.45       440.72 o                         
  21   7   7      13882.10      13231.95       663.54 o                         
 -32   8   7        220.85       -261.76       493.54 o                         
 -30   8   7        332.41        359.93       447.18 o                         
 -28   8   7        240.60        886.18       515.35 o                         
 -26   8   7       3043.14       2895.77       640.78 o                         
 -24   8   7       1477.48       1227.02       488.08 o                         
 -22   8   7         71.96        553.52       395.37 o                         
 -20   8   7       2592.13       2179.33       254.37 o                         
 -18   8   7        307.08       -128.79       369.47 o                         
 -16   8   7       2698.16       2380.81       365.34 o                         
 -14   8   7       2141.63       2685.44       268.56 o                         
 -12   8   7      17597.25      17683.90       485.94 o                         
 -10   8   7       5905.92       5339.04       386.48 o                         
  -8   8   7       4794.51       4823.92       211.00 o                         
  -6   8   7       8395.26       8155.10       368.65 o                         
  -4   8   7       4550.13       4661.74       253.05 o                         
  -2   8   7       1290.42       1507.79       185.00 o                         
   0   8   7       5008.77       4612.27       262.31 o                         
   2   8   7       4549.58       4470.71       568.40 o                         
   4   8   7       6416.58       6985.92       367.23 o                         
   6   8   7        648.73        670.28       192.33 o                         
   8   8   7        360.86        154.38       272.75 o                         
  10   8   7       1182.35       1049.88       269.95 o                         
  12   8   7       5261.16       5680.80       399.48 o                         
  14   8   7       1438.63       1731.61       259.47 o                         
  16   8   7        525.74        446.24       310.92 o                         
  18   8   7        383.12          6.50       511.98 o                         
 -31   9   7       3471.54       4155.51       839.83 o                         
 -29   9   7      11506.29      11907.56      1123.41 o                         
 -27   9   7       8964.03      10446.04      1077.05 o                         
 -25   9   7       1298.38       1428.80       550.80 o                         
 -23   9   7      19020.05      18731.74       856.53 o                         
 -21   9   7       6569.81       6152.45       570.39 o                         
 -19   9   7      17585.04      16680.33       791.26 o                         
 -17   9   7       2461.35       2385.28       374.98 o                         
 -15   9   7      41325.22      40633.17      1186.53 o                         
 -13   9   7      15797.51      15014.86       699.76 o                         
 -11   9   7       1340.63       1399.31       159.63 o                         
  -9   9   7      10022.64       9474.82       349.14 o                         
  -7   9   7         99.24          5.29       188.14 o                         
  -5   9   7      19150.55      19876.56       624.47 o                         
  -3   9   7       6887.48       6554.09       455.36 o                         
  -1   9   7      17976.24      17407.35      1022.52 o                         
   1   9   7       1148.77        935.74       197.85 o                         
   3   9   7         56.34         -8.18       172.17 o                         
   5   9   7        961.69       1011.64       229.76 o                         
   7   9   7      17478.57      17647.41       586.26 o                         
   9   9   7       4621.79       5104.22       376.57 o                         
  11   9   7      16132.15      15454.63       593.47 o                         
  13   9   7       3919.80       4124.17       377.57 o                         
  15   9   7        240.36        350.17       277.40 o                         
  17   9   7       1408.45       1165.79       331.59 o                         
 -28  10   7         34.16       -261.76       518.08 o                         
 -26  10   7       1217.90        590.35       402.11 o                         
 -24  10   7        358.78        168.47       360.18 o                         
 -22  10   7       3580.60       2982.76       461.41 o                         
 -20  10   7      10353.83       9445.68       690.25 o                         
 -18  10   7        521.29        129.09       322.74 o                         
 -16  10   7        675.24        289.56       304.58 o                         
 -14  10   7        904.27        864.11       319.09 o                         
 -12  10   7        756.10        319.72       289.13 o                         
 -10  10   7       7700.93       7241.35       609.42 o                         
  -8  10   7       3632.83       3811.95       608.06 o                         
  -6  10   7       1407.50       1363.16       229.01 o                         
  -4  10   7        593.55        610.14       203.52 o                         
  -2  10   7          1.36        -18.70       342.20 o                         
   0  10   7        365.23        417.47       218.84 o                         
   2  10   7         10.84        -16.36       351.75 o                         
   4  10   7          0.45       -122.80       205.64 o                         
   6  10   7          6.40        -52.62       193.56 o                         
   8  10   7         77.43       -205.36       205.36 o                         
  10  10   7       3642.09       2940.32       451.12 o                         
  12  10   7        635.31        629.38       346.34 o                         
  14  10   7       1847.48       2298.57       699.40 o                         
 -25  11   7          5.90       -263.51       359.27 o                         
 -23  11   7       7432.19       8888.28      1188.85 o                         
 -21  11   7        252.66         41.86       357.62 o                         
 -19  11   7      12725.60      13491.89       827.12 o                         
 -17  11   7        786.70        842.92       357.63 o                         
 -15  11   7      13585.13      12288.05       921.63 o                         
 -13  11   7        661.75        526.83       319.90 o                         
 -11  11   7       1045.80       1053.54       325.78 o                         
  -9  11   7       5830.14       6151.47       777.11 o                         
  -7  11   7        266.35         21.81       379.01 o                         
  -5  11   7      11932.35      11973.00      1022.52 o                         
  -3  11   7       2198.05       2260.45       534.44 o                         
  -1  11   7       7670.66       9840.71       924.36 o                         
   1  11   7          8.76       -220.78       220.78 o                         
   3  11   7       1411.48       1269.92       309.74 o                         
   5  11   7       2406.47       1990.50       556.25 o                         
   7  11   7       4406.24       4501.81       714.40 o                         
   9  11   7       4138.56       4402.57       515.43 o                         
  11  11   7       2970.24       3362.13       608.06 o                         
 -20  12   7       1602.26       2374.83       636.69 o                         
 -18  12   7       2175.25       2691.55       588.97 o                         
 -16  12   7       5638.81       5749.08       687.13 o                         
 -14  12   7       2461.31       3149.47       502.95 o                         
 -12  12   7         31.01        518.08       485.36 o                         
 -10  12   7        113.91       1014.34       493.54 o                         
  -8  12   7       3774.52       3735.60       681.68 o                         
  -6  12   7       6911.00       9208.12       937.99 o                         
  -4  12   7       1568.98       1573.31       534.44 o                         
  -2  12   7         46.69        -29.99       409.01 o                         
   0  12   7          8.83        -92.71       381.74 o                         
   2  12   7        137.77        278.12       430.82 o                         
   4  12   7          3.31        -59.99       444.45 o                         
   6  12   7       6295.96       6955.85       875.28 o                         
 -11  13   7       2876.28       3402.94       711.67 o                         
  -9  13   7       1133.63       1205.21       561.70 o                         
  -7  13   7       4574.22       4499.08       760.75 o                         
  -5  13   7       2673.68       3285.69       684.41 o                         
  -3  13   7        104.25       -373.56       455.36 o                         
 -40   0   8       4294.92       3700.25       474.33 o                         
 -38   0   8       1931.11       2116.96       384.44 o                         
 -36   0   8       2201.93       2129.25       389.92 o                         
 -34   0   8      42012.79      40902.04      1160.02 o                         
 -32   0   8       6136.86       6535.46       478.40 o                         
 -30   0   8      96393.77      98081.11      2016.38 o                         
 -28   0   8        907.51       1029.76       229.49 o                         
 -26   0   8        936.46        883.01       204.32 o                         
 -24   0   8       2608.53       3033.23       228.12 o                         
 -22   0   8      49860.73      50761.45       876.14 o                         
 -20   0   8     110549.79     114057.30      1667.45 o                         
 -18   0   8      33994.84      32338.67       728.30 o                         
 -16   0   8      10486.70       8272.98       462.18 o                         
 -14   0   8      11265.12      13257.04       368.81 o                         
 -12   0   8      32902.61      32643.81       557.71 o                         
 -10   0   8      17523.72      18499.46       374.28 o                         
  -8   0   8     172237.44     174022.00      2038.85 o                         
  -6   0   8       7962.57       7761.90       186.31 o                         
  -4   0   8      23324.06      22455.86       429.37 o                         
  -2   0   8       5953.49       6908.51       259.58 o                         
   0   0   8      38081.86      40051.78       833.79 o                         
   2   0   8      21877.79      22559.50       683.51 o                         
   4   0   8      11901.27      12107.49       501.12 o                         
   6   0   8      93758.27      85125.30      2429.50 o                         
   8   0   8        577.25        458.09       291.76 o                         
  10   0   8      20325.67      20251.31       992.52 o                         
  12   0   8      10689.27       8949.08       771.66 o                         
  14   0   8      14334.25      13513.60       913.45 o                         
  16   0   8       1131.00       2045.04       518.08 o                         
  18   0   8       9819.93      10366.97       951.62 o                         
  20   0   8       6176.31       5968.78       774.39 o                         
  22   0   8      14352.03      14737.89      1224.29 o                         
  24   0   8         56.80        951.62       545.34 o                         
 -39   1   8         20.21        -15.51       212.38 o                         
 -37   1   8          1.56       -164.75       164.75 o                         
 -35   1   8       1172.09       1277.99       226.52 o                         
 -33   1   8        283.21        189.13       190.88 o                         
 -31   1   8       3596.62       3777.14       262.29 o                         
 -29   1   8        299.31        568.03       204.66 o                         
 -27   1   8        360.49        283.81       130.34 o                         
 -25   1   8        672.06        528.22       105.19 o                         
 -23   1   8        869.57        840.36       106.61 o                         
 -21   1   8      16178.72      17923.00       295.69 o                         
 -19   1   8        464.01        603.43        78.77 o                         
 -17   1   8       3239.16       3135.40       136.99 o                         
 -15   1   8      30665.30      30896.14       424.10 o                         
 -13   1   8         23.11         39.33        58.87 o                         
 -11   1   8        788.64        995.07        86.19 o                         
  -9   1   8         46.01         70.42        58.36 o                         
  -7   1   8      12840.03      14060.14       176.61 o                         
  -5   1   8       7575.40       7785.54       145.21 o                         
  -3   1   8      12430.37      12980.53       233.78 o                         
  -1   1   8        898.79        885.32       110.71 o                         
   1   1   8        572.09        508.86       118.08 o                         
   3   1   8        577.33        897.63       210.93 o                         
   5   1   8        168.36        138.66       144.48 o                         
   7   1   8       1947.82       2387.14       241.28 o                         
   9   1   8       1349.03        922.10       283.58 o                         
  11   1   8        291.57        302.44       225.19 o                         
  13   1   8          1.17        -27.96       211.67 o                         
  15   1   8       1286.08        714.33       289.13 o                         
  17   1   8       3081.61       3043.11       403.76 o                         
  19   1   8        207.14        491.97       305.60 o                         
  21   1   8        319.86        579.14       342.23 o                         
  23   1   8         73.09        730.27       287.08 o                         
  25   1   8          4.52        137.55       279.86 o                         
 -40   2   8        212.57        253.89       289.01 o                         
 -38   2   8        897.80       1342.22       247.19 o                         
 -36   2   8       3862.88       4015.79       373.10 o                         
 -34   2   8      14084.89      13828.92       458.69 o                         
 -32   2   8       5443.86       5450.03       349.15 o                         
 -30   2   8      16396.63      16576.49       507.45 o                         
 -28   2   8       4782.73       5071.64       303.51 o                         
 -26   2   8      31508.94      32649.98       790.28 o                         
 -24   2   8        304.49        192.02        95.67 o                         
 -22   2   8      41652.63      42710.88       647.94 o                         
 -20   2   8      21270.94      21023.59       369.57 o                         
 -18   2   8      24054.71      22673.20       447.30 o                         
 -16   2   8      99371.88     104033.64      1304.58 o                         
 -14   2   8       8950.86       7873.22       147.93 o                         
 -12   2   8      24690.25      24801.62       338.88 o                         
 -10   2   8      15057.23      15585.55       192.17 o                         
  -8   2   8      95848.25     101289.70       875.70 o                         
  -6   2   8       6453.83       6670.63       149.47 o                         
  -4   2   8     117963.62     122689.17      1145.42 o                         
  -2   2   8       1056.17       1365.98       140.64 o                         
   0   2   8      45630.78      47628.73       651.41 o                         
   2   2   8       5910.56       5277.03       450.97 o                         
   4   2   8      31896.08      34250.57       719.71 o                         
   6   2   8      46386.20      45075.70       891.27 o                         
   8   2   8       4393.05       4347.88       307.57 o                         
  10   2   8      11157.83      11642.87       567.80 o                         
  12   2   8       4885.75       5366.40       443.14 o                         
  14   2   8      32930.60      33357.10      2529.03 o                         
  16   2   8       2152.31       2576.23       298.94 o                         
  18   2   8      12027.89      12246.01       737.25 o                         
  20   2   8       2617.56       3395.12       372.89 o                         
  22   2   8       4480.03       4226.17       416.90 o                         
  24   2   8       2890.21       2870.16       401.82 o                         
 -39   3   8        703.92        604.79       303.22 o                         
 -37   3   8        262.02         79.52       315.59 o                         
 -35   3   8       1084.76       1569.98       257.16 o                         
 -33   3   8        507.90        631.79       198.49 o                         
 -31   3   8       3716.48       3670.71       289.59 o                         
 -29   3   8      16519.90      15901.37       554.45 o                         
 -27   3   8       1031.32        780.20       158.38 o                         
 -25   3   8       1565.74       1562.34       212.10 o                         
 -23   3   8       1820.85       1753.72       138.67 o                         
 -21   3   8       2674.23       1928.46       347.66 o                         
 -19   3   8      12612.34      13255.85       530.35 o                         
 -17   3   8         22.77        122.70       209.96 o                         
 -15   3   8        353.11        205.30       123.31 o                         
 -13   3   8       1326.45        949.95       154.86 o                         
 -11   3   8      19465.83      22229.79       706.45 o                         
  -9   3   8       3704.62       3580.36       110.21 o                         
  -7   3   8       1983.27       2646.05        77.16 o                         
  -5   3   8       1580.56       1831.85       107.63 o                         
  -3   3   8      24724.73      27462.78       334.44 o                         
  -1   3   8       2307.04       2274.78       112.46 o                         
   1   3   8       2053.26       2373.56       150.34 o                         
   3   3   8       5715.66       5034.35       534.27 o                         
   5   3   8        512.78        694.81       149.35 o                         
   7   3   8      10966.02      10153.56       330.02 o                         
   9   3   8        360.03        426.01       230.24 o                         
  11   3   8       4258.22       4195.84       268.32 o                         
  13   3   8       1115.95       1152.80       274.57 o                         
  15   3   8        806.54        832.07       303.25 o                         
  17   3   8         79.11        174.99       208.19 o                         
  19   3   8        366.05        440.69       241.33 o                         
  21   3   8       2806.03       2871.07       357.73 o                         
  23   3   8        191.43        682.62       285.92 o                         
 -38   4   8       8940.24       9002.92       723.85 o                         
 -36   4   8      12390.45      11496.85       756.75 o                         
 -34   4   8       5182.34       4968.77       521.78 o                         
 -32   4   8       1007.94        905.63       201.10 o                         
 -30   4   8      12400.95      11942.32       758.22 o                         
 -28   4   8      11763.95      10931.01       500.75 o                         
 -26   4   8      16557.10      16171.36       446.23 o                         
 -24   4   8         37.95        -36.09       112.17 o                         
 -22   4   8      38157.74      38114.98       663.15 o                         
 -20   4   8       4750.42       5065.88       159.03 o                         
 -18   4   8       1276.27       1109.67       139.93 o                         
 -16   4   8      16906.71      18101.12       612.39 o                         
 -14   4   8       2034.82       2522.35       376.29 o                         
 -12   4   8     101446.38     103181.12      1962.64 o                         
 -10   4   8        468.50        758.42       148.09 o                         
  -8   4   8      62030.41      61226.01       653.79 o                         
  -6   4   8      27397.03      31650.06       391.80 o                         
  -4   4   8      28600.48      27869.32       392.45 o                         
  -2   4   8      16433.08      18503.73       310.43 o                         
   0   4   8      67325.41      70578.20       966.73 o                         
   2   4   8      16171.68      15094.49       684.61 o                         
   4   4   8      23558.83      23831.58       878.58 o                         
   6   4   8       1348.76       1523.08       183.27 o                         
   8   4   8       1149.78       1242.47       172.27 o                         
  10   4   8       8454.32       8837.64       371.67 o                         
  12   4   8         70.61        -33.75       183.70 o                         
  14   4   8      24539.98      23807.41       698.50 o                         
  16   4   8        132.61        -60.38       208.50 o                         
  18   4   8      12756.93      14393.78       604.89 o                         
  20   4   8        341.77        395.48       253.04 o                         
  22   4   8       2753.14       3116.24       390.84 o                         
 -37   5   8       1654.52       1509.22       789.38 o                         
 -35   5   8        134.25        217.29       332.69 o                         
 -33   5   8          7.62        -46.29       269.91 o                         
 -31   5   8        300.18        272.47       251.96 o                         
 -29   5   8       2815.54       3194.36       251.62 o                         
 -27   5   8         94.79        149.29       122.06 o                         
 -25   5   8         97.77        192.64       104.31 o                         
 -23   5   8          2.10        -72.31        72.31 o                         
 -21   5   8       1986.25       1818.95       195.32 o                         
 -19   5   8        229.46        211.06       108.93 o                         
 -17   5   8      11393.20      11394.04       532.80 o                         
 -15   5   8       8140.27       7867.70       456.94 o                         
 -13   5   8       1724.05       1622.60       109.82 o                         
 -11   5   8       4743.60       4864.30       262.82 o                         
  -9   5   8         11.11        -47.52        82.19 o                         
  -7   5   8         87.42         77.81        53.09 o                         
  -5   5   8       1485.96       1223.28       121.99 o                         
  -3   5   8       1415.60       1333.35        93.35 o                         
  -1   5   8      18763.82      19407.42       358.41 o                         
   1   5   8       3504.81       3643.86       218.43 o                         
   3   5   8         33.72        113.36       119.06 o                         
   5   5   8        809.93        565.07       155.50 o                         
   7   5   8        637.37       1019.60       188.47 o                         
   9   5   8       7150.48       7167.00       675.83 o                         
  11   5   8          0.98       -149.18       149.18 o                         
  13   5   8       1751.70       1772.95       227.96 o                         
  15   5   8        114.42        -39.57       248.41 o                         
  17   5   8       1335.15       1654.30       294.92 o                         
  19   5   8       1653.97       1445.76       309.20 o                         
  21   5   8       2102.82       1716.85       345.54 o                         
 -36   6   8       4944.96       5246.18       597.86 o                         
 -34   6   8       5308.86       4547.57       529.01 o                         
 -32   6   8         58.31       -254.00       266.65 o                         
 -30   6   8       6255.78       6135.11       828.92 o                         
 -28   6   8        727.26        212.68       411.73 o                         
 -26   6   8      39950.92      40104.52      1663.30 o                         
 -24   6   8        903.75       1116.63       253.58 o                         
 -22   6   8      11428.40      10862.69       264.07 o                         
 -20   6   8        409.45        453.76       136.34 o                         
 -18   6   8      15112.36      15052.06       637.18 o                         
 -16   6   8      23671.15      22888.93       494.66 o                         
 -14   6   8       8777.38       7760.63       690.16 o                         
 -12   6   8      48320.40      46468.89       704.40 o                         
 -10   6   8        541.25        795.27       107.84 o                         
  -8   6   8      24459.53      23881.78       371.20 o                         
  -6   6   8       1792.16       1718.82       119.04 o                         
  -4   6   8      27404.15      27639.56       482.59 o                         
  -2   6   8      26910.39      27302.09       469.59 o                         
   0   6   8      22196.05      22063.26       419.04 o                         
   2   6   8      12352.00      11693.57       378.05 o                         
   4   6   8      22505.56      23464.66       575.70 o                         
   6   6   8       2505.56       2559.14       238.53 o                         
   8   6   8       8787.23      10116.96       443.01 o                         
  10   6   8      21718.71      21908.25      1076.94 o                         
  12   6   8        193.83        349.76       176.14 o                         
  14   6   8      26356.13      26447.01       759.59 o                         
  16   6   8          7.81        149.51       232.21 o                         
  18   6   8       8777.77       8891.09       530.13 o                         
  20   6   8        675.78        739.03       307.13 o                         
 -35   7   8        166.39        651.68       578.06 o                         
 -33   7   8        987.74        602.60       534.44 o                         
 -31   7   8         86.52       -117.25       444.45 o                         
 -29   7   8         43.72        294.49       411.73 o                         
 -27   7   8       6057.78       5886.98       771.66 o                         
 -25   7   8         40.79        103.62       395.37 o                         
 -23   7   8       3079.24       3105.73       572.61 o                         
 -21   7   8        955.78        898.95       112.35 o                         
 -19   7   8         25.42        -27.18        66.09 o                         
 -17   7   8        739.73       1008.83       119.18 o                         
 -15   7   8       1427.37       1171.86       159.54 o                         
 -13   7   8       7891.68       7463.51       352.08 o                         
 -11   7   8       3936.40       4060.35       198.34 o                         
  -9   7   8          0.08        108.74        85.65 o                         
  -7   7   8       5261.48       4966.19       177.43 o                         
  -5   7   8       1931.61       2125.57       180.78 o                         
  -3   7   8        229.44        126.72       110.11 o                         
  -1   7   8       3530.79       3742.82       194.47 o                         
   1   7   8         95.21         56.23       103.90 o                         
   3   7   8        223.44        326.58       154.82 o                         
   5   7   8      10317.17       9771.75       397.17 o                         
   7   7   8          2.32         65.01       161.32 o                         
   9   7   8        211.78        387.76       196.96 o                         
  11   7   8        479.98        354.34       215.94 o                         
  13   7   8       7866.57       7538.59       397.12 o                         
  15   7   8       1391.72       1524.08       364.44 o                         
  17   7   8        360.83        517.01       262.48 o                         
  19   7   8       1585.46       1462.00       328.53 o                         
 -34   8   8       6204.44       6295.98       921.63 o                         
 -32   8   8       1320.27       1865.07       629.87 o                         
 -30   8   8      13028.31      11918.47      1126.13 o                         
 -28   8   8       1099.80       1477.88       558.98 o                         
 -26   8   8      18239.59      20911.17      1265.20 o                         
 -24   8   8       4730.51       3656.52       602.60 o                         
 -22   8   8      15914.43      15512.52       827.56 o                         
 -20   8   8       6950.69       6653.06       553.85 o                         
 -18   8   8      21628.34      22166.46       869.82 o                         
 -16   8   8       9029.94       8933.20      1507.87 o                         
 -14   8   8       3369.80       3254.02       289.46 o                         
 -12   8   8      48207.65      48479.21      1040.30 o                         
 -10   8   8       1850.82       2322.51       141.51 o                         
  -8   8   8      27536.79      28334.29       461.91 o                         
  -6   8   8       4825.41       4908.84       242.20 o                         
  -4   8   8      28675.62      26857.05       736.15 o                         
  -2   8   8       2128.43       2462.21       212.95 o                         
   0   8   8       7559.48       7870.73       358.72 o                         
   2   8   8       9348.40       9417.63       390.39 o                         
   4   8   8       1859.64       2099.88       243.51 o                         
   6   8   8       6210.97       6927.33       390.88 o                         
   8   8   8      12406.95      11810.82       733.62 o                         
  10   8   8      14682.83      15187.29       663.78 o                         
  12   8   8        791.86        987.54       429.43 o                         
  14   8   8        678.18        600.58       226.31 o                         
  16   8   8         88.37         35.24       263.15 o                         
  18   8   8      12761.23      12857.55       844.99 o                         
 -31   9   8         78.59        586.24       537.16 o                         
 -29   9   8         45.74       -458.09       458.09 o                         
 -27   9   8         79.38        141.79       444.45 o                         
 -25   9   8       2968.43       2595.36       452.10 o                         
 -23   9   8       2878.79       2541.96       432.31 o                         
 -21   9   8        979.46        726.47       342.94 o                         
 -19   9   8       2752.44       2904.67       419.47 o                         
 -17   9   8         24.76         54.11       343.57 o                         
 -15   9   8      15825.11      16776.05       747.49 o                         
 -13   9   8        282.65        133.70       249.62 o                         
 -11   9   8      12875.97      13191.79       696.40 o                         
  -9   9   8        170.07        210.71       120.12 o                         
  -7   9   8         26.57        215.06       135.50 o                         
  -5   9   8        290.85        694.27       267.22 o                         
  -3   9   8         19.48        -89.74       295.85 o                         
  -1   9   8       2731.95       2691.71       685.77 o                         
   1   9   8         29.97        112.46       168.55 o                         
   3   9   8        581.83        418.79       199.54 o                         
   5   9   8        154.19        222.69       191.24 o                         
   7   9   8        672.83       1189.17       245.75 o                         
   9   9   8          0.85         98.98       215.29 o                         
  11   9   8        933.32        760.76       305.35 o                         
  13   9   8          5.23       -303.80       303.80 o                         
  15   9   8       1524.73       1281.66       337.19 o                         
 -28  10   8       2007.74       2190.95       563.07 o                         
 -26  10   8       8364.20       7147.53       694.88 o                         
 -24  10   8       7374.91       8206.47       695.08 o                         
 -22  10   8        259.47        237.34       415.82 o                         
 -20  10   8      11117.08      11752.01      1202.48 o                         
 -18  10   8      19665.63      20367.87       904.26 o                         
 -16  10   8      10055.07       9362.83       651.53 o                         
 -14  10   8       3295.29       3574.67       452.71 o                         
 -12  10   8       5580.61       5021.86       818.01 o                         
 -10  10   8       1154.89        875.63       326.81 o                         
  -8  10   8      11827.93      12676.50       965.26 o                         
  -6  10   8         73.56        -73.62       379.01 o                         
  -4  10   8      29100.07      29175.59       836.88 o                         
  -2  10   8       1207.46        977.13       240.60 o                         
   0  10   8       4990.32       4507.26       665.32 o                         
   2  10   8       3223.90       3245.01       416.45 o                         
   4  10   8       2969.04       2589.39       291.57 o                         
   6  10   8       9839.22      10191.43      1277.47 o                         
   8  10   8       4116.72       5134.21       545.87 o                         
  10  10   8      14204.05      14443.83      1126.13 o                         
  12  10   8        181.52        118.55       341.74 o                         
 -25  11   8       1105.56       1776.29       557.61 o                         
 -23  11   8       1073.65       1123.11       545.34 o                         
 -21  11   8        258.51        421.67       374.18 o                         
 -19  11   8       2301.76       2978.26      1123.41 o                         
 -17  11   8        139.75         87.57       342.03 o                         
 -15  11   8        242.36        692.52       346.80 o                         
 -13  11   8        105.72       -168.92       299.44 o                         
 -11  11   8        471.13        929.81       496.26 o                         
  -9  11   8       2152.47       2988.48       610.78 o                         
  -7  11   8        610.39       1027.97       498.99 o                         
  -5  11   8       2203.68       2527.66       616.24 o                         
  -3  11   8        519.46        400.83       439.00 o                         
  -1  11   8        181.78        261.76       425.37 o                         
   1  11   8        156.09       -368.11       368.11 o                         
   3  11   8       2635.22       2683.09       613.51 o                         
   5  11   8       3295.53       3784.68       692.59 o                         
   7  11   8       2286.23       2745.39       449.09 o                         
   9  11   8        317.71        340.13       347.69 o                         
 -20  12   8         29.75         81.40       383.10 o                         
 -18  12   8       1604.43       2070.86       454.43 o                         
 -16  12   8       3393.76       3843.97       527.33 o                         
 -14  12   8        981.90        432.17       351.21 o                         
 -12  12   8       6538.23       8264.67       962.53 o                         
 -10  12   8         17.22         73.62       466.27 o                         
  -8  12   8       3289.45       3356.59       665.32 o                         
  -6  12   8        191.65        548.07       504.44 o                         
  -4  12   8      12673.22      12518.35      1068.87 o                         
  -2  12   8        876.18        785.29       509.90 o                         
   0  12   8       3601.45       3697.43       684.41 o                         
   2  12   8       1747.77       2208.64       591.70 o                         
   4  12   8       3202.74       3528.37       706.22 o                         
 -11  13   8        433.01       1227.02       556.25 o                         
  -9  13   8       1019.86        351.75       537.16 o                         
  -7  13   8        431.07        725.31       550.80 o                         
  -5  13   8       2918.13       3043.01       684.41 o                         
 -41   1   9       4724.56       4757.04       453.79 o                         
 -39   1   9        363.86        177.63       196.13 o                         
 -37   1   9       8985.61       9704.70       576.18 o                         
 -35   1   9         64.30        -35.47       163.59 o                         
 -33   1   9      39686.84      38782.40       763.49 o                         
 -31   1   9       1065.60        938.20       174.09 o                         
 -29   1   9      20290.82      19961.09       476.76 o                         
 -27   1   9        703.64        662.99       121.06 o                         
 -25   1   9      12019.19      11589.46       281.60 o                         
 -23   1   9      28931.99      29191.85       454.34 o                         
 -21   1   9       8951.53       9674.34       230.68 o                         
 -19   1   9     115983.16     118324.34      1484.72 o                         
 -17   1   9      17182.44      18413.44       308.38 o                         
 -15   1   9      13920.76      13780.58       212.75 o                         
 -13   1   9       2903.22       2665.27       124.80 o                         
 -11   1   9      39523.66      39394.07       425.33 o                         
  -9   1   9      65021.81      65393.87       593.78 o                         
  -7   1   9      55351.48      55175.01       556.80 o                         
  -5   1   9      56588.13      56119.18       576.13 o                         
  -3   1   9      40151.77      38836.67       491.38 o                         
  -1   1   9       8082.60       8429.12       419.18 o                         
   1   1   9      20453.20      21654.69       679.04 o                         
   3   1   9      49141.42      45751.47       880.95 o                         
   5   1   9        845.94        814.95       176.70 o                         
   7   1   9      40926.08      41048.57       867.97 o                         
   9   1   9       2437.23       2466.34       459.45 o                         
  11   1   9      25510.96      26995.78       882.66 o                         
  13   1   9          8.67        245.30       244.30 o                         
  15   1   9       9933.92      11280.60      1516.05 o                         
  17   1   9      20264.70      20996.40       906.63 o                         
  19   1   9       1572.46       1981.76       464.90 o                         
  21   1   9       9467.95      10148.81       978.89 o                         
  23   1   9       8451.95       8895.29       587.21 o                         
 -40   2   9         58.21        -37.44       256.30 o                         
 -38   2   9       2367.09       2325.85       345.15 o                         
 -36   2   9       2203.94       2220.76       252.38 o                         
 -34   2   9       1813.40       1792.56       227.51 o                         
 -32   2   9       5937.80       6337.56       359.33 o                         
 -30   2   9          9.79        221.69       145.99 o                         
 -28   2   9       4846.32       4548.97       234.39 o                         
 -26   2   9        648.35        455.00       109.86 o                         
 -24   2   9      10804.96      10972.74       274.82 o                         
 -22   2   9        223.05        194.29        84.26 o                         
 -20   2   9        180.01        236.96       132.25 o                         
 -18   2   9       7555.54       7095.11       244.27 o                         
 -16   2   9        155.20         86.17        84.50 o                         
 -14   2   9      25156.94      25333.38       323.84 o                         
 -12   2   9       9421.14       9622.93       180.25 o                         
 -10   2   9       1166.42        956.09        60.82 o                         
  -8   2   9       1261.54       1849.37        93.39 o                         
  -6   2   9      27222.26      29956.59       364.06 o                         
  -4   2   9       1545.83       1534.61       137.94 o                         
  -2   2   9        940.61       1304.90       121.37 o                         
   0   2   9       7506.54       8178.23       320.06 o                         
   2   2   9       6789.08       7495.77       422.34 o                         
   4   2   9        605.49        810.59       172.72 o                         
   6   2   9       1000.67        941.29       195.16 o                         
   8   2   9      10478.56      10687.09       915.58 o                         
  10   2   9         73.39        -67.49       219.17 o                         
  12   2   9        211.75        499.78       277.32 o                         
  14   2   9       3054.02       2940.01       966.62 o                         
  16   2   9        263.13         73.27       204.70 o                         
  18   2   9       2050.93       2470.20       325.92 o                         
  20   2   9        626.43        263.57       261.26 o                         
  22   2   9        386.34        360.92       295.87 o                         
 -39   3   9       1588.75       1545.16       339.44 o                         
 -37   3   9       6022.55       5580.23       452.11 o                         
 -35   3   9       1895.56       1785.94       256.27 o                         
 -33   3   9       9324.76       9750.10       431.83 o                         
 -31   3   9       2611.58       2840.57       415.98 o                         
 -29   3   9       4302.29       4274.88       271.88 o                         
 -27   3   9       7790.71       7900.83       324.99 o                         
 -25   3   9      18292.06      19265.71       467.27 o                         
 -23   3   9      14880.56      15999.57      1357.90 o                         
 -21   3   9      27525.46      26877.22      1093.41 o                         
 -19   3   9      30854.86      30596.46      1158.85 o                         
 -17   3   9        770.44        359.55       184.10 o                         
 -15   3   9      50358.86      51564.65       835.01 o                         
 -13   3   9       3937.88       4295.63       281.75 o                         
 -11   3   9     199897.89     213259.17      1898.18 o                         
  -9   3   9      13651.79      13041.49       227.23 o                         
  -7   3   9      92070.23      99297.73       958.27 o                         
  -5   3   9       8971.96       8317.84       216.24 o                         
  -3   3   9      20080.48      22355.25       315.67 o                         
  -1   3   9      23618.87      21215.20       407.78 o                         
   1   3   9      16757.03      16867.81       407.71 o                         
   3   3   9      44734.28      42861.89      1055.15 o                         
   5   3   9       1164.14       1333.15       208.18 o                         
   7   3   9      14657.81      13934.55       524.63 o                         
   9   3   9       2113.77       2289.54       216.69 o                         
  11   3   9      15411.91      16626.78       485.64 o                         
  13   3   9       4742.64       4497.93       424.55 o                         
  15   3   9      12305.60      14174.81       565.44 o                         
  17   3   9       3077.15       3038.56       348.21 o                         
  19   3   9       4440.72       4196.88       390.87 o                         
  21   3   9        574.52        318.75       340.69 o                         
  23   3   9       2047.08       1698.74       599.88 o                         
 -40   4   9        281.25       -212.02       330.56 o                         
 -38   4   9       1945.88       1065.80       383.56 o                         
 -36   4   9        182.23        122.96       301.52 o                         
 -34   4   9          5.20        -95.38       294.49 o                         
 -32   4   9       2035.19       1619.88       231.49 o                         
 -30   4   9        573.41        734.31       164.19 o                         
 -28   4   9       1892.26       2421.49       204.60 o                         
 -26   4   9        548.34        347.89       138.45 o                         
 -24   4   9       1400.16       1621.36       157.22 o                         
 -22   4   9       2442.25       3057.27       247.97 o                         
 -20   4   9       2960.40       2924.58       477.18 o                         
 -18   4   9      24907.37      24440.54       545.24 o                         
 -16   4   9        291.00        309.61       174.42 o                         
 -14   4   9       9604.58      11064.57      1124.77 o                         
 -12   4   9       2004.79       2488.64       258.02 o                         
 -10   4   9      36288.50      34099.88       439.42 o                         
  -8   4   9        330.15        155.28        54.47 o                         
  -6   4   9       6622.09       6144.23       241.95 o                         
  -4   4   9      24105.30      25343.01       451.63 o                         
  -2   4   9         11.40         38.08        66.86 o                         
   0   4   9       3681.00       3466.56       219.61 o                         
   2   4   9       1378.14       1576.65       165.49 o                         
   4   4   9        246.22        195.97       126.48 o                         
   6   4   9       2033.74       2062.68       238.74 o                         
   8   4   9       5446.94       5697.64       296.41 o                         
  10   4   9       4703.36       4401.98       309.43 o                         
  12   4   9       4508.99       4766.15       375.86 o                         
  14   4   9       2959.86       2932.42       307.85 o                         
  16   4   9        441.18        651.57       249.36 o                         
  18   4   9        317.29        620.17       260.75 o                         
  20   4   9        173.38        191.68       271.61 o                         
  22   4   9       1195.63       1241.34       332.59 o                         
 -39   5   9       1911.44       2517.52       469.13 o                         
 -37   5   9       8012.09       7612.39       893.00 o                         
 -35   5   9       2324.92       1678.43       378.86 o                         
 -33   5   9       5734.54       4921.51       501.97 o                         
 -31   5   9        943.63        976.16       455.36 o                         
 -29   5   9      11519.47      12234.77      1022.52 o                         
 -27   5   9      12503.74      11665.47      1543.32 o                         
 -25   5   9      28663.55      28313.66       532.32 o                         
 -23   5   9      27205.40      26445.12       679.46 o                         
 -21   5   9       6356.23       5831.52       269.94 o                         
 -19   5   9      26369.45      24521.98       781.20 o                         
 -17   5   9         14.51        -78.79       194.38 o                         
 -15   5   9      58221.56      55310.04      1268.84 o                         
 -13   5   9        796.02       1187.21       214.27 o                         
 -11   5   9      68412.51      66594.12       912.99 o                         
  -9   5   9         47.42        155.42        59.14 o                         
  -7   5   9      21751.76      20693.82       342.45 o                         
  -5   5   9      13203.61      13553.18       330.07 o                         
  -3   5   9       8209.46       9337.02       236.33 o                         
  -1   5   9      59585.93      57485.18       835.90 o                         
   1   5   9       7612.48       7720.90       298.48 o                         
   3   5   9      15892.64      16248.96       448.08 o                         
   5   5   9       1682.62       1814.16       200.12 o                         
   7   5   9       7958.71       7321.84       399.90 o                         
   9   5   9       5356.38       5623.87       312.10 o                         
  11   5   9      20219.60      19794.70       536.05 o                         
  13   5   9       7389.96       7912.11       399.55 o                         
  15   5   9      17027.09      17778.74       649.25 o                         
  17   5   9       3235.04       3217.42       485.85 o                         
  19   5   9       2875.39       2696.24       361.08 o                         
  21   5   9       6484.66       6666.45       509.73 o                         
 -36   6   9          5.94        602.60       523.53 o                         
 -34   6   9       2153.77       2459.50       613.51 o                         
 -32   6   9        286.67        447.18       422.64 o                         
 -30   6   9       2217.82       2718.53       597.15 o                         
 -28   6   9         48.14       -133.61       368.11 o                         
 -26   6   9      24768.46      23796.04      1251.56 o                         
 -24   6   9        133.78        229.75       201.46 o                         
 -22   6   9        836.45        751.45       135.82 o                         
 -20   6   9        520.21        611.47       245.64 o                         
 -18   6   9         66.79         14.20       494.90 o                         
 -16   6   9      15170.56      15090.40      1162.94 o                         
 -14   6   9       2414.75       2805.52       158.17 o                         
 -12   6   9       7348.00       7517.75       530.92 o                         
 -10   6   9         83.26         13.51        75.54 o                         
  -8   6   9         41.66         27.93        58.33 o                         
  -6   6   9       2031.24       1920.37       122.51 o                         
  -4   6   9       1937.71       2394.44       166.87 o                         
  -2   6   9       5413.26       5481.03       176.67 o                         
   0   6   9        419.75        533.78       136.98 o                         
   2   6   9        315.26        325.34       154.69 o                         
   4   6   9        613.27        569.32       297.06 o                         
   6   6   9        575.74        621.23       177.51 o                         
   8   6   9        501.98        510.38       191.56 o                         
  10   6   9       9268.96       9264.17       411.75 o                         
  12   6   9          0.45       -139.12       168.66 o                         
  14   6   9       1841.83       2059.92       259.59 o                         
  16   6   9       2137.91       2279.32       327.20 o                         
  18   6   9        341.87        378.12       272.44 o                         
  20   6   9         50.19       -285.78       358.50 o                         
 -35   7   9        506.28        608.06       545.34 o                         
 -33   7   9       7365.38       7539.37       965.26 o                         
 -31   7   9       1051.28        965.26       496.26 o                         
 -29   7   9      11147.29       9887.07       951.62 o                         
 -27   7   9       8352.48       9273.56       932.54 o                         
 -25   7   9       6838.83       6647.73       728.03 o                         
 -23   7   9         26.06        396.08       287.43 o                         
 -21   7   9       6062.14       5586.83       493.54 o                         
 -19   7   9       1706.33       1366.08       315.02 o                         
 -17   7   9       1487.96       1509.93       125.48 o                         
 -15   7   9      35927.23      36198.05       702.90 o                         
 -13   7   9         10.23         -2.68        98.00 o                         
 -11   7   9      33385.24      33784.05       584.04 o                         
  -9   7   9        367.32        386.50        70.12 o                         
  -7   7   9      28976.66      28655.42       503.29 o                         
  -5   7   9       1438.75       1596.44       162.60 o                         
  -3   7   9      18304.75      16679.02       482.73 o                         
  -1   7   9       9853.54      10949.34       293.74 o                         
   1   7   9       3338.19       3227.28       241.39 o                         
   3   7   9      12914.60      13427.30       562.13 o                         
   5   7   9       3286.46       3602.06       281.35 o                         
   7   7   9      13546.58      13722.25       607.01 o                         
   9   7   9         69.08        -82.99       180.86 o                         
  11   7   9       9504.96       9169.70       422.41 o                         
  13   7   9       2137.30       2080.28       268.18 o                         
  15   7   9      10681.15      10625.23       497.37 o                         
  17   7   9         81.94        139.70       359.93 o                         
 -34   8   9          8.67       -182.69       477.18 o                         
 -32   8   9        501.78        749.85       542.62 o                         
 -30   8   9         19.55        188.14       439.00 o                         
 -28   8   9       1008.99        752.57       488.08 o                         
 -26   8   9       2226.09       2778.52       629.87 o                         
 -24   8   9         17.85         96.14       346.29 o                         
 -22   8   9          2.74       -236.99       236.99 o                         
 -20   8   9        290.32        129.55       277.14 o                         
 -18   8   9        257.24        383.24       278.56 o                         
 -16   8   9          4.27       -234.11       234.11 o                         
 -14   8   9       8462.94       7641.86       544.82 o                         
 -12   8   9          2.56       -115.14       115.14 o                         
 -10   8   9        582.09        691.35        76.44 o                         
  -8   8   9       1357.26       1578.62       179.92 o                         
  -6   8   9        425.22        554.83       160.13 o                         
  -4   8   9       5894.70       5401.74       332.43 o                         
  -2   8   9        107.99       -176.44       205.71 o                         
   0   8   9      13364.90      12273.15       496.75 o                         
   2   8   9         94.30         73.73       156.52 o                         
   4   8   9       5528.71       5396.60       338.71 o                         
   6   8   9        761.75        499.78       221.91 o                         
   8   8   9        945.51       1110.94       239.22 o                         
  10   8   9        733.31        700.00       341.45 o                         
  12   8   9         31.37       -244.55       244.55 o                         
  14   8   9        223.23         80.68       272.88 o                         
  16   8   9       2732.70       3050.38       448.41 o                         
 -31   9   9       1612.70       2391.33       692.59 o                         
 -29   9   9      12830.92      11964.58       799.02 o                         
 -27   9   9        511.67        677.62       370.48 o                         
 -25   9   9       4405.42       3795.08       502.76 o                         
 -23   9   9       8062.12       8026.52       656.08 o                         
 -21   9   9        379.21        528.78       314.71 o                         
 -19   9   9      29028.08      29738.95      1046.30 o                         
 -17   9   9      15171.49      14577.76       743.27 o                         
 -15   9   9      53374.64      54106.58      1441.02 o                         
 -13   9   9        355.57        883.87       299.44 o                         
 -11   9   9       4884.68       4748.62       475.24 o                         
  -9   9   9      10226.59       9866.25       781.20 o                         
  -7   9   9      24971.17      25531.36       709.89 o                         
  -5   9   9      25086.17      24977.84       741.49 o                         
  -3   9   9      20920.74      21671.93      1191.57 o                         
  -1   9   9      15695.48      15240.95      1419.25 o                         
   1   9   9        677.78        635.08       189.87 o                         
   3   9   9       4100.06       4441.48       329.18 o                         
   5   9   9       2749.95       2883.35       298.89 o                         
   7   9   9      18496.61      17889.19       811.03 o                         
   9   9   9          9.73       -253.72       253.72 o                         
  11   9   9       2608.06       2666.69       451.88 o                         
  13   9   9        983.20        896.68       306.02 o                         
 -28  10   9       1727.55       1267.89       448.20 o                         
 -26  10   9        413.40        564.27       396.05 o                         
 -24  10   9        772.38        849.93       394.20 o                         
 -22  10   9       4531.83       5174.85       576.25 o                         
 -20  10   9        171.67        -38.01       329.43 o                         
 -18  10   9        527.78        584.99       684.41 o                         
 -16  10   9         43.07        704.56       339.95 o                         
 -14  10   9         73.93         92.97       305.60 o                         
 -12  10   9       2799.87       2436.22       498.99 o                         
 -10  10   9       3556.96       4005.54       651.68 o                         
  -8  10   9       5209.30       4578.15       706.22 o                         
  -6  10   9        316.85        -81.80       400.83 o                         
  -4  10   9          2.50        -26.80       256.31 o                         
  -2  10   9       1142.00        700.77       452.63 o                         
   0  10   9       1047.39        564.43       444.45 o                         
   2  10   9        249.02        279.17       274.86 o                         
   4  10   9        543.24        462.18       391.28 o                         
   6  10   9        632.95        539.89       333.56 o                         
   8  10   9        235.99        128.59       326.81 o                         
  10  10   9         15.50        569.70       355.54 o                         
 -25  11   9        498.66       1008.99       440.91 o                         
 -23  11   9       3960.77       4379.94       580.27 o                         
 -21  11   9       2692.48       3385.33       508.97 o                         
 -19  11   9       6298.73       6806.57       628.72 o                         
 -17  11   9       2051.82       2333.69       444.94 o                         
 -15  11   9      10922.45      10347.63      1048.42 o                         
 -13  11   9       3000.72       2520.12       711.67 o                         
 -11  11   9       7298.92       7010.38       850.73 o                         
  -9  11   9        223.22        169.06       433.55 o                         
  -7  11   9      12730.36      13649.93      1071.60 o                         
  -5  11   9       2454.99       3806.49       703.49 o                         
  -3  11   9       6562.86       6435.05       823.47 o                         
  -1  11   9       5214.76       5090.78       755.30 o                         
   1  11   9        222.47        834.37       455.36 o                         
   3  11   9       4974.90       4177.33       700.77 o                         
   5  11   9          1.23       -256.41       292.59 o                         
   7  11   9      13897.29      13443.37       834.85 o                         
 -20  12   9       1124.95       1793.15       553.52 o                         
 -18  12   9       5206.96       5207.70       687.13 o                         
 -16  12   9       1164.49        710.62       402.92 o                         
 -14  12   9       2145.55       2274.51       469.27 o                         
 -12  12   9        594.83        678.95       523.53 o                         
 -10  12   9        161.28        158.15       474.45 o                         
  -8  12   9       7268.27       8032.90       935.26 o                         
  -6  12   9        408.71        373.56       474.45 o                         
  -4  12   9       1933.14       2909.40       659.86 o                         
  -2  12   9          3.54        166.33       447.18 o                         
   0  12   9       1572.89       1439.71       583.52 o                         
   2  12   9       2241.64       2514.03       646.23 o                         
 -42   0  10        377.17        363.81       444.45 o                         
 -40   0  10       4605.05       5064.97       801.65 o                         
 -38   0  10         94.53        227.51       268.18 o                         
 -36   0  10      17164.20      17589.41       732.78 o                         
 -34   0  10      19908.96      19224.70      1491.51 o                         
 -32   0  10       9919.77      10387.02       527.40 o                         
 -30   0  10       1626.26       1498.78       518.08 o                         
 -28   0  10       7977.85       8169.16       425.56 o                         
 -26   0  10       8748.91       7884.67       391.43 o                         
 -24   0  10       4232.21       4934.89       317.27 o                         
 -22   0  10      77272.91      76390.98      1471.96 o                         
 -20   0  10      11623.01      14696.96       441.78 o                         
 -18   0  10      56733.21      60553.08       961.61 o                         
 -16   0  10      11974.06      13155.47       340.87 o                         
 -14   0  10       6403.03       6290.47       227.51 o                         
 -12   0  10      10142.45       7608.12       237.32 o                         
 -10   0  10      44712.33      41488.39       589.96 o                         
  -8   0  10      15951.62      13855.69       270.41 o                         
  -6   0  10      31389.70      34180.46       604.19 o                         
  -4   0  10      31538.16      33940.64       770.88 o                         
  -2   0  10      16247.50      14748.65       427.10 o                         
   0   0  10      73816.29      69858.27      1449.78 o                         
   2   0  10       4084.38       5243.87       618.96 o                         
   4   0  10      52066.97      50058.50      1188.66 o                         
   6   0  10      39437.83      39521.00      1466.97 o                         
   8   0  10      19257.51      19547.82      1017.06 o                         
  10   0  10       2979.44       2478.58       488.08 o                         
  12   0  10      12030.51      12799.20       943.44 o                         
  14   0  10      19448.33      19264.24      1128.86 o                         
  16   0  10        158.74        455.36       460.81 o                         
  18   0  10      18984.57      17622.76      1235.20 o                         
  20   0  10       4820.47       5475.24       845.28 o                         
  22   0  10       9757.47      12335.66      1210.66 o                         
 -41   1  10        221.15        346.36       266.78 o                         
 -39   1  10         76.38        157.80       193.25 o                         
 -37   1  10        403.37        540.88       192.09 o                         
 -35   1  10         98.67        219.98       166.38 o                         
 -33   1  10         30.41        -27.14       143.53 o                         
 -31   1  10       1111.17       1077.86       166.36 o                         
 -29   1  10       2394.93       1952.77       186.16 o                         
 -27   1  10        285.54        335.27       101.05 o                         
 -25   1  10       1378.69       1570.55       142.18 o                         
 -23   1  10       3863.28       3649.45       208.12 o                         
 -21   1  10       1213.27       1330.81       125.69 o                         
 -19   1  10         33.23         11.09        88.95 o                         
 -17   1  10      36238.16      39811.46       449.45 o                         
 -15   1  10       1941.68       2508.74       126.73 o                         
 -13   1  10        272.99        316.06        65.83 o                         
 -11   1  10         24.58         32.14        48.94 o                         
  -9   1  10        864.97       1093.57       104.35 o                         
  -7   1  10       6465.35       6044.28       196.66 o                         
  -5   1  10      17845.63      20101.14       279.27 o                         
  -3   1  10      35624.55      39556.82       624.55 o                         
  -1   1  10       1671.59       2410.44       415.19 o                         
   1   1  10      12530.16      12371.20       356.40 o                         
   3   1  10        114.86         34.28       180.23 o                         
   5   1  10        144.40        201.87       178.91 o                         
   7   1  10      11471.70      11125.53       441.72 o                         
   9   1  10       3721.45       3713.00       395.37 o                         
  11   1  10       7951.80       7312.04       538.83 o                         
  13   1  10        169.96         15.05       266.78 o                         
  15   1  10       1352.12       1812.15       364.27 o                         
  17   1  10        481.48        323.02       305.67 o                         
  19   1  10        295.83        214.87       316.38 o                         
  21   1  10          8.29         30.64       278.44 o                         
 -40   2  10       2109.26       2261.89       424.48 o                         
 -38   2  10         15.29         12.36       234.88 o                         
 -36   2  10      13326.08      12801.98       463.30 o                         
 -34   2  10        781.10        579.18       175.83 o                         
 -32   2  10      10015.16       9657.20       363.22 o                         
 -30   2  10       7157.40       7715.80       277.23 o                         
 -28   2  10       7906.46       7841.98       306.76 o                         
 -26   2  10      14883.28      16011.41       611.17 o                         
 -24   2  10      15293.25      15901.37       478.94 o                         
 -22   2  10      65704.58      63899.19      1236.24 o                         
 -20   2  10       9895.36       9305.85       315.46 o                         
 -18   2  10      30842.12      30692.37       397.72 o                         
 -16   2  10       2037.27       2284.05        99.81 o                         
 -14   2  10      55215.83      52923.68       724.59 o                         
 -12   2  10      18054.47      16844.71       226.58 o                         
 -10   2  10      19453.97      17769.87       222.76 o                         
  -8   2  10     103495.73     105158.21      1005.27 o                         
  -6   2  10      16044.66      15908.62       491.22 o                         
  -4   2  10       3387.36       2831.81       156.40 o                         
  -2   2  10      15000.20      16060.96       365.16 o                         
   0   2  10      36609.99      36281.60      1491.51 o                         
   2   2  10       4368.54       3860.35       392.65 o                         
   4   2  10      30456.88      31320.28       730.91 o                         
   6   2  10         18.51          9.32       157.82 o                         
   8   2  10      31919.67      32483.20      1075.19 o                         
  10   2  10       4581.54       3611.51       394.67 o                         
  12   2  10      18985.65      18707.77       774.83 o                         
  14   2  10      20737.79      21007.94       846.26 o                         
  16   2  10       1194.43       1503.10       317.01 o                         
  18   2  10       6216.85       6893.90       485.59 o                         
  20   2  10        652.54        880.30       303.40 o                         
  22   2  10       6533.44       6986.56       535.90 o                         
 -41   3  10         59.62        297.71       286.93 o                         
 -39   3  10       1033.80        559.43       280.37 o                         
 -37   3  10         20.46         15.40       231.79 o                         
 -35   3  10       1719.00       1486.82       406.28 o                         
 -33   3  10        349.66        256.37       159.86 o                         
 -31   3  10      10815.78      10453.58       406.33 o                         
 -29   3  10       5409.12       5083.98       595.45 o                         
 -27   3  10       1056.54       1145.60       411.73 o                         
 -25   3  10       6166.07       6404.55       706.22 o                         
 -23   3  10       4845.15       3986.46       474.45 o                         
 -21   3  10       4465.67       4051.90       488.08 o                         
 -19   3  10       4375.79       4184.90       309.92 o                         
 -17   3  10      13266.05      12321.71       387.47 o                         
 -15   3  10       1159.70       1377.55       238.31 o                         
 -13   3  10       8568.01       8418.29       195.02 o                         
 -11   3  10      24549.01      25413.61       297.54 o                         
  -9   3  10       5376.78       5682.54       178.46 o                         
  -7   3  10       5529.29       4261.44       170.97 o                         
  -5   3  10       3087.06       2838.79       152.67 o                         
  -3   3  10       5868.19       5650.84       266.29 o                         
  -1   3  10      14906.59      16503.72       431.74 o                         
   1   3  10       2651.38       2966.04       198.88 o                         
   3   3  10        670.31       1199.19       167.57 o                         
   5   3  10       5827.43       5696.83       281.79 o                         
   7   3  10       3111.33       3199.58       237.95 o                         
   9   3  10       6132.52       6288.76       332.02 o                         
  11   3  10          0.13        118.94       169.44 o                         
  13   3  10       1272.79       1030.60       289.19 o                         
  15   3  10       2161.89       2044.35       334.68 o                         
  17   3  10       1358.37       1108.42       276.61 o                         
  19   3  10       2915.51       3229.51       393.16 o                         
  21   3  10       2049.08       2087.76       358.34 o                         
 -40   4  10      14168.96      14662.27       736.28 o                         
 -38   4  10          6.35        139.87       307.15 o                         
 -36   4  10      12389.14      11916.72       736.85 o                         
 -34   4  10       6584.33       6571.17       562.54 o                         
 -32   4  10       1111.80        733.49       414.46 o                         
 -30   4  10      22825.29      22544.99       643.69 o                         
 -28   4  10       3743.46       3882.10       217.31 o                         
 -26   4  10      26443.43      25506.12       498.92 o                         
 -24   4  10       7855.64       7481.55       556.25 o                         
 -22   4  10      12535.59      10914.46       820.74 o                         
 -20   4  10          2.93        -34.66        89.84 o                         
 -18   4  10      32693.54      30696.03      1183.39 o                         
 -16   4  10      12627.76      13506.17       745.76 o                         
 -14   4  10      71184.94      72236.90      1499.42 o                         
 -12   4  10      10438.62      10557.10       455.20 o                         
 -10   4  10      76846.53      76787.91       801.34 o                         
  -8   4  10      10602.43      11505.20       239.19 o                         
  -6   4  10      12654.40      14005.57       334.53 o                         
  -4   4  10      31768.55      33227.17       561.78 o                         
  -2   4  10         11.78        148.69        74.95 o                         
   0   4  10      59743.79      59221.00       996.08 o                         
   2   4  10         49.80        118.89       158.36 o                         
   4   4  10      40076.96      39157.52       790.82 o                         
   6   4  10       3825.07       3773.49       311.64 o                         
   8   4  10       8112.31       8139.46       450.70 o                         
  10   4  10       3152.97       3240.03       267.15 o                         
  12   4  10      15564.72      15598.61       499.98 o                         
  14   4  10       9201.67       8637.97       604.84 o                         
  16   4  10       6225.20       6259.78       451.85 o                         
  18   4  10       5166.70       5544.86       732.33 o                         
  20   4  10        243.42          7.56       411.82 o                         
 -39   5  10        147.71       -419.91       419.91 o                         
 -37   5  10       1184.95       1491.51       610.78 o                         
 -35   5  10        181.03        629.87       507.17 o                         
 -33   5  10        512.24        523.53       439.00 o                         
 -31   5  10        864.28        924.36       463.54 o                         
 -29   5  10       4504.25       4226.41       616.24 o                         
 -27   5  10       1302.90        774.39       376.29 o                         
 -25   5  10       1513.71       1810.80       419.91 o                         
 -23   5  10        350.87        244.70       149.97 o                         
 -21   5  10       2123.20       1877.38       290.77 o                         
 -19   5  10       1306.74       1480.25       268.92 o                         
 -17   5  10       3389.08       4641.03       591.70 o                         
 -15   5  10      18518.65      17234.46       626.19 o                         
 -13   5  10       4700.18       4485.06       464.12 o                         
 -11   5  10         37.82        -36.31        73.81 o                         
  -9   5  10        250.69        190.19        52.91 o                         
  -7   5  10        508.04        716.62        71.52 o                         
  -5   5  10       1903.07       1962.23       190.09 o                         
  -3   5  10       4977.18       4917.49       330.20 o                         
  -1   5  10      10999.99      11619.00       375.44 o                         
   1   5  10       4730.09       5300.65       260.13 o                         
   3   5  10       1377.22       1095.62       183.69 o                         
   5   5  10       5303.85       5341.73       309.51 o                         
   7   5  10      11109.22      11236.67       510.91 o                         
   9   5  10       1002.49        961.05       192.95 o                         
  11   5  10        517.57        118.23       172.12 o                         
  13   5  10        381.54        494.92       203.56 o                         
  15   5  10        560.16        561.87       246.64 o                         
  17   5  10         60.63        146.59       242.72 o                         
  19   5  10       2039.39       2466.57       365.78 o                         
 -38   6  10       1114.09       1447.89       564.43 o                         
 -36   6  10       3742.46       2786.70       662.59 o                         
 -34   6  10        406.35        848.01       528.98 o                         
 -32   6  10       5108.59       5374.35       777.11 o                         
 -30   6  10      10541.68      11403.12      1038.88 o                         
 -28   6  10       2151.78       1993.23       490.81 o                         
 -26   6  10      14238.42      13483.60       965.26 o                         
 -24   6  10       6114.93       5878.80       687.13 o                         
 -22   6  10      17714.71      18410.21       735.43 o                         
 -20   6  10       2957.71       2579.07       343.25 o                         
 -18   6  10      26685.36      25999.09      2215.46 o                         
 -16   6  10         64.85        533.97       264.49 o                         
 -14   6  10      50937.98      51818.40       901.12 o                         
 -12   6  10          9.18         67.24        79.18 o                         
 -10   6  10      41268.26      41235.22       498.59 o                         
  -8   6  10       3339.22       3128.43       127.87 o                         
  -6   6  10       4336.94       4389.70       188.32 o                         
  -4   6  10      31754.24      30545.46       808.16 o                         
  -2   6  10       1332.58       1382.07       151.63 o                         
   0   6  10      30591.97      32574.05       669.43 o                         
   2   6  10         47.13        101.05       133.98 o                         
   4   6  10      10524.59      10972.46       578.46 o                         
   6   6  10       3577.83       3780.31       288.75 o                         
   8   6  10      10191.76      11106.49       570.58 o                         
  10   6  10      17341.49      16961.58       511.60 o                         
  12   6  10       3843.85       3674.76       302.12 o                         
  14   6  10       7764.31       7564.60       418.00 o                         
  16   6  10       3326.51       3978.96       391.84 o                         
  18   6  10       6344.89       6257.31       639.02 o                         
 -37   7  10        371.28        550.80       599.88 o                         
 -35   7  10         54.74        668.05       482.63 o                         
 -33   7  10        775.98       1044.33       531.71 o                         
 -31   7  10        156.67        897.09       488.08 o                         
 -29   7  10       1446.81       1856.89       515.35 o                         
 -27   7  10       3157.18       2317.71       531.71 o                         
 -25   7  10        605.39        613.65       298.14 o                         
 -23   7  10       5429.04       4072.76       452.06 o                         
 -21   7  10        104.17        -58.73       226.52 o                         
 -19   7  10       3207.28       2558.41       374.92 o                         
 -17   7  10       7596.61       6897.29      1047.06 o                         
 -15   7  10      13770.20      14451.20       573.03 o                         
 -13   7  10        698.04        469.09       109.22 o                         
 -11   7  10      12121.36      12355.19       324.69 o                         
  -9   7  10      12963.19      14011.66       278.40 o                         
  -7   7  10        184.03        148.01        86.80 o                         
  -5   7  10       3746.46       3840.70       203.12 o                         
  -3   7  10         92.46        -13.87        83.62 o                         
  -1   7  10       5783.17       6115.36       296.56 o                         
   1   7  10      10610.88      11983.94       500.65 o                         
   3   7  10         89.09        245.62       153.86 o                         
   5   7  10       3150.37       3225.11       273.47 o                         
   7   7  10        846.70        699.45       202.91 o                         
   9   7  10         98.49       -195.01       312.04 o                         
  11   7  10       3009.80       2400.36       270.41 o                         
  13   7  10         72.00       -148.50       250.35 o                         
  15   7  10       1107.44       1690.54       331.16 o                         
  17   7  10        553.94        351.34       777.11 o                         
 -34   8  10        578.35        -32.72       504.44 o                         
 -32   8  10      10782.23      10527.84      1090.69 o                         
 -30   8  10       2443.84       3468.38       703.49 o                         
 -28   8  10       3368.04       3886.76      1052.51 o                         
 -26   8  10      14357.69      13005.37      1269.29 o                         
 -24   8  10        688.31        113.26       285.70 o                         
 -22   8  10      10386.61      10300.18       671.68 o                         
 -20   8  10       2328.52       1909.83       372.84 o                         
 -18   8  10      24843.79      25681.78       923.06 o                         
 -16   8  10       1270.64       1216.58       334.89 o                         
 -14   8  10      14519.39      14634.99      1070.24 o                         
 -12   8  10       2061.53       1979.30       248.65 o                         
 -10   8  10      14436.21      14285.74       305.17 o                         
  -8   8  10       1115.46       1679.61       206.92 o                         
  -6   8  10      18772.04      17320.15       649.89 o                         
  -4   8  10      24535.59      24862.88       805.03 o                         
  -2   8  10         22.56       -111.72       219.70 o                         
   0   8  10       8637.51       8601.95       370.91 o                         
   2   8  10        152.23        198.96       163.41 o                         
   4   8  10      13898.47      14047.53       495.33 o                         
   6   8  10       1978.43       1851.27       255.03 o                         
   8   8  10       9501.31      10586.85       590.88 o                         
  10   8  10       4353.72       4350.34       518.98 o                         
  12   8  10       1593.12       1362.48       326.93 o                         
  14   8  10       2381.56       2631.83       403.38 o                         
 -33   9  10        124.63        275.40       537.16 o                         
 -31   9  10         27.41       -363.13       363.13 o                         
 -29   9  10        586.37        578.45       674.86 o                         
 -27   9  10          1.22        273.65       653.05 o                         
 -25   9  10       1133.14       1187.10       402.57 o                         
 -23   9  10          0.48       -305.15       305.15 o                         
 -21   9  10         88.51        188.14       452.63 o                         
 -19   9  10        446.26        546.74       467.63 o                         
 -17   9  10       1728.68       1076.69       346.91 o                         
 -15   9  10        120.24        501.90       413.10 o                         
 -13   9  10        998.91        603.28       500.35 o                         
 -11   9  10        225.41        394.46       314.94 o                         
  -9   9  10        572.41        951.62       463.54 o                         
  -7   9  10       4331.49       4429.11       620.33 o                         
  -5   9  10        585.48        948.90       466.27 o                         
  -3   9  10       2775.00       2777.99       364.54 o                         
  -1   9  10        855.71       1151.43       306.65 o                         
   1   9  10       1326.07       1229.76       219.51 o                         
   3   9  10          1.62       -191.96       256.49 o                         
   5   9  10        218.97        123.05       280.12 o                         
   7   9  10         17.92       -203.86       291.72 o                         
   9   9  10       1039.82        958.82       372.90 o                         
  11   9  10        110.95         78.48       331.65 o                         
  13   9  10        361.25        156.05       506.29 o                         
 -30  10  10       1324.02       1575.39       469.34 o                         
 -28  10  10       3077.23       2922.61       544.82 o                         
 -26  10  10       5517.56       4828.72       576.15 o                         
 -24  10  10       1389.60       1470.05       439.17 o                         
 -22  10  10      13350.93      14014.57      1233.84 o                         
 -20  10  10       1056.31       1064.91       676.23 o                         
 -18  10  10      28248.15      27902.70      1423.35 o                         
 -16  10  10        196.65        324.39       309.45 o                         
 -14  10  10       3346.60       2609.61       414.32 o                         
 -12  10  10       4183.92       4066.34       489.32 o                         
 -10  10  10       1795.49       1709.65       531.71 o                         
  -8  10  10      13383.84      16183.05      1096.14 o                         
  -6  10  10       7800.06       8493.72       888.91 o                         
  -4  10  10      34523.80      32878.73      1562.41 o                         
  -2  10  10       2691.98       3023.93       610.78 o                         
   0  10  10       8118.18       8403.46      1023.88 o                         
   2  10  10         29.76       -146.21       274.73 o                         
   4  10  10      11446.73      11369.56       850.73 o                         
   6  10  10       3853.54       4250.61       775.75 o                         
   8  10  10      19111.92      19134.65       913.41 o                         
  10  10  10       4307.58       3850.39       550.44 o                         
 -25  11  10       1563.41       1511.98       537.16 o                         
 -23  11  10       1120.91        708.71       419.83 o                         
 -21  11  10       1126.57       1100.59       435.84 o                         
 -19  11  10       3272.06       2852.48       477.74 o                         
 -17  11  10       1089.24       1895.38       582.15 o                         
 -15  11  10        184.06        102.35       309.77 o                         
 -13  11  10       1056.24        952.76       587.61 o                         
 -11  11  10       1961.51       2069.58       588.97 o                         
  -9  11  10       1183.72       1319.73       542.62 o                         
  -7  11  10       3640.29       3743.78       687.13 o                         
  -5  11  10        793.40       1657.84       545.34 o                         
  -3  11  10        744.91        518.08       466.27 o                         
  -1  11  10         56.79        531.71       463.54 o                         
   1  11  10        134.23         40.90       433.55 o                         
   3  11  10       7743.15       7567.19       625.46 o                         
   5  11  10        242.16        -91.64       327.78 o                         
 -20  12  10        182.32        586.81       424.52 o                         
 -18  12  10       6851.56       6223.58      1018.43 o                         
 -16  12  10        286.80        630.63       403.93 o                         
 -14  12  10       6172.21       5908.79       875.28 o                         
 -12  12  10       2531.19       2399.51       643.50 o                         
 -10  12  10       2870.64       2849.42       689.86 o                         
  -8  12  10       2522.89       3143.90       706.22 o                         
  -6  12  10       7276.28       8311.03       973.44 o                         
  -4  12  10       6166.02       6287.80       883.46 o                         
  -2  12  10         13.94        -54.53       466.27 o                         
   0  12  10       3029.35       3405.67       719.85 o                         
 -41   1  11         13.02        224.18       257.44 o                         
 -39   1  11       7759.77       7601.82       399.40 o                         
 -37   1  11      14617.02      15503.98       490.42 o                         
 -35   1  11       7925.03       7905.98       368.62 o                         
 -33   1  11      30480.07      30962.84       644.72 o                         
 -31   1  11       2960.99       3142.54       222.74 o                         
 -29   1  11       6037.04       6114.35       266.95 o                         
 -27   1  11       5508.82       4908.77       351.39 o                         
 -25   1  11      38474.88      37415.91       725.13 o                         
 -23   1  11       6018.87       5873.74       270.38 o                         
 -21   1  11      26697.44      27281.34       467.73 o                         
 -19   1  11       1049.69        729.06        85.27 o                         
 -17   1  11      30977.05      29162.91       522.10 o                         
 -15   1  11          7.73        -83.59        83.59 o                         
 -13   1  11      13283.57      14072.51       257.78 o                         
 -11   1  11      62979.93      60323.32       569.91 o                         
  -9   1  11      22292.75      22843.16       296.63 o                         
  -7   1  11      42321.11      43578.56       489.42 o                         
  -5   1  11       2921.91       2630.09       120.43 o                         
  -3   1  11      29253.16      29574.70       589.86 o                         
  -1   1  11       1799.63       1287.86       306.36 o                         
   1   1  11      18215.57      17221.12       434.16 o                         
   3   1  11      32592.12      32130.45       750.23 o                         
   5   1  11      21698.29      21104.84       603.29 o                         
   7   1  11       7802.84       7381.98       569.88 o                         
   9   1  11      37738.47      37396.91      3327.96 o                         
  11   1  11      22339.50      22039.70       840.64 o                         
  13   1  11        460.30        271.60       275.63 o                         
  15   1  11      22336.76      19556.21       876.87 o                         
  17   1  11        122.03       -207.89       284.02 o                         
  19   1  11      13947.38      12864.51      1027.97 o                         
  21   1  11         42.60        316.83       286.28 o                         
 -42   2  11       1070.72        361.89       400.22 o                         
 -40   2  11        112.95        -84.80       250.42 o                         
 -38   2  11       2106.53       2248.74       321.37 o                         
 -36   2  11        102.70         43.75       157.92 o                         
 -34   2  11          7.13       -136.83       136.83 o                         
 -32   2  11       1723.09       2039.01       200.64 o                         
 -30   2  11         32.01       -100.56       100.56 o                         
 -28   2  11        570.52        661.59       152.27 o                         
 -26   2  11       2680.56       2992.77       282.42 o                         
 -24   2  11       5076.12       5101.70       310.42 o                         
 -22   2  11         33.92         26.41        85.71 o                         
 -20   2  11       8282.54       8297.93       198.71 o                         
 -18   2  11       2843.13       2075.58        99.25 o                         
 -16   2  11        699.92        514.96       104.39 o                         
 -14   2  11       1392.08       1233.43       138.20 o                         
 -12   2  11       3474.74       3628.76       107.94 o                         
 -10   2  11        909.58        964.26        77.34 o                         
  -8   2  11        337.50        374.11        98.85 o                         
  -6   2  11       1340.39       1106.04       112.93 o                         
  -4   2  11        596.75        529.62       106.31 o                         
  -2   2  11       2246.81       2807.35       370.83 o                         
   0   2  11      14081.33      14414.41       562.37 o                         
   2   2  11        912.43        618.76       191.21 o                         
   4   2  11         46.14         60.19       162.63 o                         
   6   2  11       2555.75       2974.97       298.89 o                         
   8   2  11       4193.06       4988.14       393.29 o                         
  10   2  11       1837.88       1904.97       347.66 o                         
  12   2  11        935.68        791.69       304.37 o                         
  14   2  11         22.67         50.32       238.15 o                         
  16   2  11        127.36        352.81       254.34 o                         
  18   2  11       4634.35       4048.19       409.97 o                         
  20   2  11          2.62       -159.51       360.87 o                         
 -41   3  11       2164.84       2324.66       361.89 o                         
 -39   3  11       8516.68       8125.21       526.66 o                         
 -37   3  11       3640.43       3530.00       574.31 o                         
 -35   3  11       2284.49       1466.85       282.40 o                         
 -33   3  11      10435.46      10421.63       541.25 o                         
 -31   3  11        330.13        400.81       162.13 o                         
 -29   3  11      14347.56      13543.59       902.54 o                         
 -27   3  11       2193.26       1930.51       444.45 o                         
 -25   3  11      32582.67      31553.54      1289.74 o                         
 -23   3  11          0.89        558.98       283.58 o                         
 -21   3  11      23238.70      23420.42       522.04 o                         
 -19   3  11      13286.75      14429.93       365.42 o                         
 -17   3  11      15759.97      14986.10       355.32 o                         
 -15   3  11      51590.45      55406.64       662.52 o                         
 -13   3  11      75238.09      77050.12       797.95 o                         
 -11   3  11      38000.43      38555.49       444.36 o                         
  -9   3  11      32342.57      33138.39       470.52 o                         
  -7   3  11      20497.99      18474.06       463.89 o                         
  -5   3  11         49.01        249.76       135.35 o                         
  -3   3  11      74469.04      74596.28      1011.06 o                         
  -1   3  11       7037.50       8150.50       410.76 o                         
   1   3  11      77574.23      77051.84      1494.34 o                         
   3   3  11      14212.58      14979.96       489.87 o                         
   5   3  11      11310.35      11241.31       374.69 o                         
   7   3  11       5412.17       5532.08       377.43 o                         
   9   3  11       5223.62       4822.36       515.97 o                         
  11   3  11      12083.10      11245.19       512.99 o                         
  13   3  11       1647.20       1551.12       269.92 o                         
  15   3  11       8136.77       8084.94       500.42 o                         
  17   3  11         84.85         39.12       238.69 o                         
  19   3  11       3752.62       3803.23       417.07 o                         
 -40   4  11        159.25       -245.07       343.18 o                         
 -38   4  11       3695.68       4040.99       768.93 o                         
 -36   4  11       1912.18       2257.72       635.32 o                         
 -34   4  11        238.31        368.11       447.18 o                         
 -32   4  11        330.04       1060.69       460.81 o                         
 -30   4  11         78.36        166.33       354.47 o                         
 -28   4  11       1022.11       1125.06       227.08 o                         
 -26   4  11         59.62        -28.45       144.08 o                         
 -24   4  11         20.12        -66.12       127.97 o                         
 -22   4  11         39.53         54.56        78.96 o                         
 -20   4  11      16442.27      16730.80       641.18 o                         
 -18   4  11      15751.85      15410.94       580.90 o                         
 -16   4  11       9618.66       9831.94       470.68 o                         
 -14   4  11        290.03        327.88       146.05 o                         
 -12   4  11        174.38        162.90        66.21 o                         
 -10   4  11          3.76         32.32        75.82 o                         
  -8   4  11       1034.62        765.93       135.76 o                         
  -6   4  11      16709.91      17880.25       372.67 o                         
  -4   4  11       6148.52       6017.28       288.29 o                         
  -2   4  11       1684.84       1780.23       188.88 o                         
   0   4  11        500.41        223.90       114.52 o                         
   2   4  11        482.64        427.81       139.58 o                         
   4   4  11        339.25        239.66       249.30 o                         
   6   4  11        677.92        548.17       161.82 o                         
   8   4  11        209.63        148.53       153.44 o                         
  10   4  11       2274.39       2326.85       260.82 o                         
  12   4  11       3527.35       3018.31       312.53 o                         
  14   4  11       2252.69       2282.78       316.88 o                         
  16   4  11        673.37        623.85       276.79 o                         
  18   4  11       2177.54       2366.45       369.57 o                         
 -39   5  11       6502.01       4436.36       768.93 o                         
 -37   5  11       1304.59       1087.96       558.98 o                         
 -35   5  11       8046.12       6781.34       861.64 o                         
 -33   5  11      13287.95      12692.86      1085.23 o                         
 -31   5  11        180.17        379.01       419.91 o                         
 -29   5  11      48109.89      47128.54      1824.17 o                         
 -27   5  11          6.89       -302.67       302.67 o                         
 -25   5  11      61660.20      59984.27      1234.47 o                         
 -23   5  11         35.42        119.12       223.23 o                         
 -21   5  11      22305.29      20592.00      1218.84 o                         
 -19   5  11      12398.94      11175.34       546.92 o                         
 -17   5  11      15848.10      16175.39       628.99 o                         
 -15   5  11      18524.12      16725.44       629.84 o                         
 -13   5  11      39573.23      36650.62       570.02 o                         
 -11   5  11       7657.48       7017.63       226.47 o                         
  -9   5  11       3917.33       3764.11       154.41 o                         
  -7   5  11      15216.34      14171.03       321.73 o                         
  -5   5  11        213.73        253.72       186.35 o                         
  -3   5  11      55982.00      55963.01       811.59 o                         
  -1   5  11        862.56        931.03       129.43 o                         
   1   5  11      45651.42      45027.55       846.65 o                         
   3   5  11         76.98       -112.52       158.92 o                         
   5   5  11      13372.41      13439.33       459.09 o                         
   7   5  11      13197.50      13353.13       442.76 o                         
   9   5  11       2428.61       2136.97       240.49 o                         
  11   5  11      29114.96      27276.37       709.51 o                         
  13   5  11        101.58        165.15       191.29 o                         
  15   5  11      15009.34      15594.57       641.17 o                         
  17   5  11         51.86        225.44       278.45 o                         
 -38   6  11         58.99        -27.27       466.27 o                         
 -36   6  11        341.49        932.54       553.52 o                         
 -34   6  11       1765.80        392.65       515.35 o                         
 -32   6  11       1628.38        946.17       463.54 o                         
 -30   6  11        771.52         43.63       384.47 o                         
 -28   6  11       5035.16       3315.68       567.16 o                         
 -26   6  11        981.18       1196.04       330.54 o                         
 -24   6  11          6.17        -39.37       255.05 o                         
 -22   6  11       1692.44       1161.88       279.10 o                         
 -20   6  11         10.75        -29.98       216.55 o                         
 -18   6  11      13436.00      12971.90       623.05 o                         
 -16   6  11       7487.92       7996.23       767.57 o                         
 -14   6  11      12502.14      13597.33       303.28 o                         
 -12   6  11       1092.13       1169.71       134.98 o                         
 -10   6  11       9403.46       9601.45       270.51 o                         
  -8   6  11      10459.66      10549.80       217.71 o                         
  -6   6  11        349.41        236.18       129.58 o                         
  -4   6  11       1780.77       1650.25       194.56 o                         
  -2   6  11       4201.94       3980.48       218.51 o                         
   0   6  11       1201.29       1236.13       254.08 o                         
   2   6  11      11603.58      11917.46       403.91 o                         
   4   6  11       7895.55       7114.45       568.68 o                         
   6   6  11       1612.92       1552.48       220.47 o                         
   8   6  11       2153.41       2320.42       275.46 o                         
  10   6  11       2784.72       3097.18       287.23 o                         
  12   6  11       1016.91       1576.11       258.08 o                         
  14   6  11        878.36        350.91       328.81 o                         
  16   6  11       2407.21       2797.84       502.69 o                         
 -37   7  11       6024.77       6396.87       957.08 o                         
 -35   7  11       3118.67       3623.80       768.93 o                         
 -33   7  11       8375.99       7542.09       905.27 o                         
 -31   7  11       1345.10       1717.83       550.80 o                         
 -29   7  11      24596.05      25961.05      1412.44 o                         
 -27   7  11       1768.15       1812.49       378.13 o                         
 -25   7  11       4658.96       4020.60       438.94 o                         
 -23   7  11        119.11       -251.55       251.55 o                         
 -21   7  11      17415.66      17895.73       769.04 o                         
 -19   7  11       1127.93       1330.20       295.16 o                         
 -17   7  11       6151.07       7834.37       555.53 o                         
 -15   7  11       4018.76       4127.29       193.12 o                         
 -13   7  11         10.06         35.47        86.71 o                         
 -11   7  11       2078.89       2215.50       171.99 o                         
  -9   7  11      22787.67      21247.15       349.98 o                         
  -7   7  11      13927.30      13809.70       310.24 o                         
  -5   7  11         76.47         -8.34       131.06 o                         
  -3   7  11       6458.78       6733.36       774.39 o                         
  -1   7  11       5128.14       5632.63       337.59 o                         
   1   7  11      19820.91      19966.28       530.60 o                         
   3   7  11       1967.91       2018.25       223.41 o                         
   5   7  11      11169.09      11329.22       453.05 o                         
   7   7  11      10979.85      11206.07       486.94 o                         
   9   7  11        465.86        703.61       335.95 o                         
  11   7  11       3772.09       4129.50       423.10 o                         
  13   7  11       4342.27       4616.95       462.28 o                         
  15   7  11       6195.61       6378.02       645.77 o                         
 -34   8  11        307.56        166.33       518.08 o                         
 -32   8  11        110.49       -149.97       468.99 o                         
 -30   8  11       1897.30       1385.34       528.98 o                         
 -28   8  11         97.70         31.42       322.34 o                         
 -26   8  11        203.92        282.58       335.39 o                         
 -24   8  11        275.49        285.90       307.84 o                         
 -22   8  11        198.26       -290.40       314.94 o                         
 -20   8  11       1690.33       1557.99       359.56 o                         
 -18   8  11        344.69         36.91       273.05 o                         
 -16   8  11       4416.07       4024.84       470.36 o                         
 -14   8  11          4.59       -138.02       256.24 o                         
 -12   8  11         31.95       -225.56       225.56 o                         
 -10   8  11         20.53        -37.69       128.16 o                         
  -8   8  11        368.78        586.98       237.22 o                         
  -6   8  11        469.95        427.87       230.47 o                         
  -4   8  11       3497.15       3668.51       379.32 o                         
  -2   8  11       1749.27       1573.43       315.05 o                         
   0   8  11       2852.66       2494.21       250.48 o                         
   2   8  11       2088.06       2753.70       508.95 o                         
   4   8  11          0.97       -265.32       265.32 o                         
   6   8  11         21.78       -212.77       265.85 o                         
   8   8  11          3.38       -111.67       284.77 o                         
  10   8  11        801.60        648.62       410.37 o                         
  12   8  11       1055.82       1312.99       354.01 o                         
 -33   9  11       2746.31       2026.77       494.73 o                         
 -31   9  11       7086.27       7794.46       936.63 o                         
 -29   9  11       7230.93       6722.95       721.22 o                         
 -27   9  11        134.54        -37.72       339.64 o                         
 -25   9  11       5240.20       5389.60       581.20 o                         
 -23   9  11       1117.02       1073.61       640.78 o                         
 -21   9  11      26837.33      26957.71      1024.74 o                         
 -19   9  11        544.18        460.29       313.14 o                         
 -17   9  11      26523.96      26409.32       973.96 o                         
 -15   9  11        941.30        785.29       320.06 o                         
 -13   9  11        348.50       -118.29       270.98 o                         
 -11   9  11      20704.26      21262.92      1227.02 o                         
  -9   9  11          5.21        526.26       441.73 o                         
  -7   9  11      72009.82      70257.45      2736.26 o                         
  -5   9  11       1309.56       1510.49       346.29 o                         
  -3   9  11      19271.48      20021.45       787.75 o                         
  -1   9  11       1372.99       1283.16       486.72 o                         
   1   9  11       3974.05       4353.44       470.75 o                         
   3   9  11       5479.74       5629.76       521.83 o                         
   5   9  11      18567.57      18757.17       856.56 o                         
   7   9  11      16573.73      15724.36      1157.49 o                         
   9   9  11       3076.17       2841.30       473.32 o                         
  11   9  11       5388.55       5116.38       489.79 o                         
 -30  10  11        162.33          0.95       391.34 o                         
 -28  10  11        867.43       1048.62       424.98 o                         
 -26  10  11        342.03        258.43       379.70 o                         
 -24  10  11       1032.90       1501.88       565.79 o                         
 -22  10  11        619.35        871.19       365.95 o                         
 -20  10  11        460.55        727.88       912.09 o                         
 -18  10  11         74.07        139.41       704.86 o                         
 -16  10  11         11.41         61.87       708.95 o                         
 -14  10  11       2327.29       2147.34       415.50 o                         
 -12  10  11        354.73        280.85       441.73 o                         
 -10  10  11       2401.04       2873.96       618.96 o                         
  -8  10  11        343.99        286.31       447.18 o                         
  -6  10  11        142.68        501.72       468.99 o                         
  -4  10  11       1086.75        774.39       485.36 o                         
  -2  10  11        431.01        397.53       291.46 o                         
   0  10  11        911.32       1453.35       362.17 o                         
   2  10  11         60.75         61.36       298.78 o                         
   4  10  11       3998.41       3510.25       620.33 o                         
   6  10  11        958.13       1384.87       405.28 o                         
   8  10  11       1733.98       2642.76       470.45 o                         
 -25  11  11        602.55        575.65       486.72 o                         
 -23  11  11        632.37        662.23       430.82 o                         
 -21  11  11       5654.20       5748.93       626.79 o                         
 -19  11  11       1574.16       2185.08       452.15 o                         
 -17  11  11       7781.81       7648.09       747.12 o                         
 -15  11  11       7254.76       5964.07       596.35 o                         
 -13  11  11        753.56        588.97       507.17 o                         
 -11  11  11       2960.59       3536.55       692.59 o                         
  -9  11  11       5585.02       6026.04       834.37 o                         
  -7  11  11      11523.18      13938.97      1180.67 o                         
  -5  11  11        122.30       -144.52       433.55 o                         
  -3  11  11       8231.86       9401.71       984.34 o                         
  -1  11  11        447.84       -103.62       455.36 o                         
   1  11  11       5044.99       5398.58       554.77 o                         
   3  11  11       2197.43       2265.50       440.53 o                         
 -20  12  11       1091.95       1017.94       657.14 o                         
 -18  12  11        644.33        843.65       410.63 o                         
 -16  12  11       3266.82       3564.42       539.03 o                         
 -14  12  11       1280.92       1843.26       632.60 o                         
 -12  12  11         35.84       -163.60       493.54 o                         
 -10  12  11       2057.51       2544.02       689.86 o                         
  -8  12  11       3013.95       3634.71       763.48 o                         
  -6  12  11       4762.80       3912.84       744.39 o                         
  -4  12  11        129.67        316.30       498.99 o                         
  -2  12  11       5470.43       3790.13       774.39 o                         
 -42   0  12       5584.22       5028.06       864.37 o                         
 -40   0  12       2931.48       2980.14       391.73 o                         
 -38   0  12       2793.87       2485.01       356.38 o                         
 -36   0  12      32411.48      30557.57      2080.48 o                         
 -34   0  12       1212.68       1204.60       610.78 o                         
 -32   0  12       9286.35       9944.33       880.73 o                         
 -30   0  12       4554.83       5524.32       635.32 o                         
 -28   0  12      13024.58      12938.26       804.38 o                         
 -26   0  12       2660.85       2135.61       229.30 o                         
 -24   0  12       8286.13       9029.84       379.32 o                         
 -22   0  12      38362.61      36080.36       678.91 o                         
 -20   0  12       8568.61       8237.99       281.10 o                         
 -18   0  12      10944.33      10711.33       317.44 o                         
 -16   0  12      47114.04      45896.22       771.47 o                         
 -14   0  12      11538.26      12121.61       330.20 o                         
 -12   0  12       1245.27        950.48       104.64 o                         
 -10   0  12      40838.86      40017.82       592.10 o                         
  -8   0  12       6221.32       6653.29       247.89 o                         
  -6   0  12     102995.36     106659.87      3738.30 o                         
  -4   0  12       4699.35       5351.77       543.54 o                         
  -2   0  12      72124.77      74506.89      2604.01 o                         
   0   0  12      31013.60      30707.23       868.33 o                         
   2   0  12        979.89        816.54       302.67 o                         
   4   0  12      31825.34      32977.22       966.51 o                         
   6   0  12       1217.94        883.46       379.01 o                         
   8   0  12      21039.60      18050.85      1047.06 o                         
  10   0  12       7538.96       6655.91       763.48 o                         
  12   0  12      28850.55      26198.28      1409.71 o                         
  14   0  12       8991.24       8935.44       957.08 o                         
  16   0  12       9012.92       9014.52       995.25 o                         
  18   0  12       4009.36       2797.61       673.50 o                         
 -43   1  12        447.03        994.17       352.45 o                         
 -41   1  12        266.62        169.53       246.00 o                         
 -39   1  12         72.51        123.37       173.67 o                         
 -37   1  12        765.30        816.48       193.94 o                         
 -35   1  12        304.80        457.57       192.68 o                         
 -33   1  12       1386.41        924.86       269.75 o                         
 -31   1  12        184.09        223.33       252.22 o                         
 -29   1  12        613.92        498.96       159.20 o                         
 -27   1  12       1192.70       1292.19       166.91 o                         
 -25   1  12         16.06        111.60       114.90 o                         
 -23   1  12        120.62        214.56        92.80 o                         
 -21   1  12        322.67        532.78        86.61 o                         
 -19   1  12        646.04        538.44        79.79 o                         
 -17   1  12       1268.93       1459.80       115.45 o                         
 -15   1  12         58.92         73.38        62.37 o                         
 -13   1  12       1372.47       1632.88        84.73 o                         
 -11   1  12       2791.40       3084.70       103.11 o                         
  -9   1  12      32437.73      39273.45       448.48 o                         
  -7   1  12      21067.66      24102.29       348.63 o                         
  -5   1  12      12972.21      13393.94       253.58 o                         
  -3   1  12       6059.01       6034.46       268.41 o                         
  -1   1  12        347.14        419.26       143.62 o                         
   1   1  12        328.13        563.35       164.39 o                         
   3   1  12      14815.76      15673.44       830.43 o                         
   5   1  12         25.68        143.59       193.07 o                         
   7   1  12       1996.20       2061.00       365.36 o                         
   9   1  12        132.48        387.19       269.93 o                         
  11   1  12        265.57        205.76       498.99 o                         
  13   1  12        174.50        369.16       305.14 o                         
  15   1  12          8.59         65.03       304.62 o                         
  17   1  12        293.73        503.05       378.86 o                         
  19   1  12       1008.85        651.33       741.67 o                         
 -42   2  12       3004.57       3800.69       531.30 o                         
 -40   2  12       3117.23       2565.89       444.77 o                         
 -38   2  12       6788.94       6724.04       593.84 o                         
 -36   2  12      28415.13      29560.83       923.43 o                         
 -34   2  12        372.08        661.36       181.14 o                         
 -32   2  12      17881.61      17734.87       734.32 o                         
 -30   2  12        525.36        541.55       164.16 o                         
 -28   2  12      19905.64      20571.40       504.52 o                         
 -26   2  12       6401.96       6154.56       286.73 o                         
 -24   2  12      24588.86      24315.53       506.03 o                         
 -22   2  12      46385.81      45380.80       609.99 o                         
 -20   2  12       2299.04       2391.65       126.21 o                         
 -18   2  12      15932.51      14555.83       360.26 o                         
 -16   2  12       6407.48       5906.11       188.79 o                         
 -14   2  12      89246.16      83829.13       815.93 o                         
 -12   2  12      17500.62      21033.08       277.18 o                         
 -10   2  12      42679.00      42604.23       526.27 o                         
  -8   2  12      18800.36      19756.26       352.79 o                         
  -6   2  12      11164.46       9719.24       291.04 o                         
  -4   2  12         11.64          7.88        76.23 o                         
  -2   2  12      42092.53      41123.12      1768.27 o                         
   0   2  12      22956.56      23749.25       755.85 o                         
   2   2  12       2357.45       2831.90       273.80 o                         
   4   2  12       8235.58       7889.90       454.74 o                         
   6   2  12      16222.42      16749.24       814.06 o                         
   8   2  12      36582.12      38171.77      1968.68 o                         
  10   2  12        537.98        252.12       267.87 o                         
  12   2  12      11656.87      12463.58       767.82 o                         
  14   2  12       1153.35       1592.21       359.31 o                         
  16   2  12       2701.89       2579.78       352.18 o                         
  18   2  12        722.43       1019.61       297.35 o                         
 -41   3  12        321.84        562.96      1122.04 o                         
 -39   3  12       2913.05       2394.88       925.72 o                         
 -37   3  12       1612.39       1907.10       393.20 o                         
 -35   3  12          1.92       -259.78       385.83 o                         
 -33   3  12        373.89        406.30       274.73 o                         
 -31   3  12       2530.28       2372.79       341.20 o                         
 -29   3  12        232.42        561.70       329.93 o                         
 -27   3  12       6248.49       6126.93       629.87 o                         
 -25   3  12         95.07        269.94       278.12 o                         
 -23   3  12       1566.64       1161.24       162.39 o                         
 -21   3  12       5917.13       5640.70       218.66 o                         
 -19   3  12        928.51       1115.12       199.15 o                         
 -17   3  12       2164.24       2117.40       189.68 o                         
 -15   3  12        669.45        557.66        71.13 o                         
 -13   3  12       1696.25       2225.52       192.14 o                         
 -11   3  12        395.94        591.19        86.81 o                         
  -9   3  12       2432.79       1952.48       127.76 o                         
  -7   3  12          8.08        -33.17       104.18 o                         
  -5   3  12       8962.48       8790.60       332.23 o                         
  -3   3  12       1778.69       1819.65       182.10 o                         
  -1   3  12          1.86        -16.39       102.54 o                         
   1   3  12       7365.62       7015.63       299.84 o                         
   3   3  12       7239.24       7123.04       306.11 o                         
   5   3  12       7399.39       7630.33       342.16 o                         
   7   3  12       5354.68       5579.97       523.37 o                         
   9   3  12       2156.88       2303.55       246.97 o                         
  11   3  12        101.62        178.19       209.35 o                         
  13   3  12         54.80       -143.97       212.90 o                         
  15   3  12       1449.70       1378.38       302.09 o                         
  17   3  12        490.01        950.61       295.98 o                         
 -40   4  12      11778.20      13849.41      1402.89 o                         
 -38   4  12       7843.17       7460.67       633.07 o                         
 -36   4  12      11251.75      10260.63      1017.06 o                         
 -34   4  12         73.33        218.14       384.47 o                         
 -32   4  12      19917.53      21715.55      1221.57 o                         
 -30   4  12       1811.94       2320.43       515.35 o                         
 -28   4  12      37440.86      38745.64       953.25 o                         
 -26   4  12       1727.39       2199.55       227.48 o                         
 -24   4  12      19141.04      20125.14       438.04 o                         
 -22   4  12       6231.42       5783.62       372.71 o                         
 -20   4  12      10527.93       9800.09       503.82 o                         
 -18   4  12      32151.91      30539.13       868.79 o                         
 -16   4  12       4525.02       3414.63       315.34 o                         
 -14   4  12      48943.41      46677.35       674.18 o                         
 -12   4  12      10145.02      10538.07       300.09 o                         
 -10   4  12      45023.27      44970.95       689.42 o                         
  -8   4  12          4.58        -52.00       101.84 o                         
  -6   4  12      27356.67      28753.25       530.09 o                         
  -4   4  12      32939.53      32431.07       689.96 o                         
  -2   4  12      39065.21      39233.43       715.93 o                         
   0   4  12      16854.59      17368.75       441.37 o                         
   2   4  12      46727.09      47163.68       949.97 o                         
   4   4  12       2513.46       2768.53       249.62 o                         
   6   4  12        470.18        382.59       162.82 o                         
   8   4  12       2176.00       2324.40       336.50 o                         
  10   4  12        108.97        284.56       190.79 o                         
  12   4  12      26631.86      26162.19       773.56 o                         
  14   4  12        144.45        324.03       243.29 o                         
  16   4  12       9426.51       9306.46       572.60 o                         
  18   4  12        340.92        414.40       373.37 o                         
 -39   5  12        112.56        449.91       539.89 o                         
 -37   5  12        448.57       1385.17       594.42 o                         
 -35   5  12       1265.03       1865.07       569.88 o                         
 -33   5  12        253.12        166.33       430.82 o                         
 -31   5  12       4598.80       4908.09       711.67 o                         
 -29   5  12       5019.96       4040.99       613.51 o                         
 -27   5  12          2.41        -46.35       321.75 o                         
 -25   5  12         11.66        -14.80        79.11 o                         
 -23   5  12       6527.29       6674.83       474.21 o                         
 -21   5  12       5801.05       5887.75       715.76 o                         
 -19   5  12         24.02         62.68       264.49 o                         
 -17   5  12      14383.80      13709.45       592.04 o                         
 -15   5  12        115.84        163.90       241.31 o                         
 -13   5  12       1710.14       1797.59       149.16 o                         
 -11   5  12       7666.90       8459.09       206.76 o                         
  -9   5  12       3876.80       3660.62       179.31 o                         
  -7   5  12      16056.43      16500.93       371.53 o                         
  -5   5  12       1402.98       1644.77       192.13 o                         
  -3   5  12          7.18       -142.61       184.00 o                         
  -1   5  12        139.22        256.60       105.54 o                         
   1   5  12        388.09        351.38       133.79 o                         
   3   5  12       1581.03       1791.76       204.26 o                         
   5   5  12         25.63         15.27       146.56 o                         
   7   5  12        379.28        597.36       177.05 o                         
   9   5  12         12.56       -161.96       161.96 o                         
  11   5  12        209.81        184.60       190.08 o                         
  13   5  12        972.35        910.72       278.93 o                         
  15   5  12         22.13         49.88       347.69 o                         
  17   5  12       1370.59       1191.81       639.41 o                         
 -38   6  12        421.97       -278.12       553.52 o                         
 -36   6  12       5710.74       5415.26       839.83 o                         
 -34   6  12       1284.25       2085.94       602.60 o                         
 -32   6  12      20680.92      21786.45      1325.18 o                         
 -30   6  12       5512.44       4515.44       689.86 o                         
 -28   6  12      28086.83      26423.79       959.37 o                         
 -26   6  12       3418.02       2756.12       429.46 o                         
 -24   6  12      24769.52      23026.83       850.69 o                         
 -22   6  12       3834.97       4031.06       415.96 o                         
 -20   6  12       5816.64       5203.32       434.71 o                         
 -18   6  12      32198.40      31384.11       958.80 o                         
 -16   6  12        973.31        688.86       261.25 o                         
 -14   6  12      23299.40      22755.87       531.45 o                         
 -12   6  12       1903.71       1907.09       209.25 o                         
 -10   6  12      24192.92      24587.33       343.54 o                         
  -8   6  12        148.27        270.16       101.17 o                         
  -6   6  12      21656.60      22857.08       546.88 o                         
  -4   6  12       1368.06       1701.41       288.73 o                         
  -2   6  12      11214.28      11129.09       329.63 o                         
   0   6  12       1889.57       2347.50       196.74 o                         
   2   6  12       8853.82       8400.01       356.03 o                         
   4   6  12       6936.60       6987.21       357.91 o                         
   6   6  12       1579.84       1171.53       217.91 o                         
   8   6  12      15690.23      14981.03       554.80 o                         
  10   6  12       3031.74       2468.77       364.17 o                         
  12   6  12       9844.99      10421.26       615.49 o                         
  14   6  12          2.81       -298.72       329.45 o                         
 -37   7  12       1654.35        878.00       545.34 o                         
 -35   7  12         36.07        -16.36       482.63 o                         
 -33   7  12        274.77       -114.52       441.73 o                         
 -31   7  12         97.40        132.38       327.21 o                         
 -29   7  12       3796.97       4123.43       486.66 o                         
 -27   7  12        130.79        -89.02       289.59 o                         
 -25   7  12        326.56        -11.76       283.70 o                         
 -23   7  12       2053.79       2309.71       494.90 o                         
 -21   7  12        884.13        881.39       299.70 o                         
 -19   7  12       3553.70       3013.86       803.02 o                         
 -17   7  12       3868.76       3466.78       351.18 o                         
 -15   7  12        417.53        436.23       122.40 o                         
 -13   7  12       5467.62       5017.72       256.77 o                         
 -11   7  12       4594.95       5120.24       147.55 o                         
  -9   7  12          8.95          4.95        72.35 o                         
  -7   7  12       1778.95       1925.89       132.48 o                         
  -5   7  12       4893.26       5082.91       435.18 o                         
  -3   7  12      13507.01      12287.26       695.31 o                         
  -1   7  12          1.72       -119.19       164.35 o                         
   1   7  12       3635.34       3997.39       268.46 o                         
   3   7  12       6491.89       6060.52       340.09 o                         
   5   7  12       4314.77       3843.37       462.69 o                         
   7   7  12       1591.16       1511.88       370.31 o                         
   9   7  12         17.97        -50.80       364.65 o                         
  11   7  12        199.15         54.72       280.75 o                         
  13   7  12       4918.79       5908.10       651.53 o                         
 -36   8  12       4823.84       4646.32       853.46 o                         
 -34   8  12       2470.47       2444.37       495.34 o                         
 -32   8  12      11049.81      10889.43      1026.61 o                         
 -30   8  12        467.87        174.95       344.39 o                         
 -28   8  12       4915.68       4163.32       518.43 o                         
 -26   8  12       6698.05       6695.53       593.94 o                         
 -24   8  12       6145.37       5440.56       537.89 o                         
 -22   8  12       3730.02       3153.41       419.00 o                         
 -20   8  12       7640.54       6540.75       538.95 o                         
 -18   8  12      21957.39      22783.60       888.30 o                         
 -16   8  12       2618.43       2243.04       376.96 o                         
 -14   8  12       8947.43      10604.96       669.59 o                         
 -12   8  12         45.66        -92.93       291.76 o                         
 -10   8  12      15955.89      15184.47      1338.82 o                         
  -8   8  12         29.48        -58.00       205.13 o                         
  -6   8  12      25487.13      24432.58      1439.71 o                         
  -4   8  12       3119.13       3300.18       380.45 o                         
  -2   8  12       3394.35       3347.73       401.59 o                         
   0   8  12       1247.74       1220.59       317.02 o                         
   2   8  12       8774.74       9368.75       640.46 o                         
   4   8  12      31692.69      31398.25      1076.59 o                         
   6   8  12       1150.00       1376.23       384.21 o                         
   8   8  12      10658.63      11311.80       789.07 o                         
  10   8  12        100.89         71.68       296.35 o                         
  12   8  12       3406.54       3618.81       447.52 o                         
 -33   9  12         35.16       -104.61       374.63 o                         
 -31   9  12        249.02        568.98       412.36 o                         
 -29   9  12        495.10        201.39       813.92 o                         
 -27   9  12          1.81       -206.96       330.01 o                         
 -25   9  12         77.58         22.19       330.13 o                         
 -23   9  12         24.83       -224.34       303.95 o                         
 -21   9  12        869.28        869.42       352.07 o                         
 -19   9  12        219.68        539.85       436.27 o                         
 -17   9  12         40.82        -47.30       286.20 o                         
 -15   9  12       2267.00       2277.96       588.97 o                         
 -13   9  12         22.06       -135.70       365.38 o                         
 -11   9  12        433.82       -193.60       411.73 o                         
  -9   9  12        998.28       1488.79       548.07 o                         
  -7   9  12       1866.42       2263.22       339.74 o                         
  -5   9  12        430.91        566.25       278.35 o                         
  -3   9  12       1339.11       1314.34       493.54 o                         
  -1   9  12       1112.74       1320.94       341.06 o                         
   1   9  12       3490.66       3341.18       440.20 o                         
   3   9  12         76.24         13.35       288.23 o                         
   5   9  12         39.84       -287.40       287.40 o                         
   7   9  12       2858.91       2790.71       491.61 o                         
   9   9  12       1284.56       1639.90       455.99 o                         
 -30  10  12        447.01        498.95       393.20 o                         
 -28  10  12       6467.12       5616.14       628.99 o                         
 -26  10  12       2058.53       1734.16       458.75 o                         
 -24  10  12       5883.56       5328.86      1109.77 o                         
 -22  10  12       6172.38       6514.70       648.62 o                         
 -20  10  12       9583.04      10443.55       752.87 o                         
 -18  10  12      13247.34      13119.19      1242.02 o                         
 -16  10  12         60.56        117.58       316.05 o                         
 -14  10  12       3284.00       2930.88       467.76 o                         
 -12  10  12       2877.89       2574.02       627.14 o                         
 -10  10  12      14952.47      13988.04      1156.13 o                         
  -8  10  12       3288.61       3656.52       673.50 o                         
  -6  10  12      28961.63      27635.25      1488.79 o                         
  -4  10  12       2201.72       2204.36       372.12 o                         
  -2  10  12       3603.62       2737.37       410.10 o                         
   0  10  12       1840.84       1652.01       378.90 o                         
   2  10  12       2744.04       2827.88       459.82 o                         
   4  10  12      17075.88      17363.56       874.25 o                         
   6  10  12       4823.65       4889.75       589.65 o                         
 -25  11  12       6546.70       7107.18       690.15 o                         
 -23  11  12        118.50        132.88       693.95 o                         
 -21  11  12       7962.62       8225.21       728.62 o                         
 -19  11  12        104.58        168.79       448.54 o                         
 -17  11  12       1475.17       1920.69       451.44 o                         
 -15  11  12         95.44        121.69       356.63 o                         
 -13  11  12       1672.04       1426.07       602.60 o                         
 -11  11  12       3920.20       3487.47       703.49 o                         
  -9  11  12       1792.70       2233.18       651.68 o                         
  -7  11  12         87.72        455.36       496.26 o                         
  -5  11  12       3312.72       4610.87       752.57 o                         
  -3  11  12         34.46         38.17       479.90 o                         
  -1  11  12        680.72        747.12       542.62 o                         
   1  11  12       2296.80       2350.26       452.71 o                         
   3  11  12       1605.12       1551.02       423.90 o                         
 -20  12  12       3295.90       3678.74       567.62 o                         
 -18  12  12       4058.38       4925.17       879.37 o                         
 -16  12  12        470.12        100.89       531.71 o                         
 -14  12  12       4317.04       5055.33       858.92 o                         
 -12  12  12        180.92        141.79       531.71 o                         
 -10  12  12       5221.71       5426.16       880.73 o                         
  -8  12  12         22.00        997.98       558.98 o                         
  -6  12  12       2136.16       3111.18       733.49 o                         
  -4  12  12       3099.40       4038.26       779.84 o                         
 -43   1  13        607.86        264.78       687.13 o                         
 -41   1  13       2132.51       1646.81       459.45 o                         
 -39   1  13      20798.77      21988.68      1317.00 o                         
 -37   1  13       2123.08       2800.46       420.27 o                         
 -35   1  13      27218.30      27311.09       945.60 o                         
 -33   1  13       2702.41       2312.93       334.42 o                         
 -31   1  13      11068.46      10623.29       399.83 o                         
 -29   1  13       1655.69       1745.61       250.77 o                         
 -27   1  13      16747.68      16616.94       443.87 o                         
 -25   1  13      48565.46      47413.64       666.32 o                         
 -23   1  13        374.85        258.61        84.04 o                         
 -21   1  13      22594.23      20790.47       400.38 o                         
 -19   1  13       5897.62       5348.56       308.16 o                         
 -17   1  13      28193.15      26043.13       409.10 o                         
 -15   1  13        118.22        181.14        61.74 o                         
 -13   1  13      44241.48      44645.88       461.01 o                         
 -11   1  13      81057.63      83720.48       818.45 o                         
  -9   1  13      29878.93      30216.94       408.91 o                         
  -7   1  13      11513.33      10842.84       244.91 o                         
  -5   1  13      40818.12      41738.26       589.76 o                         
  -3   1  13      19189.34      18802.01       584.84 o                         
  -1   1  13         13.45         86.79       145.83 o                         
   1   1  13      35924.29      32958.25       781.88 o                         
   3   1  13       1513.37       1471.64       245.01 o                         
   5   1  13      15042.88      15106.54      1143.87 o                         
   7   1  13       1034.54       1390.18       351.68 o                         
   9   1  13      29426.08      28475.97      1005.46 o                         
  11   1  13       4880.57       4704.36       500.33 o                         
  13   1  13       4381.07       3937.71       504.12 o                         
  15   1  13       3126.86       3587.96       518.08 o                         
  17   1  13       4828.36       5209.31      1550.14 o                         
 -42   2  13        276.62        373.10       342.70 o                         
 -40   2  13        482.73        205.09       444.45 o                         
 -38   2  13        781.04       1319.54       366.99 o                         
 -36   2  13       2923.91       3054.74       420.88 o                         
 -34   2  13       1828.93       1845.24       345.11 o                         
 -32   2  13       1040.63       1289.95       278.60 o                         
 -30   2  13        302.05        313.94       141.95 o                         
 -28   2  13       3100.69       3093.12       214.26 o                         
 -26   2  13       5427.44       5940.97       252.84 o                         
 -24   2  13          3.23        -32.32        77.93 o                         
 -22   2  13        824.19        908.24       102.77 o                         
 -20   2  13       5241.82       5381.04       239.56 o                         
 -18   2  13         19.79        -32.53        83.97 o                         
 -16   2  13        374.82        225.39        73.36 o                         
 -14   2  13          1.65        -25.60        58.42 o                         
 -12   2  13         31.62          4.06        49.91 o                         
 -10   2  13       8585.16       8371.49       207.56 o                         
  -8   2  13       1784.56       1709.88       134.92 o                         
  -6   2  13       1997.04       2259.51       121.87 o                         
  -4   2  13        377.03        440.94       114.92 o                         
  -2   2  13       4130.82       3834.12       395.37 o                         
   0   2  13       1177.46        923.54       204.10 o                         
   2   2  13       1536.49       1260.48       413.42 o                         
   4   2  13       9336.10       8902.37       483.92 o                         
   6   2  13       6055.00       6890.20       440.93 o                         
   8   2  13        217.07       -152.99       413.10 o                         
  10   2  13       1468.22       1285.85       344.06 o                         
  12   2  13       2638.72       2800.55       554.89 o                         
  14   2  13         30.76         -3.78       241.63 o                         
  16   2  13       1810.98       1894.67       349.44 o                         
 -43   3  13       7653.40       6570.31       643.55 o                         
 -41   3  13       2978.40       2705.47       479.67 o                         
 -39   3  13      14777.58      12906.34      1476.52 o                         
 -37   3  13        526.75        568.78       316.95 o                         
 -35   3  13       9240.27       8516.54       596.43 o                         
 -33   3  13         13.13       -137.46       230.78 o                         
 -31   3  13       7439.59       6603.80       488.54 o                         
 -29   3  13       3494.94       3289.54       354.32 o                         
 -27   3  13      12630.37      12446.56      1055.24 o                         
 -25   3  13      30435.35      31663.09       586.26 o                         
 -23   3  13       2572.85       2432.56       196.39 o                         
 -21   3  13      24869.06      26145.61       504.31 o                         
 -19   3  13        436.54        322.21       126.84 o                         
 -17   3  13      48651.25      51285.30       639.48 o                         
 -15   3  13       1780.01       1539.88       102.63 o                         
 -13   3  13      71650.92      70934.22       859.11 o                         
 -11   3  13      10853.84      10611.63       246.31 o                         
  -9   3  13      16686.06      17386.71       493.53 o                         
  -7   3  13      20519.18      21377.63       515.25 o                         
  -5   3  13      21254.52      21780.71      1404.26 o                         
  -3   3  13      43677.02      41807.76       755.39 o                         
  -1   3  13       3892.03       4062.00       227.91 o                         
   1   3  13      16411.18      16979.59       476.28 o                         
   3   3  13        164.69         87.69       148.78 o                         
   5   3  13       8586.49       8305.29       359.89 o                         
   7   3  13         12.70       -114.49       160.59 o                         
   9   3  13      10492.44      10176.87       443.04 o                         
  11   3  13       3066.03       3202.30       400.77 o                         
  13   3  13       4954.14       4534.35       397.23 o                         
  15   3  13       3717.24       3607.91       643.45 o                         
  17   3  13       2784.66       2997.66       399.69 o                         
 -42   4  13        128.37        -29.64       358.28 o                         
 -40   4  13        399.43        475.02       374.18 o                         
 -38   4  13       1360.82       1482.54       377.77 o                         
 -36   4  13       1920.85       1600.73       629.87 o                         
 -34   4  13       3337.75       3964.64       673.50 o                         
 -32   4  13       4700.84       4635.41       678.95 o                         
 -30   4  13        248.62        253.58       346.29 o                         
 -28   4  13        740.55       1076.42       188.80 o                         
 -26   4  13        768.28        994.50       124.23 o                         
 -24   4  13       2666.57       2341.51       194.56 o                         
 -22   4  13         38.39        -64.99       198.71 o                         
 -20   4  13       9305.87       9301.06       499.60 o                         
 -18   4  13          0.77       -104.56       104.56 o                         
 -16   4  13        127.14        142.53        71.51 o                         
 -14   4  13        504.99        305.29        57.86 o                         
 -12   4  13       5991.80       6322.20       230.24 o                         
 -10   4  13      13056.66      14962.21       435.68 o                         
  -8   4  13         37.48         69.36       115.42 o                         
  -6   4  13       8191.76       9115.11       635.69 o                         
  -4   4  13        163.02        464.72       217.12 o                         
  -2   4  13       3374.40       2865.00       175.25 o                         
   0   4  13        298.68        184.32       119.44 o                         
   2   4  13       5572.97       5492.36       300.85 o                         
   4   4  13       5281.16       5169.08       325.09 o                         
   6   4  13       1087.96        856.09       195.21 o                         
   8   4  13        133.83         12.70       236.14 o                         
  10   4  13        264.95        359.99       203.38 o                         
  12   4  13       1796.31       1877.32       299.44 o                         
  14   4  13         16.83         56.48       270.27 o                         
  16   4  13       1215.95       1661.90      1049.79 o                         
 -41   5  13        795.66        366.35       371.98 o                         
 -39   5  13       6223.94       4621.78       782.57 o                         
 -37   5  13        781.15        804.38       520.80 o                         
 -35   5  13       6587.69       6271.44       845.28 o                         
 -33   5  13       2238.51       1603.31       507.17 o                         
 -31   5  13      19304.93      17906.33      1128.86 o                         
 -29   5  13      14334.51      14870.65       727.32 o                         
 -27   5  13      23175.12      23410.86       536.24 o                         
 -25   5  13       9119.92       9182.21      1381.08 o                         
 -23   5  13       8360.11       8173.63       532.15 o                         
 -21   5  13      35331.12      36186.48      1634.67 o                         
 -19   5  13       1578.86       1397.59       280.85 o                         
 -17   5  13      72839.98      70962.52      1967.33 o                         
 -15   5  13        670.78        564.32        87.75 o                         
 -13   5  13      24201.75      22803.44       411.32 o                         
 -11   5  13         11.03          5.43        99.97 o                         
  -9   5  13      14390.56      14240.62       333.64 o                         
  -7   5  13       6465.85       6254.10       297.14 o                         
  -5   5  13      14644.94      15525.77       824.83 o                         
  -3   5  13       2710.88       2828.34       335.32 o                         
  -1   5  13      23572.86      23250.85       521.82 o                         
   1   5  13       7802.60       7528.76       422.18 o                         
   3   5  13       1729.74       1941.71       360.62 o                         
   5   5  13      12645.50      11737.00       608.92 o                         
   7   5  13       4390.87       4436.02       393.96 o                         
   9   5  13      14314.71      15003.29       511.90 o                         
  11   5  13       7770.40       8038.97       605.56 o                         
  13   5  13      10059.73      10493.37      1401.53 o                         
  15   5  13       2297.79       2352.51       487.97 o                         
 -40   6  13        398.44        430.82       594.42 o                         
 -38   6  13       2439.70       1824.17       646.23 o                         
 -36   6  13       5145.41       4859.01       774.39 o                         
 -34   6  13        947.20       1491.51       553.52 o                         
 -32   6  13        911.04        851.27       347.86 o                         
 -30   6  13         27.42        583.42       324.14 o                         
 -28   6  13        467.61        809.83       340.77 o                         
 -26   6  13        201.38       -187.40       258.08 o                         
 -24   6  13         10.01       -196.78       225.26 o                         
 -22   6  13       2020.31       1833.15       330.16 o                         
 -20   6  13       4848.83       5234.04       703.49 o                         
 -18   6  13       1798.89       2269.20       713.04 o                         
 -16   6  13        400.49        518.62       203.22 o                         
 -14   6  13        222.50        157.56        90.91 o                         
 -12   6  13       4584.82       4184.52       160.74 o                         
 -10   6  13        810.30        810.82       117.33 o                         
  -8   6  13       2305.49       2484.18       337.45 o                         
  -6   6  13         52.27        221.92       140.85 o                         
  -4   6  13       3949.68       3833.44       379.86 o                         
  -2   6  13       5351.04       5164.92       255.27 o                         
   0   6  13       5792.05       5689.12       356.33 o                         
   2   6  13      21148.42      20901.12       553.64 o                         
   4   6  13          6.88       -155.84       155.84 o                         
   6   6  13        680.10        755.99       337.33 o                         
   8   6  13       3772.36       3389.49       399.85 o                         
  10   6  13        275.57        172.13       331.55 o                         
  12   6  13       1267.20        997.29       336.80 o                         
  14   6  13       1166.46       1234.46       466.16 o                         
 -37   7  13          9.87       -144.52       498.99 o                         
 -35   7  13       5679.72       6096.64      1381.08 o                         
 -33   7  13       3100.56       3116.34       617.60 o                         
 -31   7  13      14313.49      13615.52       846.32 o                         
 -29   7  13      14417.25      11697.83       834.37 o                         
 -27   7  13       3895.89       4168.93       475.52 o                         
 -25   7  13      11848.97      11958.00      1730.10 o                         
 -23   7  13       6622.54       5996.67       514.30 o                         
 -21   7  13      34183.72      34669.66      1083.61 o                         
 -19   7  13         98.74        -91.72       251.56 o                         
 -17   7  13      29848.25      29670.95       970.09 o                         
 -15   7  13       4780.41       4565.78       443.07 o                         
 -13   7  13      26958.38      26678.41       440.00 o                         
 -11   7  13        360.74        394.17       151.45 o                         
  -9   7  13      15340.81      15344.66      1225.66 o                         
  -7   7  13       8617.56       8511.50       491.97 o                         
  -5   7  13        277.04        571.81       250.19 o                         
  -3   7  13      21592.74      22714.95      1307.46 o                         
  -1   7  13         82.09        186.97       261.76 o                         
   1   7  13       9183.66       9533.89      1006.16 o                         
   3   7  13       1888.07       1257.20       357.08 o                         
   5   7  13      11338.69      11620.91       748.11 o                         
   7   7  13       2776.75       3599.20       818.01 o                         
   9   7  13       2437.29       2493.77       389.84 o                         
  11   7  13         29.13        -43.46       331.67 o                         
 -36   8  13         89.56        595.72       428.06 o                         
 -34   8  13        343.59         40.26       384.54 o                         
 -32   8  13       3532.45       1566.39       443.59 o                         
 -30   8  13        113.50         42.09       358.27 o                         
 -28   8  13       4184.31       4559.31       519.31 o                         
 -26   8  13        912.22       1004.21       362.84 o                         
 -24   8  13       1091.99        650.09       343.68 o                         
 -22   8  13          0.98       -287.40       287.40 o                         
 -20   8  13        561.96        767.76       336.98 o                         
 -18   8  13       7841.74       7415.31       567.27 o                         
 -16   8  13       2441.11       2339.26       397.15 o                         
 -14   8  13       1055.36       1059.20       317.01 o                         
 -12   8  13        234.83        334.03       279.75 o                         
 -10   8  13       2004.17       1746.43       400.83 o                         
  -8   8  13       3546.44       3329.41       370.74 o                         
  -6   8  13       2762.70       2930.34       361.11 o                         
  -4   8  13       2294.06       2325.03       361.64 o                         
  -2   8  13       1597.74       1168.89       318.09 o                         
   0   8  13        205.35        -52.31       274.14 o                         
   2   8  13        688.89        899.65       329.72 o                         
   4   8  13        255.69        560.21       451.27 o                         
   6   8  13        250.88        372.18       330.16 o                         
   8   8  13        861.96         92.72       339.33 o                         
  10   8  13       1173.09       1269.76       355.26 o                         
 -33   9  13         93.34        427.19       406.84 o                         
 -31   9  13      13066.98      14033.98      1361.99 o                         
 -29   9  13       1257.16       1442.87       504.44 o                         
 -27   9  13        875.86        471.06       388.07 o                         
 -25   9  13       2750.45       2825.66       454.57 o                         
 -23   9  13       8404.56       8632.12       694.24 o                         
 -21   9  13      16583.77      15738.05      1198.39 o                         
 -19   9  13        793.59        862.95       338.34 o                         
 -17   9  13       9631.42       9415.50       679.23 o                         
 -15   9  13       6088.25       5415.10       533.97 o                         
 -13   9  13       9642.08       9480.79       965.26 o                         
 -11   9  13       8462.91       8550.98       913.45 o                         
  -9   9  13      28179.94      28674.13      1502.42 o                         
  -7   9  13      15998.40      16184.32       703.54 o                         
  -5   9  13       2256.98       2241.33       464.90 o                         
  -3   9  13       1637.55        957.11       680.32 o                         
  -1   9  13       1396.04       1406.83       356.78 o                         
   1   9  13      12039.69      11402.62       721.04 o                         
   3   9  13         42.09       -284.34       284.34 o                         
   5   9  13      20825.98      21145.60       966.61 o                         
   7   9  13        156.45       -290.66       343.18 o                         
 -30  10  13       1208.65       2043.09       741.67 o                         
 -28  10  13       2157.66       2202.35       490.86 o                         
 -26  10  13          9.52        323.46       362.21 o                         
 -24  10  13       1404.07       1184.78       588.97 o                         
 -22  10  13         99.48       -339.67       445.82 o                         
 -20  10  13       3643.29       3661.46       514.80 o                         
 -18  10  13        631.07        466.93       849.37 o                         
 -16  10  13       2983.87       2556.28       436.71 o                         
 -14  10  13       1776.31       1873.25       599.88 o                         
 -12  10  13         49.23       -417.19       417.19 o                         
 -10  10  13        729.47        226.32       496.26 o                         
  -8  10  13         93.55         -5.45       447.18 o                         
  -6  10  13       1342.31       1744.21       344.64 o                         
  -4  10  13        155.42        270.16       339.48 o                         
  -2  10  13        632.11        804.70       338.62 o                         
   0  10  13        520.49        652.74       360.65 o                         
   2  10  13       3719.34       3655.17       512.14 o                         
   4  10  13       1695.43       1492.69       435.79 o                         
 -25  11  13       1898.55       1973.80      1085.23 o                         
 -23  11  13        538.88       -355.63       355.63 o                         
 -21  11  13       9859.43       9689.99       772.70 o                         
 -19  11  13        402.51        666.67       399.36 o                         
 -17  11  13       4226.31       4450.09      1231.11 o                         
 -15  11  13         69.95       -411.73       458.09 o                         
 -13  11  13       3212.01       3206.62       687.13 o                         
 -11  11  13        670.75        392.65       553.52 o                         
  -9  11  13      11458.24      10983.21      1123.41 o                         
  -7  11  13       5532.54       6156.92       869.82 o                         
  -5  11  13       5165.07       5597.95       878.00 o                         
  -3  11  13       8030.06       9393.53      1068.87 o                         
  -1  11  13       1074.24        541.74       366.87 o                         
 -18  12  13        479.52        216.21       385.49 o                         
 -16  12  13       2414.91       2020.50       695.31 o                         
 -14  12  13        540.65        409.01       564.43 o                         
 -12  12  13         25.73        130.88       610.78 o                         
 -10  12  13       3482.75       3765.59       798.93 o                         
  -8  12  13       1282.26        324.48       556.25 o                         
 -44   0  14       1532.88       1060.69       599.88 o                         
 -42   0  14       4462.86       5497.06       828.92 o                         
 -40   0  14       1542.15       2366.79       613.51 o                         
 -38   0  14      10735.44      11005.02      1019.79 o                         
 -36   0  14      24973.21      26577.29      1349.72 o                         
 -34   0  14       9381.70       8534.62       826.19 o                         
 -32   0  14       2544.24       2102.30       444.45 o                         
 -30   0  14      18170.64      17401.89       935.26 o                         
 -28   0  14      15489.96      17312.48       567.00 o                         
 -26   0  14       3063.99       3559.63       235.85 o                         
 -24   0  14      46850.94      48975.05       867.36 o                         
 -22   0  14        260.65        152.15       118.54 o                         
 -20   0  14      17084.14      17666.73       654.18 o                         
 -18   0  14       6783.14       7197.45       266.51 o                         
 -16   0  14      30782.19      31145.89       512.50 o                         
 -14   0  14      30762.49      29058.26       483.09 o                         
 -12   0  14      22515.92      23870.81       464.41 o                         
 -10   0  14      27556.20      26350.70       898.45 o                         
  -8   0  14      39194.11      42224.19       921.68 o                         
  -6   0  14      18325.88      19237.78       473.78 o                         
  -4   0  14      25285.00      25042.20       577.46 o                         
  -2   0  14      34986.88      34108.37       957.11 o                         
   0   0  14      13526.29      13749.09       630.48 o                         
   2   0  14       6873.25       6753.11       913.45 o                         
   4   0  14         70.97        327.21       381.74 o                         
   6   0  14      44117.55      43561.99      1780.54 o                         
   8   0  14       6864.24       7356.68       807.11 o                         
  10   0  14       6260.24       6514.12       848.01 o                         
  12   0  14      11091.09      13453.61      1177.94 o                         
  14   0  14        936.32       1139.77       545.34 o                         
  16   0  14      14709.39      13813.54      1265.20 o                         
 -43   1  14        129.74       -290.97       290.97 o                         
 -41   1  14        302.13        473.08       358.62 o                         
 -39   1  14        557.83        612.27       322.50 o                         
 -37   1  14        613.65        549.89       299.94 o                         
 -35   1  14       2092.26       2227.28       351.87 o                         
 -33   1  14        724.05        485.66       255.20 o                         
 -31   1  14        769.04        627.28       163.24 o                         
 -29   1  14        342.88        328.48       135.26 o                         
 -27   1  14       4336.71       4248.68       200.46 o                         
 -25   1  14       2345.08       2449.03       153.77 o                         
 -23   1  14        545.34        253.65        86.70 o                         
 -21   1  14        937.27        828.10       159.16 o                         
 -19   1  14       3225.98       3755.96       190.02 o                         
 -17   1  14       7626.75       6812.57       183.31 o                         
 -15   1  14         96.40        -18.15        57.54 o                         
 -13   1  14        583.21        527.48        69.73 o                         
 -11   1  14         29.63         47.15        72.72 o                         
  -9   1  14        926.06       1195.22       106.71 o                         
  -7   1  14       1212.78       1457.19       156.58 o                         
  -5   1  14       1423.05       1559.99       129.98 o                         
  -3   1  14         80.61        -46.89       136.10 o                         
  -1   1  14          0.55        -17.49       150.72 o                         
   1   1  14       2677.96       3125.22       331.08 o                         
   3   1  14       3746.68       3784.25       348.06 o                         
   5   1  14         76.27          4.92       218.19 o                         
   7   1  14       9370.39       9889.46       678.48 o                         
   9   1  14         93.36        119.91       563.07 o                         
  11   1  14       2006.15       1389.44       388.56 o                         
  13   1  14         19.77        -61.49       289.59 o                         
  15   1  14        388.15        -35.23       339.33 o                         
 -44   2  14         49.85       -488.08       488.08 o                         
 -42   2  14       4706.88       5884.33       616.95 o                         
 -40   2  14        468.49        571.55       320.37 o                         
 -38   2  14      19985.10      20394.73       877.25 o                         
 -36   2  14       4309.97       4384.14       454.64 o                         
 -34   2  14      11715.97      12279.62       704.86 o                         
 -32   2  14       1666.74       2030.17       519.44 o                         
 -30   2  14       6710.78       6245.61       721.44 o                         
 -28   2  14      29878.38      29405.68       487.39 o                         
 -26   2  14        748.32        649.13       104.28 o                         
 -24   2  14      60561.47      63475.47       943.47 o                         
 -22   2  14         57.97         53.27        73.64 o                         
 -20   2  14      23576.47      24048.79       451.02 o                         
 -18   2  14       3661.77       3428.23       175.45 o                         
 -16   2  14      41797.68      40801.43       551.21 o                         
 -14   2  14      40386.21      40588.33       483.96 o                         
 -12   2  14       9291.86       8735.65       215.40 o                         
 -10   2  14      16452.79      16821.89       345.40 o                         
  -8   2  14       6829.46       6455.53       323.79 o                         
  -6   2  14      20172.56      19197.51       443.16 o                         
  -4   2  14       1137.22        941.14       122.37 o                         
  -2   2  14      24641.27      25256.09       806.21 o                         
   0   2  14      14419.34      15754.67       569.36 o                         
   2   2  14      32445.16      33360.15       842.22 o                         
   4   2  14      12036.58      12437.52       889.26 o                         
   6   2  14      22840.59      21602.43       702.74 o                         
   8   2  14       1020.54        910.22       385.83 o                         
  10   2  14       2355.67       2151.53       767.57 o                         
  12   2  14       9175.00      10487.55       572.59 o                         
  14   2  14        653.28        640.66       361.22 o                         
  16   2  14       3430.51       2841.71       397.07 o                         
 -43   3  14         69.19       -317.98       317.98 o                         
 -41   3  14       1415.98       1213.72       388.21 o                         
 -39   3  14        475.46         55.50       308.12 o                         
 -37   3  14        325.41        228.45       285.96 o                         
 -35   3  14       3717.07       3475.85       545.34 o                         
 -33   3  14         31.24       -149.76       226.90 o                         
 -31   3  14        798.24        750.69       241.69 o                         
 -29   3  14        246.05        186.43       139.81 o                         
 -27   3  14       1294.42       1686.94       176.74 o                         
 -25   3  14       1256.62       1342.39       150.53 o                         
 -23   3  14       4153.25       4651.44       210.17 o                         
 -21   3  14       6926.18       7063.98       236.96 o                         
 -19   3  14        316.92        399.25        72.87 o                         
 -17   3  14       1552.63       1412.99        99.11 o                         
 -15   3  14       6051.38       5658.62       193.18 o                         
 -13   3  14        405.00        329.47        89.00 o                         
 -11   3  14        109.99         44.02        84.52 o                         
  -9   3  14      12503.80      11850.03       438.75 o                         
  -7   3  14        154.77        126.30       358.56 o                         
  -5   3  14         45.85        105.02       244.04 o                         
  -3   3  14       2555.16       1969.08       159.57 o                         
  -1   3  14       4902.79       4295.70       354.50 o                         
   1   3  14       2746.32       2636.29       234.79 o                         
   3   3  14       1512.76       1491.04       195.15 o                         
   5   3  14       5391.09       5356.70       328.63 o                         
   7   3  14       2317.69       2161.53       252.96 o                         
   9   3  14        698.22        599.57       232.97 o                         
  11   3  14         72.81         80.39       230.86 o                         
  13   3  14         79.45       -238.62       238.62 o                         
  15   3  14       2717.48       4002.22       550.87 o                         
 -42   4  14      16819.74      17716.21      1370.17 o                         
 -40   4  14        387.78        281.28       324.67 o                         
 -38   4  14       3278.91       2776.06       462.18 o                         
 -36   4  14        693.40        436.42       283.78 o                         
 -34   4  14         21.72       -235.79       242.60 o                         
 -32   4  14      14685.56      14863.00       678.55 o                         
 -30   4  14       9558.71       9960.78       530.53 o                         
 -28   4  14      22501.30      22315.25       783.59 o                         
 -26   4  14       8733.87       8318.59       282.12 o                         
 -24   4  14      13038.14      11647.47       297.55 o                         
 -22   4  14       2784.34       2885.45       227.42 o                         
 -20   4  14      26399.93      25676.40       585.30 o                         
 -18   4  14         53.62         33.62        73.53 o                         
 -16   4  14      47936.10      48148.81       608.14 o                         
 -14   4  14       5726.09       4914.08       191.47 o                         
 -12   4  14      38869.45      38399.75       630.58 o                         
 -10   4  14      10978.43      10777.56       351.18 o                         
  -8   4  14       2141.58       2076.70       262.61 o                         
  -6   4  14      45774.06      44091.86      1100.44 o                         
  -4   4  14        752.98       1049.47       252.32 o                         
  -2   4  14      56889.88      57287.80       995.86 o                         
   0   4  14        178.57        215.96       175.59 o                         
   2   4  14       1384.44       1275.24       192.71 o                         
   4   4  14        803.50       1141.79       193.45 o                         
   6   4  14       3127.67       3689.15       359.69 o                         
   8   4  14      24584.98      24179.05       631.11 o                         
  10   4  14       8946.94       8721.20       447.36 o                         
  12   4  14       5187.81       5063.12       582.71 o                         
  14   4  14       7734.11       7908.12      1102.96 o                         
 -41   5  14        552.28        523.53       850.73 o                         
 -39   5  14          0.74         61.37       374.92 o                         
 -37   5  14       1886.24       1396.08       575.34 o                         
 -35   5  14        870.57        807.11       471.72 o                         
 -33   5  14         17.17        -57.26       357.20 o                         
 -31   5  14        692.32        669.43       312.03 o                         
 -29   5  14       1560.21       1680.69       233.05 o                         
 -27   5  14        389.81        591.72       287.55 o                         
 -25   5  14       1339.63       1205.70       422.64 o                         
 -23   5  14       9879.84      10168.97      1431.53 o                         
 -21   5  14       1811.83       1742.85       312.21 o                         
 -19   5  14         18.08        -37.82       216.13 o                         
 -17   5  14        952.01       1067.03        97.79 o                         
 -15   5  14       1493.44       1579.37        94.83 o                         
 -13   5  14        186.98        212.48       114.86 o                         
 -11   5  14       1544.26       1971.71       176.78 o                         
  -9   5  14      12322.21      12762.19       561.99 o                         
  -7   5  14        378.68        509.38       154.88 o                         
  -5   5  14        580.64        468.10       240.94 o                         
  -3   5  14        147.58        299.33       224.47 o                         
  -1   5  14        966.61       1035.48       168.54 o                         
   1   5  14       4438.35       4814.29       352.58 o                         
   3   5  14        725.99        898.45       190.38 o                         
   5   5  14        129.33        -44.36       158.58 o                         
   7   5  14        309.69        621.38       284.44 o                         
   9   5  14       1535.38       1581.18       336.38 o                         
  11   5  14        133.16         69.34       285.98 o                         
  13   5  14         89.50         96.26       341.06 o                         
 -40   6  14       1242.01       1772.36       662.59 o                         
 -38   6  14       5097.90       5363.45       828.92 o                         
 -36   6  14       2159.84       2544.02       643.50 o                         
 -34   6  14       4378.78       4740.99      1263.83 o                         
 -32   6  14      21832.28      20907.84       939.43 o                         
 -30   6  14       1163.16        844.92       335.30 o                         
 -28   6  14      22482.41      20740.06       856.49 o                         
 -26   6  14       2797.92       2409.81       392.19 o                         
 -24   6  14      18473.60      18395.54       774.67 o                         
 -22   6  14         24.79       -106.60       244.04 o                         
 -20   6  14      41789.38      39824.28      1136.74 o                         
 -18   6  14      13329.23      13445.07       808.47 o                         
 -16   6  14      34924.97      34288.88       631.68 o                         
 -14   6  14       5222.25       6194.30       338.24 o                         
 -12   6  14      14282.51      13620.07       403.41 o                         
 -10   6  14       7095.69       7061.37       295.54 o                         
  -8   6  14       1167.00       1149.00       289.61 o                         
  -6   6  14      11981.13      12505.04       599.25 o                         
  -4   6  14        536.21        429.21       252.64 o                         
  -2   6  14       5678.73       5678.20       507.17 o                         
   0   6  14       3561.85       2949.10       397.98 o                         
   2   6  14      18472.23      18151.73       865.73 o                         
   4   6  14       1331.37       2195.38       868.46 o                         
   6   6  14       3791.54       3576.67       388.74 o                         
   8   6  14       5196.24       6069.93       501.02 o                         
  10   6  14       8745.77       8596.89       593.49 o                         
  12   6  14       6472.51       6635.69       542.32 o                         
 -37   7  14       2243.65       2879.83      1336.09 o                         
 -35   7  14         47.81       -194.23       356.61 o                         
 -33   7  14       1702.93       1782.83       435.95 o                         
 -31   7  14       1679.23       2271.63       440.51 o                         
 -29   7  14       1340.78       2236.57       405.98 o                         
 -27   7  14        529.91        792.01       789.38 o                         
 -25   7  14       4393.74       4276.85       477.86 o                         
 -23   7  14        311.84        377.34       319.03 o                         
 -21   7  14        140.32        387.94       288.81 o                         
 -19   7  14       1055.02       1381.82       323.92 o                         
 -17   7  14       2019.47       1510.64       324.28 o                         
 -15   7  14         44.83        285.71       276.81 o                         
 -13   7  14        111.23          4.34       150.22 o                         
 -11   7  14        158.17        197.53       191.40 o                         
  -9   7  14        763.22        946.54       569.88 o                         
  -7   7  14       3400.01       2890.29       344.53 o                         
  -5   7  14        251.31        762.05       269.86 o                         
  -3   7  14         43.81       -187.80       280.85 o                         
  -1   7  14       3036.48       3396.29       417.99 o                         
   1   7  14          0.90         13.17       267.27 o                         
   3   7  14       3277.47       3175.02       460.90 o                         
   5   7  14        329.93        388.35       332.98 o                         
   7   7  14       1184.38       1282.18       325.98 o                         
   9   7  14        780.06        460.68       310.36 o                         
  11   7  14        818.27       1293.78       432.87 o                         
 -36   8  14        648.25        345.64       427.83 o                         
 -34   8  14       8809.43       8369.14       741.51 o                         
 -32   8  14       4325.67       3736.25       646.23 o                         
 -30   8  14        526.92        228.05       488.08 o                         
 -28   8  14       5208.01       6395.52       620.40 o                         
 -26   8  14       1198.39       1009.65       379.33 o                         
 -24   8  14      16821.73      14913.55       770.60 o                         
 -22   8  14         32.73        120.47       291.95 o                         
 -20   8  14      35603.62      33036.00      1150.67 o                         
 -18   8  14       4372.37       4669.76       490.35 o                         
 -16   8  14      10456.33       8703.58       599.36 o                         
 -14   8  14        985.90        481.34       297.16 o                         
 -12   8  14      14171.83      15148.74       597.87 o                         
 -10   8  14      23748.60      24012.08       792.42 o                         
  -8   8  14       5222.07       5186.39       450.73 o                         
  -6   8  14      21260.96      22875.60       837.08 o                         
  -4   8  14        168.38        172.83       257.76 o                         
  -2   8  14      11900.05      11734.25       671.54 o                         
   0   8  14        961.95        823.51       328.23 o                         
   2   8  14      22314.79      24208.31      1366.08 o                         
   4   8  14       3153.98       3173.39       488.08 o                         
   6   8  14       6630.00       6600.97       652.40 o                         
   8   8  14       2011.38       1637.82       382.05 o                         
 -33   9  14         29.86        202.84       394.09 o                         
 -31   9  14       1822.81       1628.00       457.30 o                         
 -29   9  14          5.71        289.69       388.50 o                         
 -27   9  14        272.44         36.59       334.78 o                         
 -25   9  14         61.12       -161.25       345.06 o                         
 -23   9  14          6.08       -200.22       324.75 o                         
 -21   9  14        904.75       1564.22       391.28 o                         
 -19   9  14        812.53        732.66       333.20 o                         
 -17   9  14       7049.72       7353.49       642.73 o                         
 -15   9  14         55.98       -289.03       302.71 o                         
 -13   9  14       3305.15       2827.60       635.32 o                         
 -11   9  14        172.07        447.18       482.63 o                         
  -9   9  14       1872.62       1676.45       323.83 o                         
  -7   9  14       1826.45       1571.03       329.19 o                         
  -5   9  14       3373.59       3096.76       413.45 o                         
  -3   9  14       1022.73        778.78       325.74 o                         
  -1   9  14       1445.50       1851.06       377.16 o                         
   1   9  14        828.09        708.42       345.45 o                         
   3   9  14        131.37       -163.23       399.46 o                         
   5   9  14       1112.85        842.29       398.98 o                         
 -30  10  14       3297.54       3707.83       925.72 o                         
 -28  10  14        477.08        730.52       530.35 o                         
 -26  10  14        430.53        575.24       407.03 o                         
 -24  10  14      12195.38      13929.85      2073.67 o                         
 -22  10  14         57.80        100.16       367.87 o                         
 -20  10  14      21087.28      21797.72       975.02 o                         
 -18  10  14        479.08        523.52       371.16 o                         
 -16  10  14       2490.35       2531.95       857.55 o                         
 -14  10  14       3211.26       3411.12       708.95 o                         
 -12  10  14       3189.86       3187.53       719.85 o                         
 -10  10  14      19196.13      20507.62      1379.72 o                         
  -8  10  14       4149.48       3978.28       755.30 o                         
  -6  10  14       8001.20       8038.81       589.56 o                         
  -4  10  14         90.11       -250.51       296.99 o                         
  -2  10  14       1105.32       1170.07       490.81 o                         
   0  10  14         43.10        380.91       353.29 o                         
   2  10  14      12305.70      12444.27       831.59 o                         
 -25  11  14       1758.24       1530.47       449.23 o                         
 -23  11  14       3230.19       3058.93       543.35 o                         
 -21  11  14        357.40        978.56       424.74 o                         
 -19  11  14       3731.87       3732.15       550.46 o                         
 -17  11  14       2002.43       1985.10       468.52 o                         
 -15  11  14         42.19       -351.75       485.36 o                         
 -13  11  14       4204.33       4185.51       834.37 o                         
 -11  11  14         46.87        185.42       537.16 o                         
  -9  11  14        543.91        815.29       594.42 o                         
  -7  11  14        132.01        785.29       534.44 o                         
  -5  11  14       1203.28       2096.84       689.86 o                         
  -3  11  14        913.11        844.98       659.86 o                         
 -16  12  14       3716.20       4158.24       834.37 o                         
 -14  12  14        348.35        193.60       588.97 o                         
 -12  12  14       4888.73       5000.79       875.28 o                         
 -43   1  15        371.53        461.64       365.30 o                         
 -41   1  15       5264.86       5391.05       838.46 o                         
 -39   1  15      15183.39      16467.33       790.40 o                         
 -37   1  15       1378.06       1577.71       322.82 o                         
 -35   1  15      18535.76      18575.50       767.02 o                         
 -33   1  15       4448.79       4076.82       413.10 o                         
 -31   1  15      17155.36      17349.06       435.79 o                         
 -29   1  15        237.32        511.89       115.12 o                         
 -27   1  15      31573.80      31245.71       511.46 o                         
 -25   1  15      20798.19      20260.81       378.79 o                         
 -23   1  15      39980.59      38214.95       557.70 o                         
 -21   1  15       1699.13       1559.67       198.36 o                         
 -19   1  15      58254.11      55354.96       811.99 o                         
 -17   1  15       5239.10       5199.61       153.95 o                         
 -15   1  15      18428.81      17923.68       267.79 o                         
 -13   1  15      30215.17      29714.68       409.76 o                         
 -11   1  15       6501.29       6412.78       299.62 o                         
  -9   1  15      21443.33      20812.99       369.39 o                         
  -7   1  15       5743.17       6090.16       226.45 o                         
  -5   1  15      40698.27      39811.88       682.21 o                         
  -3   1  15      10622.51       9824.47       372.48 o
[truncated: 209,224 more chars]
